# Supplementary material for: Leptin Stimulates Cellular Glycolysis Through a STAT3 Dependent Mechanism in Tilapia
Source: Front Endocrinol (Lausanne). 2018 Aug 21;9:465. doi: 10.3389/fendo.2018.00465 (PMC6110908; doi:10.3389/fendo.2018.00465)
Supplement: Supplemental Table 1 — Differentially expressed genes. [file Table_1.XLSX]

## Sheet: Supplemental Table 1
Supplemental Table 1: Differentially Expressed Genes
Legend
Column Header	Description
Ensembl Gene ID	Ensemble Gene ID
Universal Gene Name	Universal gene name as designated within ENSEMBLE ("-" represents an unknown gene)
locus	Gene locus as designated by ENSEMBLE genome
Mean Control Value (FPKM)	Average FPKM for the control group
Mean Treatment (100nM LepA) Value (FPKM)	Average FPKM for the leptin treated group
Fold Change	Fold change in gene expression for leptin treatment compared to control
Test Statistic	F-statistic
q_value	Benjamini-Hochenberg FDR adjusted p-value
Ensembl Gene ID	Universal Gene Name	locus	Mean Control Value (FPKM)	Mean Treatment (100nM LepA) Value (FPKM)	Log 2Fold Change	Test Statistic	q_value	Cuff Diff Significance
ENSONIG00000005357	-	GL831147.1:3395146-3398531	2080.38	280.323	-0.865253	-33.4338	0.000373456	yes
ENSONIG00000022070	5_8S_rRNA	GL831229.1:2609601-2609753	2043.63	420.798	-0.794092	-5.8171	0.000373456	yes
ENSONIG00000013800	FBXL6	GL831186.1:3269098-3279292	5.45668	1.50665	-0.723887	-2.96123	0.000373456	yes
ENSONIG00000021258	INSM1 (2 of 2)	GL831182.1:1417421-1418765	18.9907	5.95299	-0.686532	-3.89078	0.000373456	yes
ENSONIG00000008982	WDR19	GL831245.1:1741601-1767904	6.41194	2.13986	-0.666271	-4.69264	0.000373456	yes
ENSONIG00000007310	-	GL831158.1:5416186-5423149	11.9595	4.0274	-0.663245	-2.99377	0.000373456	yes
ENSONIG00000012750	MBOAT7	GL831225.1:99661-110122	5.49478	2.09616	-0.618517	-2.86942	0.000373456	yes
ENSONIG00000021384	SSTR2 (1 of 2)	GL831217.1:1312301-1313414	30.1429	11.7328	-0.610761	-3.83297	0.000373456	yes
ENSONIG00000009857	CCDC47	GL831151.1:6311667-6325249	4.92117	1.92606	-0.608618	-2.89184	0.000373456	yes
ENSONIG00000015664	CXCR4 (2 of 2)	GL831380.1:866436-868029	31.7584	12.4781	-0.607093	-4.34173	0.000373456	yes
ENSONIG00000016250	ALDH18A1 (1 of 2)	GL831148.1:3901178-3914264	11.9646	4.77738	-0.600707	-4.67248	0.000373456	yes
ENSONIG00000006044	TEX10	GL831229.1:655920-672514	4.93734	1.97345	-0.6003	-3.6839	0.000373456	yes
ENSONIG00000011436	ARHGEF1	GL831458.1:186246-226511	72.6906	30.1364	-0.585415	-15.242	0.000373456	yes
ENSONIG00000000941	SIX2	GL831135.1:4876083-4880480	41.8745	17.4064	-0.584319	-3.82247	0.000373456	yes
ENSONIG00000007208	FBXO32	GL831158.1:3132317-3139009	17.2161	7.22283	-0.58046	-4.10871	0.000373456	yes
ENSONIG00000005689	BCL7B	GL831147.1:6995309-6998005	16.097	6.8442	-0.574816	-3.23568	0.000373456	yes
ENSONIG00000008131	PCK2	GL831564.1:305988-319445	22.7211	9.68195	-0.573878	-6.16168	0.000373456	yes
ENSONIG00000018697	RNASEH1	GL831182.1:1012841-1018957	8.24853	3.54904	-0.569737	-2.71291	0.000373456	yes
ENSONIG00000010980	ULK1 (2 of 2)	GL831172.1:2546359-2559979	9.03966	4.02282	-0.554981	-3.72582	0.000373456	yes
ENSONIG00000001912	NSUN5	GL831166.1:1167696-1170485	13.6456	6.32613	-0.536398	-2.6087	0.000373456	yes
ENSONIG00000010366	TXNIP (1 of 2)	GL831306.1:1290085-1295110	9.41996	4.38811	-0.534169	-4.00184	0.000373456	yes
ENSONIG00000020251	RPN2	GL831152.1:656731-667867	34.0422	15.9244	-0.532217	-5.05743	0.000373456	yes
ENSONIG00000005505	HMGB1 (2 of 2)	GL831218.1:120000-125069	7.47064	3.52232	-0.528513	-3.14669	0.000373456	yes
ENSONIG00000020033	COG7	GL831136.1:8974795-8983970	5.1579	2.43751	-0.527423	-2.97978	0.000373456	yes
ENSONIG00000007739	LMNB2	GL831201.1:2344153-2354783	5.92735	2.85267	-0.518729	-3.08415	0.000373456	yes
ENSONIG00000005856	-	GL831138.1:573042-579610	9.87966	4.78062	-0.516114	-2.98604	0.000373456	yes
ENSONIG00000000347	PCSK2	GL831135.1:295004-336452	30.1633	14.669	-0.513683	-7.99662	0.000373456	yes
ENSONIG00000002196	-	GL831166.1:2729966-2736266	21.2327	10.3647	-0.511849	-3.1688	0.000373456	yes
ENSONIG00000002274	SESN2	GL831161.1:1088121-1096750	21.712	10.6169	-0.511016	-3.25768	0.000373456	yes
ENSONIG00000004275	POU1F1	GL831170.1:1701738-1710800	168.149	82.3919	-0.510008	-7.5208	0.000373456	yes
ENSONIG00000018794	-	GL831274.1:181718-188908	15.0135	7.38921	-0.507826	-3.4889	0.000373456	yes
ENSONIG00000019249	CNPY2	GL831146.1:3971667-3974205	9.78237	4.86712	-0.502462	-2.44382	0.000373456	yes
ENSONIG00000018225	PDK2	GL831200.1:2443296-2451277	10.1728	5.10985	-0.497694	-2.41924	0.000373456	yes
ENSONIG00000016536	GDI1	GL831137.1:110708-119425	34.0725	17.472	-0.487212	-6.88939	0.000373456	yes
ENSONIG00000011557	-	GL831284.1:1411608-1413851	27.6962	14.3091	-0.483355	-4.07241	0.000373456	yes
ENSONIG00000001493	CGB1	GL831135.1:9799939-9802946	2464.68	1280.37	-0.480513	-24.2863	0.000373456	yes
ENSONIG00000001895	CBS	GL831327.1:1090033-1100714	27.564	14.4175	-0.476945	-4.64129	0.000373456	yes
ENSONIG00000013064	VARS	GL831225.1:1751347-1766149	23.6776	12.3956	-0.476484	-5.08269	0.000373456	yes
ENSONIG00000014547	EEF1E1	GL831157.1:5358128-5366485	18.5122	9.69296	-0.4764	-3.96708	0.000373456	yes
ENSONIG00000014488	NAP1L4	GL831142.1:31210-45334	18.1924	9.57142	-0.473877	-3.08164	0.000373456	yes
ENSONIG00000019649	TAC1	GL831700.1:17715-57143	21.4269	11.2756	-0.473768	-3.44489	0.000373456	yes
ENSONIG00000003527	-	GL831163.1:110252-115698	10.5613	5.57424	-0.4722	-3.85069	0.000373456	yes
ENSONIG00000005220	SERPINH1 (1 of 2)	GL831147.1:2758964-2761367	45.3854	23.9714	-0.471826	-3.87602	0.000373456	yes
ENSONIG00000005408	ATF5 (1 of 2)	GL831183.1:3942392-3944334	48.561	25.7475	-0.46979	-4.35835	0.000373456	yes
ENSONIG00000000939	SIX3	GL831135.1:4854517-4857141	88.7954	47.1628	-0.46886	-4.28318	0.000373456	yes
ENSONIG00000005639	USP16	GL831218.1:1051043-1055387	9.78253	5.20436	-0.467995	-2.513	0.000373456	yes
ENSONIG00000014469	PDXP	GL831230.1:2119043-2126993	4.92741	2.64381	-0.463448	-2.72116	0.000373456	yes
ENSONIG00000020497	NONO	GL831172.1:1193487-1194816	21.1331	11.4337	-0.458969	-2.59506	0.000373456	yes
ENSONIG00000005862	RHBDD1 (1 of 2)	GL831556.1:3569-9117	19.1749	10.4395	-0.455562	-2.50935	0.000373456	yes
ENSONIG00000014422	-	GL831288.1:1306858-1315441	8.78117	4.79789	-0.453616	-2.72249	0.000373456	yes
ENSONIG00000011296	NAA25	GL831259.1:378778-396285	7.12453	3.90116	-0.452434	-3.19758	0.000373456	yes
ENSONIG00000016152	APOE (2 of 2)	GL831224.1:137200-138304	228.372	125.341	-0.451156	-6.29759	0.000373456	yes
ENSONIG00000010311	SEC23IP	GL831145.1:6979429-6986610	14.9414	8.27874	-0.44592	-3.64587	0.000373456	yes
ENSONIG00000006413	-	GL831371.1:970329-989075	31.3062	17.4078	-0.443951	-2.83105	0.000373456	yes
ENSONIG00000018625	LEPROT	GL831264.1:690066-694417	12.6466	7.03816	-0.443474	-3.18845	0.000373456	yes
ENSONIG00000003291	ARHGDIA (1 of 2)	GL831194.1:323680-344186	11.038	6.2299	-0.435598	-3.01929	0.000373456	yes
ENSONIG00000019031	PFKFB4	GL831146.1:2111945-2127196	13.0694	7.38244	-0.435137	-2.56142	0.000373456	yes
ENSONIG00000005746	CCPG1	GL831150.1:2608868-2619572	43.2032	24.5576	-0.431578	-4.66789	0.000373456	yes
ENSONIG00000007072	SLC39A7	GL831254.1:1926364-1931948	29.014	16.5383	-0.429988	-2.87189	0.000373456	yes
ENSONIG00000011711	PTCHD2	GL831253.1:533943-545702	8.05962	4.59455	-0.429929	-2.74969	0.000373456	yes
ENSONIG00000008081	ILF3	GL831154.1:431792-445943	28.8281	16.5152	-0.427112	-3.80078	0.000373456	yes
ENSONIG00000010515	-	GL831134.1:11057485-11062471	30.5209	17.5163	-0.426088	-3.86751	0.000373456	yes
ENSONIG00000008779	PHGDH	GL831187.1:1665377-1673472	37.8682	21.7612	-0.425343	-5.61634	0.000373456	yes
ENSONIG00000007288	CSNK1D	GL831279.1:1736185-1744736	26.8502	15.4807	-0.423443	-2.55279	0.000373456	yes
ENSONIG00000012693	DPP9 (2 of 2)	GL831204.1:2760593-2773391	9.33889	5.39165	-0.422667	-2.78786	0.000373456	yes
ENSONIG00000005793	NKTR	GL831138.1:192065-206207	10.1065	5.86765	-0.419419	-3.04074	0.000373456	yes
ENSONIG00000017867	-	GL831174.1:3979821-3983954	22.699	13.2006	-0.418451	-3.30264	0.000373456	yes
ENSONIG00000015228	-	GL831142.1:6774555-6779366	13.1719	7.68296	-0.416715	-2.93292	0.000373456	yes
ENSONIG00000011073	UBA2	GL831139.1:5550066-5563200	8.93865	5.30402	-0.40662	-2.57138	0.000373456	yes
ENSONIG00000000912	EFTUD2	GL831149.1:1607030-1620599	13.5108	8.1056	-0.400066	-2.93121	0.000373456	yes
ENSONIG00000006503	-	GL831220.1:82475-92706	57.4837	34.5692	-0.398627	-4.43202	0.000373456	yes
ENSONIG00000005311	SCYL1	GL831165.1:4105778-4118044	7.52534	4.52815	-0.398279	-2.50109	0.000373456	yes
ENSONIG00000015385	-	GL831304.1:642141-646520	47.796	28.7962	-0.397519	-3.9094	0.000373456	yes
ENSONIG00000018350	-	GL831198.1:86905-98759	21.4557	13.1493	-0.387144	-2.69304	0.000373456	yes
ENSONIG00000011591	SIL1	GL831284.1:1614475-1622741	14.8318	9.10502	-0.386116	-2.87673	0.000373456	yes
ENSONIG00000004790	LTN1	GL831183.1:1523497-1539938	4.90882	3.01503	-0.385793	-2.29596	0.000373456	yes
ENSONIG00000013068	SF3B2	GL831189.1:3684533-3694749	20.8548	12.8966	-0.381599	-3.07231	0.000373456	yes
ENSONIG00000007686	CHERP	GL831201.1:2073100-2093182	10.2306	6.32924	-0.381345	-2.67707	0.000373456	yes
ENSONIG00000016998	PSAT1	GL831307.1:1441744-1447864	67.2263	41.7607	-0.378804	-4.23495	0.000373456	yes
ENSONIG00000001877	ATP13A1	GL831149.1:5669760-5680752	6.53148	4.06355	-0.377851	-2.43316	0.000373456	yes
ENSONIG00000002066	DYNC1LI1	GL831161.1:345031-355701	9.02277	5.63743	-0.3752	-2.47737	0.000373456	yes
ENSONIG00000014954	NOP14	GL831299.1:15802-34196	12.1006	7.61565	-0.370637	-2.83994	0.000373456	yes
ENSONIG00000010393	DYNC1I2 (2 of 2)	GL831134.1:10207432-10224799	19.685	12.4867	-0.365673	-2.33209	0.000373456	yes
ENSONIG00000018308	EXOC8	GL831348.1:565937-573508	7.22536	4.58501	-0.365428	-2.57596	0.000373456	yes
ENSONIG00000006562	-	GL831229.1:2667141-2673745	28.1881	17.9815	-0.362088	-3.27029	0.000373456	yes
ENSONIG00000017881	-	GL831363.1:1040018-1041919	28.7797	18.3593	-0.362073	-2.54596	0.000373456	yes
ENSONIG00000019730	PBXIP1 (1 of 2)	GL831250.1:1603940-1617880	16.8731	10.8174	-0.358897	-2.73314	0.000373456	yes
ENSONIG00000003864	TXNDC11	GL831359.1:811743-824024	14.9056	9.57522	-0.357611	-3.20004	0.000373456	yes
ENSONIG00000002365	DMRTA2	GL831140.1:4533525-4536951	26.1528	16.8181	-0.35693	-3.488	0.000373456	yes
ENSONIG00000020223	-	GL831302.1:1433268-1435902	388.881	251.592	-0.353035	-8.93993	0.000373456	yes
ENSONIG00000002572	TMED3	GL831133.1:1143560-1147524	134.896	88.0026	-0.347628	-2.63647	0.000373456	yes
ENSONIG00000014613	BCAP31	GL831175.1:404905-427875	47.4818	30.9942	-0.347242	-2.93413	0.000373456	yes
ENSONIG00000014419	PDIA4	GL831157.1:3146006-3149265	65.0737	42.5188	-0.346607	-4.12324	0.000373456	yes
ENSONIG00000014261	TRAM1L1	GL831157.1:1439175-1448471	16.6506	10.9118	-0.344658	-3.19135	0.000373456	yes
ENSONIG00000002074	ELOVL1 (1 of 2)	GL831140.1:2326699-2362321	21.2054	13.9329	-0.342954	-2.47243	0.000373456	yes
ENSONIG00000003788	SRPRB	GL831295.1:1377953-1386364	9.06804	5.97023	-0.341619	-2.73455	0.000373456	yes
ENSONIG00000013543	PES1	GL831238.1:1828853-1841022	23.7129	15.6653	-0.339377	-2.49711	0.000373456	yes
ENSONIG00000011949	ADM2 (1 of 2)	GL831213.1:196730-207465	85.7304	56.9841	-0.335311	-7.24223	0.000373456	yes
ENSONIG00000002634	-	GL831161.1:3062028-3063819	136.347	90.9139	-0.333215	-4.28028	0.000373456	yes
ENSONIG00000018857	SEC23B	GL831274.1:958416-968109	19.6398	13.1191	-0.332013	-2.91568	0.000373456	yes
ENSONIG00000006992	CHD4 (1 of 2)	GL831254.1:493897-519674	14.3504	9.60351	-0.330786	-3.27141	0.000373456	yes
ENSONIG00000000855	NMT1 (1 of 2)	GL831149.1:1237525-1247138	12.1601	8.18466	-0.326926	-2.59908	0.000373456	yes
ENSONIG00000007476	SEC16A	GL831236.1:626050-644172	11.055	7.44101	-0.32691	-3.30237	0.000373456	yes
ENSONIG00000015568	NUCB2 (2 of 2)	GL831310.1:992489-1004737	97.9264	66.2581	-0.323389	-3.16611	0.000373456	yes
ENSONIG00000013590	MORC2	GL831238.1:1943268-1957349	14.8146	10.052	-0.32148	-2.66152	0.000373456	yes
ENSONIG00000017872	-	GL831174.1:4205517-4207850	39.5506	26.8467	-0.321206	-3.06858	0.000373456	yes
ENSONIG00000012699	NARS	GL831141.1:2459899-2468946	132.321	90.232	-0.31808	-6.6833	0.000373456	yes
ENSONIG00000016982	TARS	GL831307.1:1242809-1257681	56.8341	38.7815	-0.317636	-3.75803	0.000373456	yes
ENSONIG00000014986	KIAA1324L (2 of 2)	GL831142.1:4858502-4871308	27.3285	18.7255	-0.3148	-3.78831	0.000373456	yes
ENSONIG00000001927	EIF2S2	GL831166.1:1228976-1233920	108.175	74.1546	-0.314492	-5.69689	0.000373456	yes
ENSONIG00000007568	CITED4 (2 of 2)	GL831159.1:249251-254932	21.188	14.5311	-0.314181	-3.02367	0.000373456	yes
ENSONIG00000007682	LMAN1L	GL831236.1:1947088-1960950	24.1891	16.6152	-0.313112	-3.47251	0.000373456	yes
ENSONIG00000006712	-	GL831237.1:878163-892782	25.8462	17.9104	-0.307041	-3.35296	0.000373456	yes
ENSONIG00000005518	GMPS	GL831147.1:4812464-4824489	12.9542	8.97764	-0.306969	-2.38886	0.000373456	yes
ENSONIG00000009563	HLF	GL831151.1:4070617-4084932	11.8525	8.21566	-0.306843	-2.89435	0.000373456	yes
ENSONIG00000006547	DDOST	GL831308.1:250472-254506	89.377	62.0113	-0.306183	-3.5294	0.000373456	yes
ENSONIG00000002856	SURF4	GL831169.1:4519228-4528920	22.7494	15.8554	-0.303039	-3.00732	0.000373456	yes
ENSONIG00000018703	-	GL831264.1:1867751-1875094	21.2004	14.8106	-0.301402	-2.58635	0.000373456	yes
ENSONIG00000008977	EEF1A1 (1 of 2)	GL831290.1:1399935-1403318	97.3279	68.3011	-0.298236	-3.54797	0.000373456	yes
ENSONIG00000008552	ATF4 (2 of 2)	GL831154.1:3457311-3469827	90.3583	63.4358	-0.297953	-7.54366	0.000373456	yes
ENSONIG00000007227	BMS1	GL831279.1:268741-283628	10.6413	7.50453	-0.294773	-2.34696	0.000373456	yes
ENSONIG00000010472	FNBP4	GL831185.1:3615344-3623059	24.6316	17.384	-0.294237	-2.85305	0.000373456	yes
ENSONIG00000018214	NFE2L1 (1 of 2)	GL831200.1:2226702-2233241	23.6649	16.7207	-0.29344	-2.36431	0.000373456	yes
ENSONIG00000011594	COPG2	GL831167.1:2243793-2251683	34.2298	24.2666	-0.291069	-3.24055	0.000373456	yes
ENSONIG00000005297	GANAB	GL831165.1:4073174-4087763	26.7023	18.9644	-0.289784	-3.19565	0.000373456	yes
ENSONIG00000006878	NEUROD1	GL831237.1:2335263-2341109	72.6671	51.8103	-0.287018	-3.6338	0.000373456	yes
ENSONIG00000004340	-	GL831197.1:2428986-2431080	149.857	107	-0.285986	-2.33621	0.000373456	yes
ENSONIG00000020241	TXNRD3	GL831152.1:456770-469591	27.8365	19.9261	-0.284174	-3.53086	0.000373456	yes
ENSONIG00000010077	HEATR5B	GL831145.1:4974432-4994330	16.7922	12.0214	-0.284108	-3.39228	0.000373456	yes
ENSONIG00000013762	HSPD1	GL831337.1:573990-582082	36.6614	26.4857	-0.277557	-3.73137	0.000373456	yes
ENSONIG00000009910	UTP20	GL831168.1:2389865-2421615	10.4046	7.53495	-0.275808	-3.08183	0.000373456	yes
ENSONIG00000012137	TUBA4A (1 of 2)	GL831181.1:224230-233355	43.0713	31.3447	-0.272262	-3.79886	0.000373456	yes
ENSONIG00000014670	PDIA6	GL831422.1:33625-39645	90.699	66.0619	-0.271636	-3.24678	0.000373456	yes
ENSONIG00000005826	-	GL831227.1:1391478-1392870	654.509	477.423	-0.270563	-3.87363	0.000373456	yes
ENSONIG00000016618	TUBA1A	GL831137.1:1360507-1363487	116.246	85.0512	-0.268354	-4.10388	0.000373456	yes
ENSONIG00000011678	GFPT1	GL831253.1:429516-445126	26.9242	19.7856	-0.265137	-3.27074	0.000373456	yes
ENSONIG00000009191	GH	GL831151.1:101742-103411	13028.5	9606.56	-0.262651	-26.4006	0.000373456	yes
ENSONIG00000000781	CHAC1 (2 of 2)	GL831143.1:2558928-2560388	1908.28	1410.62	-0.260791	-12.7145	0.000373456	yes
ENSONIG00000004955	OLA.20807	GL831289.1:115830-127401	42.6779	31.5736	-0.260188	-3.59146	0.000373456	yes
ENSONIG00000017370	MYBBP1A	GL831235.1:2559098-2583582	14.058	10.4227	-0.258595	-2.33153	0.000373456	yes
ENSONIG00000016427	AZIN1 (1 of 2)	GL831539.1:233063-244012	14.6023	10.8975	-0.25371	-2.64398	0.000373456	yes
ENSONIG00000012646	APC	GL831271.1:1357474-1370953	16.5985	12.4057	-0.252602	-2.90807	0.000373456	yes
ENSONIG00000010410	COPB2	GL831134.1:10263501-10274311	25.8955	19.4026	-0.250732	-3.27382	0.000373456	yes
ENSONIG00000010547	XBP1	GL831281.1:217468-219531	714.286	535.29	-0.250594	-7.27272	0.000373456	yes
ENSONIG00000018737	POMC (1 of 3)	GL831405.1:181797-182722	57314.7	42993.8	-0.249864	-27.166	0.000373456	yes
ENSONIG00000004271	CHMP2B	GL831170.1:1690019-1700801	46.1449	34.6207	-0.24974	-3.36619	0.000373456	yes
ENSONIG00000013502	SLC3A2 (2 of 3)	GL831249.1:1548517-1552510	42.701	32.1751	-0.246503	-3.01414	0.000373456	yes
ENSONIG00000013196	NOP58	GL831730.1:22809-29137	49.0363	36.9721	-0.246026	-2.62658	0.000373456	yes
ENSONIG00000003041	MCFD2	GL831247.1:2396955-2401243	45.0232	34.0646	-0.243399	-2.81055	0.000373456	yes
ENSONIG00000004305	TMED9	GL831190.1:2870439-2874805	82.0956	62.2302	-0.241979	-3.51835	0.000373456	yes
ENSONIG00000003312	P4HB	GL831194.1:378163-394234	149.474	113.699	-0.239337	-4.78291	0.000373456	yes
ENSONIG00000015039	TMED7-TICAM2	GL831176.1:1507325-1513441	36.0356	27.4126	-0.239289	-2.85728	0.000373456	yes
ENSONIG00000018269	DDX5 (1 of 2)	GL831193.1:3406544-3416672	64.31	49.1202	-0.236197	-3.60655	0.000373456	yes
ENSONIG00000020575	TUBA1C	AERX01072929.2:3-591	346.378	265.118	-0.234601	-3.02875	0.000373456	yes
ENSONIG00000020337	RPN1	GL831152.1:4175367-4180912	81.0618	62.1771	-0.232967	-3.57826	0.000373456	yes
ENSONIG00000003054	EPRS	GL831133.1:6773254-6795023	31.3163	24.026	-0.232796	-3.42035	0.000373456	yes
ENSONIG00000013081	ATP1A3 (2 of 2)	GL831225.1:1907140-1928403	37.6622	28.8969	-0.232735	-3.53274	0.000373456	yes
ENSONIG00000014366	IARS	GL831288.1:886631-943302	29.2382	22.4515	-0.232118	-3.02561	0.000373456	yes
ENSONIG00000011318	STT3A	GL831477.1:173595-180073	71.0398	54.7994	-0.22861	-2.90599	0.000373456	yes
ENSONIG00000011085	SLC7A5	GL831139.1:5595863-5615039	33.01	25.4778	-0.228182	-3.50866	0.000373456	yes
ENSONIG00000005324	SRPR	GL831147.1:3123838-3140542	58.5186	45.3359	-0.225273	-2.45521	0.000373456	yes
ENSONIG00000014554	TXNDC5	GL831157.1:5402767-5410066	35.0969	27.5299	-0.215603	-2.35248	0.000373456	yes
ENSONIG00000011185	AARS	GL831139.1:6529749-6547387	94.3738	74.7204	-0.20825	-3.65896	0.000373456	yes
ENSONIG00000004402	DARS	GL831170.1:3491187-3527822	43.8263	34.7544	-0.206996	-2.46667	0.000373456	yes
ENSONIG00000012360	UBA1	GL831196.1:2831415-2845475	52.5212	41.8163	-0.20382	-2.95316	0.000373456	yes
ENSONIG00000008153	PRPF8	GL831447.1:475798-491203	17.8938	14.408	-0.194805	-2.36677	0.000373456	yes
ENSONIG00000012706	HMGB1 (1 of 2)	GL831423.1:646310-650078	362.626	294.463	-0.187969	-3.55882	0.000373456	yes
ENSONIG00000001286	-	GL831149.1:3063534-3072451	76.0945	62.1514	-0.183233	-2.87676	0.000373456	yes
ENSONIG00000009375	NUPR1	GL831151.1:1860302-1863135	142.372	116.457	-0.182019	-2.68801	0.000373456	yes
ENSONIG00000021434	SCG2 (2 of 2)	GL831134.1:7764539-7766339	175.885	145.111	-0.174967	-3.16127	0.000373456	yes
ENSONIG00000008526	HSP90B1	GL831160.1:1996933-2003129	355.583	321.736	-0.0951861	-3.3548	0.000373456	yes
ENSONIG00000008184	-	GL831154.1:903834-916611	2013.85	2171.26	2.07816	5.37074	0.000373456	yes
ENSONIG00000014647	SCG2 (1 of 2)	GL831360.1:1081231-1083085	1983.79	2149.75	2.08366	4.80311	0.000373456	yes
ENSONIG00000004840	-	GL831234.1:2047506-2053582	1401.28	1518.66	2.08376	4.35806	0.000373456	yes
ENSONIG00000011393	CFL2	GL831417.1:707674-715635	206.258	227.415	2.10257	2.48518	0.000373456	yes
ENSONIG00000014226	CTSL1	GL831164.1:4598624-4603013	335.08	373.92	2.11591	2.58441	0.000373456	yes
ENSONIG00000020378	PCSK1	GL831152.1:5888487-5900371	344.315	384.522	2.11678	3.17468	0.000373456	yes
ENSONIG00000002989	-	GL831173.1:579946-582575	2747.52	3077.71	2.12018	4.37712	0.000373456	yes
ENSONIG00000017760	-	GL831441.1:557695-569736	1504.22	1689.82	2.12339	3.05686	0.000373456	yes
ENSONIG00000017707	GTPBP4	GL831411.1:427150-437783	309.186	348.28	2.12644	3.34269	0.000373456	yes
ENSONIG00000010121	CPE	GL831212.1:1825582-1843113	511.598	576.831	2.12751	4.60885	0.000373456	yes
ENSONIG00000010685	EIF4A2	GL831134.1:12138381-12143616	121.153	136.721	2.1285	2.09941	0.000373456	yes
ENSONIG00000012080	THBS1 (2 of 2)	GL831192.1:574176-583294	214.72	242.8	2.13077	4.30049	0.000373456	yes
ENSONIG00000003160	-	GL831326.1:120535-127732	491.659	556.755	2.1324	5.48925	0.000373456	yes
ENSONIG00000012048	NAP1L3	GL831213.1:1680780-1701159	127.492	144.469	2.13316	2.3942	0.000373456	yes
ENSONIG00000006516	-	GL831179.1:3612545-3614559	478.75	543.753	2.13578	3.05807	0.000373456	yes
ENSONIG00000013758	SF3B1	GL831337.1:531727-550166	86.2361	98.1827	2.13853	2.93519	0.000373456	yes
ENSONIG00000010169	CIRBP	GL831134.1:9074811-9075743	1152.03	1314.72	2.14122	2.82292	0.000373456	yes
ENSONIG00000012258	BZW1 (1 of 2)	GL831181.1:1401760-1413294	117.633	134.25	2.14126	2.53494	0.000373456	yes
ENSONIG00000000029	CCT4	GL831280.1:32957-53546	78.1906	89.4994	2.14463	2.34888	0.000373456	yes
ENSONIG00000014653	PPFIBP1 (1 of 2)	GL831142.1:2245986-2266802	58.2805	66.7289	2.14496	2.18532	0.000373456	yes
ENSONIG00000012508	NCL (1 of 2)	GL831204.1:886922-895288	164.524	188.439	2.14536	3.39346	0.000373456	yes
ENSONIG00000008505	ACTB (1 of 3)	GL831154.1:3148824-3153771	1363.99	1566.16	2.14822	8.64849	0.000373456	yes
ENSONIG00000012509	RPL17	GL831271.1:394182-397955	1682.9	1937.52	2.1513	3.8216	0.000373456	yes
ENSONIG00000006871	-	GL831244.1:1734661-1739023	477.345	549.679	2.15153	4.52291	0.000373456	yes
ENSONIG00000017914	FLNA	GL831283.1:75740-110270	120.294	139.214	2.15728	4.57317	0.000373456	yes
ENSONIG00000005499	DDX21	GL831150.1:79604-88956	221.377	256.495	2.15863	3.5564	0.000373456	yes
ENSONIG00000004836	CCT8	GL831183.1:1750489-1757594	154.285	178.797	2.15887	2.32921	0.000373456	yes
ENSONIG00000007486	RPL28	GL831236.1:651992-653564	1323.77	1542.58	2.16529	3.64572	0.000373456	yes
ENSONIG00000014352	CCT5	GL831157.1:2747214-2754997	85.9196	100.192	2.16611	2.92418	0.000373456	yes
ENSONIG00000018698	RPS7	GL831182.1:1020532-1089334	814.111	950.543	2.16758	2.93262	0.000373456	yes
ENSONIG00000005139	RAN	GL831165.1:2695022-2696360	458.918	536.376	2.16878	2.43166	0.000373456	yes
ENSONIG00000012890	-	GL831189.1:1576524-1710388	124.691	145.742	2.16883	2.91293	0.000373456	yes
ENSONIG00000006283	RPL23	GL831179.1:1163439-1177548	2357.65	2756.59	2.16921	3.90252	0.000373456	yes
ENSONIG00000012673	-	GL831141.1:2006523-2024010	193.249	226.691	2.17305	5.03833	0.000373456	yes
ENSONIG00000008324	RSL24D1	GL831160.1:603566-607983	139.46	163.86	2.17496	2.34485	0.000373456	yes
ENSONIG00000015438	RPL4	GL831142.1:8041451-8055364	875.106	1028.29	2.17504	6.06217	0.000373456	yes
ENSONIG00000017100	-	GL831287.1:658578-669455	59.0816	69.6082	2.17817	2.75569	0.000373456	yes
ENSONIG00000009995	IVNS1ABP	GL831168.1:3756393-3762357	162.392	191.488	2.17917	2.98046	0.000373456	yes
ENSONIG00000014529	OLA.6408	GL831282.1:113245-119553	555.111	654.665	2.17934	6.67592	0.000373456	yes
ENSONIG00000017523	CLTC	GL831410.1:483084-516370	43.4891	51.4897	2.18397	3.11674	0.000373456	yes
ENSONIG00000006857	RPL8	GL831237.1:2235220-2238449	2095.47	2482.88	2.18488	6.60986	0.000373456	yes
ENSONIG00000007508	RPL37	GL831236.1:680186-683699	3876.52	4594.25	2.18515	4.05304	0.000373456	yes
ENSONIG00000015432	MAP2K1	GL831142.1:8041451-8055364	158.168	187.909	2.18804	3.24425	0.000373456	yes
ENSONIG00000002062	YBX1	GL831166.1:1685712-1690845	811.874	966.303	2.19021	6.13664	0.000373456	yes
ENSONIG00000013244	TCP1	GL831215.1:88229-97733	76.4082	90.9439	2.19024	3.78963	0.000373456	yes
ENSONIG00000004759	HSPA8 (1 of 2)	GL831202.1:3243139-3247180	1049.04	1252.73	2.19417	8.82475	0.000373456	yes
ENSONIG00000009739	RPL27	GL831151.1:5366140-5369318	1635.48	1953.95	2.19472	3.75972	0.000373456	yes
ENSONIG00000008163	RPSAP58	GL831154.1:793768-795589	1543.48	1845.46	2.19564	6.14365	0.000373456	yes
ENSONIG00000013491	-	GL831186.1:32304-43110	37.9713	45.4382	2.19664	2.41694	0.000373456	yes
ENSONIG00000010307	RPL15	GL831306.1:505678-507535	1691.63	2024.59	2.19683	5.63824	0.000373456	yes
ENSONIG00000009730	RPL3	GL831151.1:5328520-5332405	1907.86	2283.59	2.19694	8.07195	0.000373456	yes
ENSONIG00000014130	RPL21	GL831157.1:423266-424802	1497.52	1794.61	2.19839	4.34426	0.000373456	yes
ENSONIG00000012170	-	GL831181.1:510250-559160	111.1	133.233	2.19921	3.45168	0.000373456	yes
ENSONIG00000006443	-	GL831138.1:6090243-6100129	52.4776	62.9623	2.19979	2.56991	0.000373456	yes
ENSONIG00000019438	RPLP0	GL831146.1:6849263-6851244	1694.52	2036.76	2.20197	6.69325	0.000373456	yes
ENSONIG00000001705	LDHB (1 of 2)	GL831328.1:1356076-1366470	67	80.5879	2.2028	3.22014	0.000373456	yes
ENSONIG00000014266	RPL24	GL831258.1:807855-811458	785.048	944.552	2.20318	3.20936	0.000373456	yes
ENSONIG00000000047	EIF3E	GL831268.1:112185-141135	92.106	110.909	2.20415	3.05932	0.000373456	yes
ENSONIG00000014050	SLC4A2 (2 of 2)	GL831416.1:321603-346452	85.0383	102.443	2.20467	3.36506	0.000373456	yes
ENSONIG00000011852	RPS4XP21	GL831391.1:72975-80490	974.759	1174.82	2.20525	6.19592	0.000373456	yes
ENSONIG00000011286	RPL7A	GL831211.1:3038320-3040610	2776.1	3350.15	2.20678	7.72563	0.000373456	yes
ENSONIG00000017101	CTSB	GL831287.1:669623-678925	57.3372	69.2265	2.20736	2.4479	0.000373456	yes
ENSONIG00000012247	RPL31	GL831144.1:7183591-7187885	431.814	521.398	2.20746	5.41866	0.000373456	yes
ENSONIG00000017630	EEF1B2 (1 of 2)	GL831449.1:482861-484970	796.486	963.813	2.21008	4.11186	0.000373456	yes
ENSONIG00000018052	CCT2	GL831195.1:3569427-3576003	125.877	152.442	2.21105	3.2609	0.000373456	yes
ENSONIG00000001899	HECTD1	GL831232.1:2583911-2625990	18.9153	22.9271	2.21209	2.45053	0.000373456	yes
ENSONIG00000016724	CD63	GL831137.1:2362425-2379917	55.3635	67.1416	2.21274	2.91443	0.000373456	yes
ENSONIG00000000003	SYT1	GL831243.1:237232-296029	37.412	45.3869	2.21316	2.89495	0.000373456	yes
ENSONIG00000015752	-	GL831239.1:104355-105540	800.319	971.802	2.21427	3.8635	0.000373456	yes
ENSONIG00000002326	RPS2	GL831257.1:2277282-2279038	2215.54	2693.57	2.21576	8.35157	0.000373456	yes
ENSONIG00000017838	RPS14	GL831363.1:638540-640149	2604.01	3168.04	2.2166	6.21164	0.000373456	yes
ENSONIG00000007531	-	GL831236.1:775798-782122	44.659	54.346	2.21691	2.50189	0.000373456	yes
ENSONIG00000009133	-	GL831205.1:528653-537816	1010.99	1230.58	2.21721	8.10574	0.000373456	yes
ENSONIG00000005440	RPS25	GL831147.1:4289205-4290897	3134.36	3815.8	2.21741	5.31981	0.000373456	yes
ENSONIG00000019659	RPS5	GL831250.1:45903-59596	1083.19	1319.71	2.21835	5.08488	0.000373456	yes
ENSONIG00000017252	VDAC1	GL831235.1:1008956-1015849	165.882	202.159	2.21869	2.9914	0.000373456	yes
ENSONIG00000015850	OLA.15305	GL831148.1:344545-386569	47.2808	57.6348	2.21899	3.06977	0.000373456	yes
ENSONIG00000014229	DAPK1	GL831164.1:4612384-4690664	14.7502	17.9924	2.21981	2.32858	0.000373456	yes
ENSONIG00000001263	RPS3	GL831203.1:2453754-2460189	768.563	938.457	2.22105	6.18883	0.000373456	yes
ENSONIG00000001223	PNO1	GL831135.1:6605775-6631781	261.407	319.409	2.22188	2.85184	0.000373456	yes
ENSONIG00000009429	EIF1	GL831151.1:2200638-2204057	350.454	428.547	2.22283	6.33766	0.000373456	yes
ENSONIG00000012984	GNB2L1	GL831305.1:736947-742121	707.6	865.381	2.22298	8.56304	0.000373456	yes
ENSONIG00000005191	-	GL831183.1:3088367-3091307	608.411	744.246	2.22326	7.04654	0.000373456	yes
ENSONIG00000002418	ENO1	GL831166.1:4329763-4336501	266.396	325.969	2.22362	4.12312	0.000373456	yes
ENSONIG00000012886	SVEP1 (2 of 2)	GL831189.1:1576524-1710388	44.0035	53.8577	2.22394	4.7022	0.000373456	yes
ENSONIG00000018356	RPS8	GL831198.1:201877-206248	1863.74	2292.18	2.22988	8.72009	0.000373456	yes
ENSONIG00000002735	DHDH	GL831133.1:2841628-2855107	68.9548	84.941	2.23184	2.42119	0.000373456	yes
ENSONIG00000004876	RPL23A	GL831183.1:1815237-1818037	1708.03	2104.75	2.23227	6.75373	0.000373456	yes
ENSONIG00000017923	RPL10L	GL831283.1:142441-148621	330.378	407.546	2.23358	6.71845	0.000373456	yes
ENSONIG00000007358	CNOT1	GL831412.1:555-26110	19.7083	24.3421	2.23512	3.14848	0.000373456	yes
ENSONIG00000017664	-	GL831561.1:223010-233806	191.294	236.454	2.23608	6.8407	0.000373456	yes
ENSONIG00000012945	STXBP1	GL831141.1:5027675-5065873	36.4821	45.0997	2.23621	2.50087	0.000373456	yes
ENSONIG00000011697	BMP1 (1 of 2)	GL831253.1:501548-530023	70.9804	87.768	2.23651	3.22	0.000373456	yes
ENSONIG00000003020	EPCAM	GL831247.1:2255635-2267256	832.601	1030.21	2.23734	6.06195	0.000373456	yes
ENSONIG00000015090	EIF3F	GL831188.1:2791282-2796754	184.399	228.179	2.23742	2.454	0.000373456	yes
ENSONIG00000015219	CREB3L1	GL831324.1:622846-665205	29.2693	36.309	2.24051	2.6918	0.000373456	yes
ENSONIG00000009122	KRT18 (1 of 3)	GL831205.1:487559-494420	285.303	354.235	2.24161	6.83755	0.000373456	yes
ENSONIG00000005936	HSP90AB1	GL831178.1:3475798-3482638	655.488	813.907	2.24168	11.5432	0.000373456	yes
ENSONIG00000004421	AHCY	GL831197.1:3490443-3501445	106.236	132.031	2.2428	2.85195	0.000373456	yes
ENSONIG00000014176	B2M	GL831317.1:1043319-1046557	59.5004	73.9961	2.24362	2.39995	0.000373456	yes
ENSONIG00000015065	-	GL831176.1:2366743-2374830	60.8664	76.0339	2.24919	3.45206	0.000373456	yes
ENSONIG00000018558	SDC4	GL831335.1:916168-932252	229.493	286.867	2.25	6.86765	0.000373456	yes
ENSONIG00000016075	RPS27A	GL831311.1:1536781-1539313	1262.52	1579.35	2.25095	4.81902	0.000373456	yes
ENSONIG00000005934	RPL13	GL831150.1:4010485-4014617	739.3	925.974	2.2525	6.61365	0.000373456	yes
ENSONIG00000016060	GHITM	GL831148.1:2263280-2270596	55.4463	69.4695	2.25291	2.75688	0.000373456	yes
ENSONIG00000007192	EIF3H	GL831158.1:2957964-3025828	130.743	163.832	2.25308	2.61709	0.000373456	yes
ENSONIG00000011864	RPL10A	GL831196.1:271075-273691	623.092	781.092	2.25357	6.86966	0.000373456	yes
ENSONIG00000000629	-	GL831312.1:370802-373846	753.622	944.752	2.25361	3.78458	0.000373456	yes
ENSONIG00000015314	CCT3	GL831602.1:5664-19119	90.9144	113.986	2.25378	4.40523	0.000373456	yes
ENSONIG00000009294	EEF1D (1 of 2)	GL831134.1:1636354-1659269	356.83	447.927	2.25529	3.1806	0.000373456	yes
ENSONIG00000016166	RPS19 (1 of 2)	GL831224.1:243032-250082	475.969	597.589	2.25552	4.41324	0.000373456	yes
ENSONIG00000000900	RPL19 (1 of 2)	GL831149.1:1458572-1461650	1479.19	1858.45	2.25639	7.23055	0.000373456	yes
ENSONIG00000020968	C2CD4A	GL831142.1:7031152-7032496	91.3968	114.882	2.25696	2.54005	0.000373456	yes
ENSONIG00000019272	HDLBP	GL831162.1:3856929-3874427	71.7541	90.2114	2.25723	4.66116	0.000373456	yes
ENSONIG00000012861	MSN (1 of 2)	GL831331.1:1131502-1149584	35.1377	44.1899	2.25762	3.29225	0.000373456	yes
ENSONIG00000007262	GAPDHS	GL831158.1:3822819-3837125	147.947	186.166	2.25833	6.2866	0.000373456	yes
ENSONIG00000014011	PDLIM5 (2 of 2)	GL831275.1:1393072-1427653	31.4619	39.6178	2.25923	2.39258	0.000373456	yes
ENSONIG00000000615	RPL22 (2 of 2)	GL831191.1:2732787-2763500	541.077	681.41	2.25936	4.41471	0.000373456	yes
ENSONIG00000014911	PLOD3	GL831175.1:4328550-4347464	54.3297	68.4339	2.2596	3.35583	0.000373456	yes
ENSONIG00000015448	RPL14	GL831437.1:592260-597009	335.452	423.42	2.26224	5.80575	0.000373456	yes
ENSONIG00000021072	JUNB (1 of 2)	GL831154.1:891500-892490	230.191	290.758	2.26311	3.46231	0.000373456	yes
ENSONIG00000001168	CALM3	GL831143.1:6322884-6329440	308.713	390.027	2.2634	2.44324	0.000373456	yes
ENSONIG00000007470	RPL18A	GL831201.1:360512-364864	357.751	452.079	2.26367	5.53802	0.000373456	yes
ENSONIG00000010045	RPS3A	GL831212.1:1201058-1205205	1545.44	1954.01	2.26437	9.7311	0.000373456	yes
ENSONIG00000005190	EEF1G	GL831165.1:2930560-2943503	595.151	752.647	2.26463	10.3171	0.000373456	yes
ENSONIG00000002415	BSG	GL831140.1:4889679-4896105	143.922	182.019	2.2647	3.05978	0.000373456	yes
ENSONIG00000007401	RPS18	GL831741.1:85328-88642	1457.48	1844.75	2.26571	5.58502	0.000373456	yes
ENSONIG00000017753	RPL11	GL831441.1:499276-503207	920.517	1165.65	2.2663	7.99334	0.000373456	yes
ENSONIG00000010235	EIF3L	GL831145.1:6703119-6708693	38.9129	49.281	2.26644	2.45034	0.000373456	yes
ENSONIG00000008750	CCT6A	GL831184.1:3601226-3607523	102.027	129.323	2.26754	4.16946	0.000373456	yes
ENSONIG00000018066	KEAP1	GL831193.1:715227-726899	16.6737	21.1382	2.26776	2.46885	0.000373456	yes
ENSONIG00000019403	MYL9	GL831146.1:6173296-6180629	39.5724	50.1827	2.26812	2.72268	0.000373456	yes
ENSONIG00000016866	APBB1	GL831325.1:305771-315770	23.9739	30.4223	2.26898	2.75154	0.000373456	yes
ENSONIG00000010495	RPS15	GL831134.1:10858260-10860297	2115.69	2686.45	2.26978	6.15157	0.000373456	yes
ENSONIG00000002332	TARDBP (2 of 2)	GL831166.1:3654553-3658715	95.7968	121.649	2.26987	2.52944	0.000373456	yes
ENSONIG00000012912	CCNG1	GL831305.1:178656-180610	1294.26	1644.26	2.27042	7.97753	0.000373456	yes
ENSONIG00000012741	UBA52	GL831204.1:3212018-3213423	2677.28	3407.13	2.27261	6.56138	0.000373456	yes
ENSONIG00000018807	-	GL831274.1:364121-383821	312.47	397.73	2.27286	4.84141	0.000373456	yes
ENSONIG00000013372	AKAP12	GL831215.1:823776-835348	73.3613	93.4092	2.27328	6.2522	0.000373456	yes
ENSONIG00000013595	-	GL831604.1:251656-257938	125.398	159.762	2.27403	4.40746	0.000373456	yes
ENSONIG00000008992	RPL9	GL831245.1:1768722-1774601	713.764	909.773	2.27461	7.86369	0.000373456	yes
ENSONIG00000003387	RPL12	GL831133.1:11195978-11199655	986.285	1257.79	2.27528	5.98937	0.000373456	yes
ENSONIG00000012462	-	GL831322.1:1335409-1338746	37.2992	47.5708	2.27539	2.13584	0.000373456	yes
ENSONIG00000008246	-	GL831177.1:4101613-4106311	59.2011	75.5891	2.27682	3.76517	0.000373456	yes
ENSONIG00000014296	RPL7	GL831157.1:1754051-1757776	2706.37	3456.77	2.27727	9.60895	0.000373456	yes
ENSONIG00000007364	TIA1 (2 of 2)	GL831444.1:483521-495869	29.1475	37.2385	2.27759	2.6947	0.000373456	yes
ENSONIG00000004296	RPS23	GL831197.1:2216893-2220053	519.259	663.689	2.27814	7.52743	0.000373456	yes
ENSONIG00000002855	VPS4B (1 of 2)	GL831140.1:7549604-7562603	26.5478	33.9819	2.28003	2.70149	0.000373456	yes
ENSONIG00000004350	TPT1	GL831170.1:2496325-2571474	450.564	576.844	2.28027	9.78936	0.000373456	yes
ENSONIG00000002345	KIF1B	GL831166.1:3680629-3740460	12.1831	15.5993	2.2804	2.7378	0.000373456	yes
ENSONIG00000002394	TINAGL1	GL831161.1:1652805-1676431	22.7864	29.2049	2.28168	3.30729	0.000373456	yes
ENSONIG00000009931	-	GL831433.1:290167-299566	137.995	176.998	2.28264	4.3315	0.000373456	yes
ENSONIG00000020925	CREBZF	GL831399.1:869508-870279	113.678	145.955	2.28394	2.22776	0.000373456	yes
ENSONIG00000001489	-	GL831149.1:4538183-4538912	932.574	1200.18	2.28695	4.37636	0.000373456	yes
ENSONIG00000019243	RPL5 (1 of 2)	GL831162.1:2851049-2862689	176.884	227.989	2.28891	8.39088	0.000373456	yes
ENSONIG00000009251	PDE1C (1 of 2)	GL831134.1:1198376-1287680	19.9229	25.7554	2.29275	2.93195	0.000373456	yes
ENSONIG00000020215	RPL35	GL831302.1:586862-591038	430.002	556.616	2.29445	8.20469	0.000373456	yes
ENSONIG00000011268	MAP1B	GL831211.1:2789972-2809957	10.5835	13.7032	2.29477	2.44529	0.000373456	yes
ENSONIG00000002403	UBQLN4	GL831161.1:1681671-1691039	91.6755	118.907	2.29705	5.52986	0.000373456	yes
ENSONIG00000000829	RPS29	GL831143.1:3068117-3069269	1812.78	2352.68	2.29783	6.45068	0.000373456	yes
ENSONIG00000002672	RPL30	GL831161.1:3605905-3609231	598.035	776.806	2.29893	5.73133	0.000373456	yes
ENSONIG00000007315	-	GL831158.1:5428680-5494058	4.08926	5.31402	2.29951	2.72699	0.000373456	yes
ENSONIG00000009496	NCAM1 (1 of 2)	GL831273.1:399535-474285	35.5309	46.2053	2.30043	4.663	0.000373456	yes
ENSONIG00000005236	SHISA5 (1 of 3)	GL831240.1:1095918-1109666	48.3496	62.9813	2.30262	3.45842	0.000373456	yes
ENSONIG00000010975	DKK3 (1 of 2)	GL831139.1:4285763-4293198	60.2274	78.462	2.30276	2.38765	0.000373456	yes
ENSONIG00000014384	RPL6	GL831230.1:1068795-1071645	1754.04	2286.29	2.30344	10.3762	0.000373456	yes
ENSONIG00000017072	OLA.19707	GL831287.1:439273-447576	25.0733	32.762	2.30665	2.60921	0.000373456	yes
ENSONIG00000004068	RASGEF1B (2 of 2)	GL831163.1:4061592-4074796	28.0844	36.7122	2.30721	2.87855	0.000373456	yes
ENSONIG00000019094	STAT2	GL831146.1:2668068-2677496	21.0125	27.5046	2.30896	2.38772	0.000373456	yes
ENSONIG00000019024	CDC42BPB	GL831591.1:211365-230963	15.739	20.6077	2.30934	2.52921	0.000373456	yes
ENSONIG00000002488	OLA.19548	GL831169.1:1723198-1726987	1858.07	2432.96	2.3094	4.93472	0.000373456	yes
ENSONIG00000000849	FKBP3	GL831143.1:3494124-3498783	185.606	243.227	2.31045	6.23036	0.000373456	yes
ENSONIG00000002814	RPLP1	GL831161.1:5069401-5072417	709.363	930.86	2.31225	9.00657	0.000373456	yes
ENSONIG00000001283	EIF3K	GL831203.1:2508928-2514410	65.9664	86.6925	2.31419	3.13406	0.000373456	yes
ENSONIG00000012752	RPS9	GL831225.1:114143-116019	929.62	1222.89	2.31547	8.38504	0.000373456	yes
ENSONIG00000015556	ACIN1 (2 of 2)	GL831380.1:323132-348294	17.7676	23.4059	2.31733	2.75545	0.000373456	yes
ENSONIG00000014211	KANK1	GL831164.1:4516853-4532028	24.6667	32.5028	2.31768	3.09331	0.000373456	yes
ENSONIG00000019600	ITGB4	GL831136.1:2226064-2246175	17.0621	22.5082	2.3192	2.9107	0.000373456	yes
ENSONIG00000010973	RGS5	GL831269.1:1561150-1571092	78.4429	103.82	2.32351	2.75506	0.000373456	yes
ENSONIG00000017758	-	GL831441.1:517028-529725	454.662	602.026	2.32412	7.25332	0.000373456	yes
ENSONIG00000013026	GSN (1 of 2)	GL831141.1:5558678-5590464	55.6782	73.7465	2.32451	3.26433	0.000373456	yes
ENSONIG00000019126	DIP2B (2 of 2)	GL831146.1:2879236-2922233	10.6818	14.1534	2.32501	2.78454	0.000373456	yes
ENSONIG00000002524	NUP153	GL831161.1:2381407-2399671	13.0075	17.2371	2.32516	2.31461	0.000373456	yes
ENSONIG00000003002	IST1	GL831173.1:597020-605666	23.8623	31.6504	2.32638	3.60629	0.000373456	yes
ENSONIG00000013305	-	GL831355.1:869290-870991	212.329	281.631	2.32639	2.9828	0.000373456	yes
ENSONIG00000000167	SCG3	GL831420.1:392046-406346	3055.79	4054.82	2.32693	18.0001	0.000373456	yes
ENSONIG00000006998	IQGAP1	GL831358.1:631858-674679	25.2616	33.5274	2.32721	3.70676	0.000373456	yes
ENSONIG00000001849	EHD4	GL831232.1:2409908-2459291	8.838	11.7378	2.3281	2.27831	0.000373456	yes
ENSONIG00000012756	LENG8	GL831225.1:135610-142856	21.6937	28.8445	2.32963	2.2376	0.000373456	yes
ENSONIG00000005922	MAPK8IP1	GL831227.1:2621719-2675400	11.5724	15.3903	2.32992	2.79938	0.000373456	yes
ENSONIG00000003138	DNAJA2 (1 of 2)	GL831133.1:7193077-7201938	48.46	64.4798	2.33058	2.66235	0.000373456	yes
ENSONIG00000009890	AMOTL2 (2 of 2)	GL831134.1:6354185-6361937	18.4807	24.593	2.33074	2.58975	0.000373456	yes
ENSONIG00000003560	RPL13A	GL831263.1:866253-870847	308.704	410.934	2.33116	7.37332	0.000373456	yes
ENSONIG00000014150	MKRN1	GL831317.1:628388-643429	18.0104	23.9998	2.33255	2.39087	0.000373456	yes
ENSONIG00000008128	MYH9 (1 of 2)	GL831154.1:766467-785367	23.4982	31.3969	2.33614	3.73135	0.000373456	yes
ENSONIG00000013378	EWSR1	GL831238.1:1062552-1071291	25.5814	34.2101	2.3373	2.6019	0.000373456	yes
ENSONIG00000013481	PC	GL831249.1:1217547-1500213	8.80848	11.7892	2.33839	2.48375	0.000373456	yes
ENSONIG00000020073	-	GL831136.1:9360013-9361861	92.2512	123.468	2.33839	3.07661	0.000373456	yes
ENSONIG00000001928	CACNA1E (1 of 2)	GL831140.1:1717660-1783563	9.06971	12.1441	2.33897	2.50669	0.000373456	yes
ENSONIG00000003736	ULK1 (1 of 2)	GL831163.1:1216155-1240578	9.86192	13.2088	2.33937	2.47186	0.000373456	yes
ENSONIG00000006539	RPL18	GL831229.1:2630357-2636840	251.888	337.419	2.33956	5.84692	0.000373456	yes
ENSONIG00000006221	TJP1 (2 of 2)	GL831150.1:6109900-6139697	16.2436	21.7602	2.33962	3.27243	0.000373456	yes
ENSONIG00000018691	HIVEP2 (1 of 2)	GL831182.1:793247-816991	8.42269	11.3073	2.34249	2.80421	0.000373456	yes
ENSONIG00000006625	PTPN23	GL831220.1:1573789-1591681	27.789	37.3093	2.34259	4.06251	0.000373456	yes
ENSONIG00000003436	TEX2 (2 of 2)	GL831194.1:1915256-1947266	17.4237	23.3985	2.34291	2.54034	0.000373456	yes
ENSONIG00000000435	RPS12	GL831143.1:114007-115300	1303.64	1750.97	2.34313	3.79214	0.000373456	yes
ENSONIG00000016271	STK40	GL831224.1:1236868-1253917	13.0139	17.5187	2.34616	2.82302	0.000373456	yes
ENSONIG00000001448	-	GL831135.1:9446036-9451137	72.378	97.45	2.3464	4.02096	0.000373456	yes
ENSONIG00000011411	ENAH	GL831259.1:2116346-2232134	10.0509	13.5395	2.3471	2.74807	0.000373456	yes
ENSONIG00000005978	DKK3 (2 of 2)	GL831150.1:4151709-4158437	87.691	118.157	2.34742	5.72399	0.000373456	yes
ENSONIG00000017661	RPL22L1	GL831561.1:217305-219668	138.826	187.136	2.34798	3.06279	0.000373456	yes
ENSONIG00000014330	BTF3 (2 of 2)	GL831230.1:780967-784090	226.367	305.167	2.34811	2.90076	0.000373456	yes
ENSONIG00000003645	KLF6 (1 of 2)	GL831219.1:661420-669816	15.9732	21.5422	2.34865	2.99867	0.000373456	yes
ENSONIG00000016882	KIF1C	GL831549.1:153970-172514	7.23314	9.76129	2.34952	2.24553	0.000373456	yes
ENSONIG00000001568	CDC37	GL831149.1:4745556-4749602	59.6622	80.6681	2.35208	2.52136	0.000373456	yes
ENSONIG00000007596	ATP6V1F	GL831201.1:1486493-1488901	50.3671	68.1042	2.35216	2.30977	0.000373456	yes
ENSONIG00000007493	PHF21B	GL831201.1:503515-547052	10.1386	13.716	2.35284	2.44726	0.000373456	yes
ENSONIG00000014306	-	GL831157.1:1900461-1933414	12.1373	16.4374	2.35429	2.48681	0.000373456	yes
ENSONIG00000015488	KIAA1244	GL831318.1:1136399-1186657	14.4025	19.535	2.35636	3.24052	0.000373456	yes
ENSONIG00000016770	KDM5B (1 of 2)	GL831137.1:2866112-2890976	14.5869	19.7887	2.35661	2.9599	0.000373456	yes
ENSONIG00000000610	SLC16A9	GL831135.1:2502138-2508405	91.6622	124.52	2.35846	5.57625	0.000373456	yes
ENSONIG00000008724	-	GL831184.1:3461806-3475136	11.3451	15.4532	2.36211	2.1945	0.000373456	yes
ENSONIG00000002523	SLC6A17 (1 of 2)	GL831166.1:4716655-4738941	37.9966	51.7737	2.36259	5.36583	0.000373456	yes
ENSONIG00000009510	MGEA5	GL831145.1:394306-408216	21.0913	28.7845	2.36476	3.74617	0.000373456	yes
ENSONIG00000015728	SF1	GL831614.1:120752-133944	18.8634	25.7584	2.36553	2.73836	0.000373456	yes
ENSONIG00000014838	PSMD7	GL831142.1:3434889-3453249	89.8615	122.798	2.36652	2.64265	0.000373456	yes
ENSONIG00000009376	-	GL831421.1:76050-91611	43.5251	59.4886	2.36676	2.7124	0.000373456	yes
ENSONIG00000015095	PDE4D	GL831176.1:2511789-2546098	9.16157	12.5231	2.36692	2.52787	0.000373456	yes
ENSONIG00000014401	SHARPIN (1 of 2)	GL831157.1:3070926-3083783	12.147	16.6087	2.36731	2.35143	0.000373456	yes
ENSONIG00000015569	CHD8	GL831380.1:393559-412043	6.54567	8.96049	2.36892	2.4835	0.000373456	yes
ENSONIG00000003712	YWHAQ	GL831263.1:2148705-2157674	114.211	156.386	2.36927	6.22159	0.000373456	yes
ENSONIG00000014744	RPS10	GL831272.1:1286899-1291788	1608.58	2203.5	2.36984	8.07145	0.000373456	yes
ENSONIG00000011355	MARCKS	GL831259.1:1308994-1312592	57.1096	78.2389	2.36998	4.05697	0.000373456	yes
ENSONIG00000004388	TAGLN (1 of 2)	GL831356.1:809713-815827	57.6575	79.0085	2.37031	4.25609	0.000373456	yes
ENSONIG00000001725	STIP1	GL831223.1:316111-320015	95.9402	131.754	2.37329	4.13067	0.000373456	yes
ENSONIG00000001457	-	GL831149.1:4494466-4495263	243.387	334.299	2.37353	2.84247	0.000373456	yes
ENSONIG00000017968	RPS20	GL831791.1:118653-120494	762.436	1048.34	2.37499	8.22623	0.000373456	yes
ENSONIG00000012683	CCNI	GL831141.1:2118953-2140481	100.187	137.889	2.37631	5.34353	0.000373456	yes
ENSONIG00000019064	RPS26	GL831146.1:2464137-2466064	986.21	1360	2.37901	8.32951	0.000373456	yes
ENSONIG00000014692	-	GL831272.1:708156-708845	728.394	1005.47	2.38039	4.01696	0.000373456	yes
ENSONIG00000020112	HIF1A	GL831260.1:426439-440336	95.2199	131.446	2.38045	5.39873	0.000373456	yes
ENSONIG00000010501	ANGPTL4	GL831134.1:10879716-10884931	53.4207	73.9072	2.38349	3.0969	0.000373456	yes
ENSONIG00000014992	FAM107B	GL831142.1:4893288-4900263	24.9239	34.4839	2.38357	3.05841	0.000373456	yes
ENSONIG00000018373	FXR2	GL831222.1:1158787-1176243	24.0724	33.3239	2.38432	2.6212	0.000373456	yes
ENSONIG00000015480	TLE3 (2 of 2)	GL831142.1:8326286-8345034	11.0982	15.3668	2.38462	2.35224	0.000373456	yes
ENSONIG00000000006	RPS16	GL831243.1:653138-656057	943.12	1306.92	2.38574	6.14753	0.000373456	yes
ENSONIG00000001824	TNK1	GL831497.1:443988-458965	6.94157	9.62915	2.38717	2.24059	0.000373456	yes
ENSONIG00000013567	-	GL831215.1:2838849-2865601	16.06	22.2928	2.3881	2.99534	0.000373456	yes
ENSONIG00000013577	SEMA4F	GL831249.1:2277425-2337448	7.03937	9.77329	2.38838	2.59865	0.000373456	yes
ENSONIG00000003145	ACTB (2 of 3)	GL831326.1:52434-54455	87.6782	121.754	2.38865	3.30135	0.000373456	yes
ENSONIG00000003676	CLPTM1	GL831295.1:935027-954312	7.63908	10.6676	2.39645	2.46334	0.000373456	yes
ENSONIG00000010482	ULK2	GL831270.1:1191701-1227242	10.0963	14.0994	2.39649	2.75517	0.000373456	yes
ENSONIG00000015640	PPIP5K1 (2 of 2)	GL831310.1:1372265-1423893	6.78763	9.48191	2.39694	2.55177	0.000373456	yes
ENSONIG00000004138	RPS17	GL831206.1:3068528-3076653	564.076	788.354	2.3976	7.36921	0.000373456	yes
ENSONIG00000017358	RPL32	GL831137.1:8015657-8019442	420.08	587.755	2.39915	9.05399	0.000373456	yes
ENSONIG00000008800	JAK1	GL831248.1:81443-101969	38.6812	54.1676	2.40036	4.26019	0.000373456	yes
ENSONIG00000021219	ASCL2	GL831195.1:454110-454695	162.382	227.515	2.40111	3.03779	0.000373456	yes
ENSONIG00000019292	DYRK3	GL831146.1:4306966-4316558	11.5384	16.1686	2.40129	2.71959	0.000373456	yes
ENSONIG00000017676	RPL26	GL831174.1:1865240-1868730	647.503	907.836	2.40206	9.25878	0.000373456	yes
ENSONIG00000008299	MYH10 (2 of 2)	GL831154.1:1598019-1655406	18.7494	26.308	2.40314	3.86642	0.000373456	yes
ENSONIG00000000978	GPCPD1	GL831143.1:4252181-4266605	14.9405	20.9837	2.40448	2.86109	0.000373456	yes
ENSONIG00000010261	PARP4	GL831374.1:870868-916222	12.1374	17.0549	2.40515	3.70345	0.000373456	yes
ENSONIG00000001979	OSBPL9	GL831140.1:1857212-1894602	33.9885	47.7733	2.40557	4.41756	0.000373456	yes
ENSONIG00000000568	-	GL831135.1:2302316-2324814	23.0257	32.3682	2.40574	2.64573	0.000373456	yes
ENSONIG00000001641	SDCBP2	GL831362.1:894733-917445	133.535	187.739	2.40592	3.70273	0.000373456	yes
ENSONIG00000002317	PDCD6IP	GL831161.1:1294394-1311424	50.1782	70.5486	2.40596	6.12748	0.000373456	yes
ENSONIG00000004881	BIRC3	GL831183.1:1820652-1826846	52.5337	73.9071	2.40685	3.77882	0.000373456	yes
ENSONIG00000000960	TLK2 (1 of 2)	GL831149.1:1810318-1823708	9.60746	13.5332	2.40862	2.55777	0.000373456	yes
ENSONIG00000020372	PTPRA	GL831152.1:5792343-5825650	8.99643	12.6805	2.40951	2.88748	0.000373456	yes
ENSONIG00000000854	FAU	GL831143.1:3494124-3498783	647.459	913.909	2.41153	3.99746	0.000373456	yes
ENSONIG00000018515	RPS24	GL831242.1:1740111-1748186	139.395	196.791	2.41176	8.99495	0.000373456	yes
ENSONIG00000015433	COL4A3BP (2 of 2)	GL831304.1:1036626-1055502	30.5549	43.2229	2.4146	2.98665	0.000373456	yes
ENSONIG00000001504	-	GL831149.1:4539759-4541291	296.852	420.29	2.41583	6.8868	0.000373456	yes
ENSONIG00000008231	SAT1	GL831336.1:524508-527614	58.3334	82.7782	2.41905	2.83109	0.000373456	yes
ENSONIG00000011814	OPTN	GL831319.1:174239-178147	64.841	92.0539	2.41969	3.66662	0.000373456	yes
ENSONIG00000007736	RPL36	GL831201.1:2337259-2340724	384.242	546.218	2.42155	10.1684	0.000373456	yes
ENSONIG00000009529	ST18	GL831134.1:3572762-3614089	15.0385	21.3812	2.42176	3.80433	0.000373456	yes
ENSONIG00000019367	-	GL831146.1:5583399-5599322	11.056	15.7484	2.42442	2.59909	0.000373456	yes
ENSONIG00000000729	CTGF	GL831143.1:2396001-2398078	123.176	175.5	2.42479	5.19719	0.000373456	yes
ENSONIG00000001505	EPAS1	GL831135.1:9840160-9890262	16.0502	22.8725	2.42506	4.46018	0.000373456	yes
ENSONIG00000017717	GPX3	GL831174.1:2569637-2573079	6235.85	8891.29	2.42583	24.1026	0.000373456	yes
ENSONIG00000019383	KRT18 (2 of 3)	GL831146.1:5865649-5869851	54.9176	78.382	2.42727	4.09484	0.000373456	yes
ENSONIG00000008208	CLIC4	GL831177.1:3461564-3478556	322.611	460.54	2.42754	5.41192	0.000373456	yes
ENSONIG00000019148	BHLHE40 (2 of 2)	GL831146.1:3060800-3063045	39.8537	56.9339	2.42857	2.64477	0.000373456	yes
ENSONIG00000015136	CHD2	GL831142.1:6143586-6162968	11.626	16.619	2.42947	3.19498	0.000373456	yes
ENSONIG00000002986	RPLP2	GL831173.1:566385-569920	344.557	492.974	2.43075	7.09204	0.000373456	yes
ENSONIG00000018022	DYRK2	GL831195.1:3162406-3189637	5.1945	7.44046	2.43237	2.42305	0.000373456	yes
ENSONIG00000011909	DIP2B (1 of 2)	GL831196.1:382553-426917	6.00021	8.60523	2.43416	2.9196	0.000373456	yes
ENSONIG00000014602	OTUD5	GL831175.1:285969-323531	21.8103	31.288	2.43455	3.05577	0.000373456	yes
ENSONIG00000014066	-	GL831157.1:58147-59977	389.139	558.617	2.43552	7.91305	0.000373456	yes
ENSONIG00000013688	NEDD9	GL831186.1:1997351-2032189	17.6169	25.3208	2.4373	2.82965	0.000373456	yes
ENSONIG00000007023	NFKB2	GL831381.1:204152-217294	115.966	166.76	2.43801	6.91912	0.000373456	yes
ENSONIG00000019635	RAB26 (1 of 2)	GL831136.1:3197815-3311625	12.2954	17.6901	2.43876	2.97549	0.000373456	yes
ENSONIG00000006122	CHMP5 (2 of 2)	GL831138.1:3001119-3004277	55.6375	80.1107	2.43987	2.41889	0.000373456	yes
ENSONIG00000015865	SNX25	GL831239.1:1918556-1936657	45.4693	65.4725	2.43993	4.74261	0.000373456	yes
ENSONIG00000021209	H1F0	GL831136.1:8155257-8155851	168.461	242.595	2.44007	3.39183	0.000373456	yes
ENSONIG00000004399	-	GL831197.1:2845475-2922778	8.55063	12.3226	2.44113	2.85229	0.000373456	yes
ENSONIG00000016252	-	GL831210.1:2045866-2064327	34.0209	49.037	2.44138	5.27509	0.000373456	yes
ENSONIG00000004170	PATL1	GL831389.1:523269-535314	20.5845	29.6707	2.44141	2.75342	0.000373456	yes
ENSONIG00000014379	ALAS1	GL831288.1:1113377-1120671	259.293	373.837	2.44176	9.20754	0.000373456	yes
ENSONIG00000019833	SOS1	GL831639.1:42039-66158	59.8491	86.2919	2.44183	6.13054	0.000373456	yes
ENSONIG00000012064	SIPA1L1 (2 of 2)	GL831192.1:472810-510832	5.0256	7.24853	2.44232	2.50608	0.000373456	yes
ENSONIG00000005695	FNDC3A	GL831218.1:1578848-1625384	58.8014	84.8554	2.44308	8.19413	0.000373456	yes
ENSONIG00000015195	GADD45G (1 of 3)	GL831176.1:3637577-3638450	155.343	224.208	2.44331	2.8934	0.000373456	yes
ENSONIG00000017109	ITSN2 (1 of 2)	GL831287.1:717239-752636	6.53133	9.43721	2.44491	2.91975	0.000373456	yes
ENSONIG00000018699	-	GL831182.1:1020532-1089334	32.985	47.7552	2.44779	5.43385	0.000373456	yes
ENSONIG00000000515	ZRANB1	GL831135.1:1878581-1902549	9.37727	13.586	2.44883	2.43192	0.000373456	yes
ENSONIG00000001576	CRTC2	GL831385.1:847152-876654	14.5685	21.1196	2.44968	3.95147	0.000373456	yes
ENSONIG00000006573	SPEN	GL831308.1:371714-396776	3.35436	4.87451	2.45319	2.10194	0.000373456	yes
ENSONIG00000006005	EZR (1 of 2)	GL831178.1:3892202-3924979	34.8424	50.6481	2.45364	3.17311	0.000373456	yes
ENSONIG00000008197	CPD	GL831447.1:593835-614190	17.1732	24.9907	2.45522	4.28697	0.000373456	yes
ENSONIG00000017566	NXT2	GL831174.1:566487-576947	22.5982	32.8914	2.45549	4.15476	0.000373456	yes
ENSONIG00000015159	ELL3 (1 of 2)	GL831142.1:6341222-6366736	19.5001	28.397	2.45625	4.11249	0.000373456	yes
ENSONIG00000011012	FGFR1 (1 of 3)	GL831172.1:2821294-2849157	99.3025	144.846	2.45864	7.66152	0.000373456	yes
ENSONIG00000003107	CPEB2	GL831140.1:8758390-8776992	13.2952	19.3983	2.45904	3.67027	0.000373456	yes
ENSONIG00000015264	FOS	GL831316.1:29830-33994	63.6813	92.9375	2.45941	6.15467	0.000373456	yes
ENSONIG00000013659	NEFH	GL831238.1:2118899-2123970	36.3312	53.0501	2.46018	4.74974	0.000373456	yes
ENSONIG00000021349	-	GL831202.1:3297039-3297426	444.732	650.033	2.46163	4.12573	0.000373456	yes
ENSONIG00000018165	SLC16A5	GL831200.1:1786384-1801438	11.4643	16.7646	2.46233	3.65308	0.000373456	yes
ENSONIG00000006605	SMARCC1	GL831220.1:1404514-1426545	13.1111	19.1771	2.46266	2.71352	0.000373456	yes
ENSONIG00000004341	GRIA3 (2 of 2)	GL831356.1:544049-644659	18.4768	27.0304	2.46294	4.13316	0.000373456	yes
ENSONIG00000006806	ITGBL1	GL831237.1:1739980-1833030	9.20037	13.4671	2.46376	3.21145	0.000373456	yes
ENSONIG00000012207	GLS (1 of 2)	GL831181.1:870851-901049	14.6048	21.405	2.46561	3.36328	0.000373456	yes
ENSONIG00000009688	-	GL831151.1:4657787-4682610	9.60983	14.0868	2.46587	2.39804	0.000373456	yes
ENSONIG00000016626	-	GL831137.1:1485027-1522876	104.107	152.642	2.4662	3.15221	0.000373456	yes
ENSONIG00000015919	IRF2	GL831239.1:2099088-2113873	13.1235	19.2488	2.46674	2.63869	0.000373456	yes
ENSONIG00000005991	TEAD1 (1 of 2)	GL831150.1:4256860-4308620	8.43225	12.3859	2.46887	2.51894	0.000373456	yes
ENSONIG00000001155	ISYNA1	GL831153.1:3660586-3666146	781.78	1149.16	2.46993	18.6992	0.000373456	yes
ENSONIG00000017051	RND1 (2 of 2)	GL831137.1:5586181-5596233	9.44131	13.8961	2.47184	2.50989	0.000373456	yes
ENSONIG00000011166	BTF3 (1 of 2)	GL831211.1:1245358-1250215	374.745	552.044	2.47312	4.76588	0.000373456	yes
ENSONIG00000007988	RPL38	GL831265.1:1571561-1574495	1330.36	1961.13	2.47413	3.95184	0.000373456	yes
ENSONIG00000008215	-	GL831177.1:3664270-3665574	399.212	588.721	2.47471	7.25956	0.000373456	yes
ENSONIG00000004428	CHMP4B (2 of 2)	GL831197.1:3510994-3523288	25.8944	38.3455	2.48084	5.39937	0.000373456	yes
ENSONIG00000009420	FAM100B	GL831151.1:2147708-2159667	14.3796	21.345	2.48439	3.51301	0.000373456	yes
ENSONIG00000009519	SUFU	GL831145.1:437132-451071	74.646	110.807	2.48444	4.31004	0.000373456	yes
ENSONIG00000017430	ZHX3 (1 of 2)	GL831137.1:9397163-9403938	24.6357	36.5723	2.48452	3.74197	0.000373456	yes
ENSONIG00000006550	CYTH2	GL831229.1:2650963-2667126	8.91983	13.2537	2.48587	3.12549	0.000373456	yes
ENSONIG00000021203	BHLHA15	GL831136.1:6708526-6709078	312.934	465.562	2.48773	4.77317	0.000373456	yes
ENSONIG00000021256	JUN (2 of 2)	GL831264.1:833502-834474	97.8979	145.708	2.48836	3.91821	0.000373456	yes
ENSONIG00000018677	ABI1 (2 of 2)	GL831264.1:1559971-1595498	12.1462	18.0912	2.48946	3.18632	0.000373456	yes
ENSONIG00000000507	C10ORF137	GL831135.1:1777226-1789730	22.2643	33.1697	2.48982	4.08538	0.000373456	yes
ENSONIG00000007651	PTPN13	GL831236.1:1518170-1571831	13.3679	19.9234	2.4904	5.08855	0.000373456	yes
ENSONIG00000000310	RASAL2	GL831475.1:325583-359738	42.1125	62.7922	2.49106	5.88314	0.000373456	yes
ENSONIG00000009564	FOXK2 (1 of 2)	GL831151.1:4144429-4164263	8.73817	13.0313	2.49131	2.37726	0.000373456	yes
ENSONIG00000020343	PRKCD (2 of 2)	GL831152.1:4358200-4378255	12.9671	19.361	2.49309	2.63501	0.000373456	yes
ENSONIG00000017844	VEZT	GL831195.1:653683-668896	11.142	16.6403	2.49348	3.27154	0.000373456	yes
ENSONIG00000018238	PSMD11 (2 of 2)	GL831200.1:2600016-2609685	13.9405	20.9137	2.50022	2.98376	0.000373456	yes
ENSONIG00000019743	UBAP2L	GL831250.1:1713387-1738054	6.94728	10.4318	2.50157	2.55323	0.000373456	yes
ENSONIG00000019916	KDM6B	GL831388.1:817928-829544	4.78587	7.1926	2.50288	2.84893	0.000373456	yes
ENSONIG00000001399	BAIAP3	GL831149.1:4200918-4222157	8.51773	12.8337	2.50671	3.74693	0.000373456	yes
ENSONIG00000018937	CDKN1A	GL831146.1:1133332-1135255	177.415	267.329	2.5068	7.88331	0.000373456	yes
ENSONIG00000010596	GTF2B	GL831134.1:11661115-11674041	47.5552	71.7165	2.50807	2.77795	0.000373456	yes
ENSONIG00000014313	SIK1	GL831258.1:1197334-1208958	9.41154	14.1948	2.50823	3.51103	0.000373456	yes
ENSONIG00000012716	ATP8B1	GL831141.1:2575163-2594681	30.1099	45.4208	2.5085	5.70776	0.000373456	yes
ENSONIG00000018803	JUP (1 of 2)	GL831274.1:290072-307929	62.1988	93.8906	2.50952	5.67285	0.000373456	yes
ENSONIG00000008513	DOCK9 (1 of 2)	GL831187.1:395571-440334	6.44227	9.76502	2.51577	2.93693	0.000373456	yes
ENSONIG00000018235	MYH10 (1 of 2)	GL831193.1:3059604-3165935	4.47389	6.78792	2.51723	2.35435	0.000373456	yes
ENSONIG00000004091	PRDM10	GL831494.1:429204-440063	8.95361	13.585	2.51727	2.60492	0.000373456	yes
ENSONIG00000014612	LONRF1	GL831282.1:1806000-1816555	24.1225	36.6121	2.51776	3.32331	0.000373456	yes
ENSONIG00000017056	NACA	GL831137.1:5620591-5622552	1462.6	2220.25	2.51801	12.5441	0.000373456	yes
ENSONIG00000016547	SRC (1 of 2)	GL831137.1:181414-213216	9.10098	13.8238	2.51894	3.03275	0.000373456	yes
ENSONIG00000009785	PIM3 (1 of 2)	GL831168.1:367772-370562	124.711	189.525	2.51971	4.71446	0.000373456	yes
ENSONIG00000008098	MCOLN1 (1 of 2)	GL831154.1:554113-567647	6.95796	10.5774	2.52019	2.42496	0.000373456	yes
ENSONIG00000003870	TMTC3	GL831206.1:517836-546376	6.99144	10.6355	2.52122	2.89588	0.000373456	yes
ENSONIG00000013251	PIAS1 (1 of 2)	GL831355.1:479690-512217	4.41926	6.72313	2.52133	2.61822	0.000373456	yes
ENSONIG00000010070	LIMCH1 (2 of 2)	GL831212.1:1656449-1695902	486.488	741.421	2.52403	15.9129	0.000373456	yes
ENSONIG00000015066	ZEB1 (2 of 2)	GL831188.1:2323138-2394972	5.73697	8.74857	2.52495	2.90943	0.000373456	yes
ENSONIG00000017136	KIF26B (1 of 2)	GL831287.1:905801-970697	3.2554	4.9843	2.53109	2.66233	0.000373456	yes
ENSONIG00000003857	NPDC1 (2 of 2)	GL831163.1:2455037-2480109	14.9302	22.8645	2.53142	2.78961	0.000373456	yes
ENSONIG00000001421	SPATA5	GL831156.1:4062108-4207716	13.8291	21.2152	2.53409	3.70486	0.000373456	yes
ENSONIG00000005608	AGFG1 (1 of 2)	GL831147.1:6500393-6524672	10.6434	16.335	2.53476	3.36868	0.000373456	yes
ENSONIG00000000717	ARHGAP18	GL831143.1:2335058-2355306	27.1844	41.8098	2.53801	4.11463	0.000373456	yes
ENSONIG00000015325	DNAJA4	GL831142.1:7500084-7505165	118.726	183.422	2.54492	9.90796	0.000373456	yes
ENSONIG00000016723	ARAP1	GL831207.1:2754822-2798564	8.44866	13.0586	2.54564	3.18602	0.000373456	yes
ENSONIG00000000952	ELMSAN1 (1 of 2)	GL831153.1:2371824-2392161	7.25126	11.2171	2.54692	3.317	0.000373456	yes
ENSONIG00000014534	OSTF1	GL831230.1:2705090-2714778	39.0209	60.3973	2.54782	2.51433	0.000373456	yes
ENSONIG00000006008	EIF4G2 (2 of 2)	GL831150.1:4555664-4562581	45.2551	70.0973	2.54894	5.3539	0.000373456	yes
ENSONIG00000009876	ETNK1	GL831168.1:1912232-1923694	82.6743	128.37	2.55271	4.30102	0.000373456	yes
ENSONIG00000010872	SP4	GL831370.1:958426-967629	9.63874	14.9845	2.55461	2.37286	0.000373456	yes
ENSONIG00000010321	CECR2	GL831185.1:1920467-1953611	7.80256	12.1318	2.55484	3.9908	0.000373456	yes
ENSONIG00000009184	HDAC7 (1 of 2)	GL831205.1:1881095-1918605	10.2022	15.8657	2.55512	3.82145	0.000373456	yes
ENSONIG00000010722	ZFAND5 (1 of 2)	GL831172.1:861703-868724	47.0709	73.2189	2.5555	2.74986	0.000373456	yes
ENSONIG00000011823	SCN2A	GL831144.1:195774-235504	5.37618	8.38181	2.55906	2.76942	0.000373456	yes
ENSONIG00000003187	SETD5	GL831180.1:1742740-1777331	10.9733	17.1259	2.56068	2.99687	0.000373456	yes
ENSONIG00000015528	RPL27A	GL831310.1:424172-451956	340.23	531.642	2.56259	5.193	0.000373456	yes
ENSONIG00000008375	SREBF2	GL831154.1:2169989-2183853	12.1788	19.0704	2.56588	3.61439	0.000373456	yes
ENSONIG00000005945	NFKBIE	GL831178.1:3503530-3510857	27.801	43.5473	2.56639	2.49232	0.000373456	yes
ENSONIG00000011968	IRS2 (2 of 2)	GL831144.1:1388786-1402552	20.5409	32.1819	2.56672	5.74852	0.000373456	yes
ENSONIG00000007847	MAST2	GL831201.1:2960858-3102334	7.03407	11.032	2.56837	4.3353	0.000373456	yes
ENSONIG00000004229	MAP2 (1 of 2)	GL831170.1:1165217-1226751	5.03345	7.90039	2.56958	2.18282	0.000373456	yes
ENSONIG00000005569	HIPK3 (1 of 2)	GL831150.1:913047-956085	17.3325	27.2187	2.57038	6.28862	0.000373456	yes
ENSONIG00000005041	WFS1 (1 of 2)	GL831165.1:2303356-2312699	8.0749	12.6824	2.5706	2.66314	0.000373456	yes
ENSONIG00000014269	SNX18	GL831230.1:436215-447557	17.2138	27.0514	2.57149	2.62029	0.000373456	yes
ENSONIG00000008507	AEBP2	GL831160.1:1723670-1746979	7.94055	12.4804	2.57173	2.93546	0.000373456	yes
ENSONIG00000005512	SUPT6H	GL831384.1:135227-148860	11.9323	18.7598	2.57218	3.96331	0.000373456	yes
ENSONIG00000010971	RGS16 (1 of 2)	GL831269.1:1537972-1541027	105.27	165.535	2.57249	5.51373	0.000373456	yes
ENSONIG00000003274	PLEKHG4	GL831133.1:10190511-10215112	7.32884	11.5257	2.57266	3.22415	0.000373456	yes
ENSONIG00000004570	-	GL831155.1:4169340-4189855	17.6689	27.8369	2.57548	4.60496	0.000373456	yes
ENSONIG00000017027	ADCY5	GL831297.1:426175-519110	9.53334	15.023	2.57584	4.27604	0.000373456	yes
ENSONIG00000013467	FBXO25	GL831215.1:2104926-2124928	14.0143	22.0906	2.57629	3.4498	0.000373456	yes
ENSONIG00000008993	FMNL2	GL831187.1:3152925-3202451	14.782	23.3085	2.57682	3.42453	0.000373456	yes
ENSONIG00000005890	TGFB1	GL831556.1:267129-276559	61.4822	97.1017	2.57934	6.52897	0.000373456	yes
ENSONIG00000012571	ABAT	GL831541.1:183850-236020	7.70764	12.1739	2.57947	3.39801	0.000373456	yes
ENSONIG00000014262	LIPG	GL831230.1:291641-297375	10.3205	16.304	2.57976	2.67145	0.000373456	yes
ENSONIG00000016440	LAPTM4B (2 of 2)	GL831539.1:293216-306425	18.803	29.7393	2.58163	2.93263	0.000373456	yes
ENSONIG00000016697	YPEL2	GL831207.1:2433168-2450322	7.88822	12.4773	2.58176	2.67645	0.000373456	yes
ENSONIG00000015221	ZNF592	GL831142.1:6754052-6762963	4.97583	7.8835	2.58436	2.73272	0.000373456	yes
ENSONIG00000005762	CDON	GL831218.1:2830446-2862985	5.7498	9.11349	2.58501	2.56942	0.000373456	yes
ENSONIG00000017682	CPEB4 (2 of 2)	GL831174.1:1943637-1953557	10.7647	17.0659	2.58536	3.7978	0.000373456	yes
ENSONIG00000011605	IL6ST	GL831139.1:9313842-9327431	123.832	196.384	2.58589	9.98408	0.000373456	yes
ENSONIG00000003817	BCR (1 of 2)	GL831163.1:2168582-2260473	16.1548	25.639	2.58708	5.87715	0.000373456	yes
ENSONIG00000001657	PSMC6	GL831328.1:857155-864700	16.0184	25.4687	2.58997	2.53267	0.000373456	yes
ENSONIG00000014730	EVA1A (1 of 2)	GL831422.1:464384-540686	20.7691	33.0539	2.59149	4.13989	0.000373456	yes
ENSONIG00000020702	IER2 (1 of 2)	GL831280.1:1870858-1871392	88.8399	141.589	2.59376	2.94584	0.000373456	yes
ENSONIG00000007064	-	GL831254.1:1650155-1660385	16.2633	25.9252	2.59409	2.75245	0.000373456	yes
ENSONIG00000012938	-	GL831141.1:4788619-4979168	12.2274	19.4953	2.5944	3.11474	0.000373456	yes
ENSONIG00000013436	OSBPL11	GL831262.1:1404566-1423080	10.236	16.3426	2.59657	4.20649	0.000373456	yes
ENSONIG00000005377	GRAMD1B	GL831147.1:4033498-4094701	7.22568	11.5955	2.60476	3.35176	0.000373456	yes
ENSONIG00000012828	NCOR1	GL831331.1:805058-859886	8.26316	13.2638	2.60518	4.10991	0.000373456	yes
ENSONIG00000016010	IGSF3	GL831311.1:680490-754854	5.92032	9.51134	2.60656	2.4945	0.000373456	yes
ENSONIG00000003272	BAZ2B (1 of 2)	GL831173.1:3830203-3897458	10.7328	17.2639	2.60853	4.73727	0.000373456	yes
ENSONIG00000001374	FERMT2	GL831153.1:4887976-4926140	16.1342	26.0002	2.6115	3.23416	0.000373456	yes
ENSONIG00000007306	GADD45B (1 of 3)	GL831251.1:1132560-1134823	15.2843	24.6728	2.61426	2.73291	0.000373456	yes
ENSONIG00000002583	UAP1	GL831140.1:5989010-5999724	19.8452	32.0354	2.61427	3.02755	0.000373456	yes
ENSONIG00000016887	RAP1GAP (2 of 2)	GL831137.1:3796465-3808427	16.9134	27.3047	2.61439	3.04344	0.000373456	yes
ENSONIG00000019631	ARG2	GL831171.1:4482938-4493539	62.9949	101.707	2.61452	10.5339	0.000373456	yes
ENSONIG00000005201	AHNAK	GL831165.1:2968506-2977523	76.0365	123.133	2.61939	8.16239	0.000373456	yes
ENSONIG00000020912	-	GL831164.1:549153-549741	62.3878	101.056	2.61981	2.76632	0.000373456	yes
ENSONIG00000005154	FOLH1	GL831147.1:2146638-2163802	6.75459	10.9504	2.62118	2.86761	0.000373456	yes
ENSONIG00000012684	CCNG2 (1 of 2)	GL831141.1:2142960-2151376	6.53477	10.6114	2.62384	2.39003	0.000373456	yes
ENSONIG00000014325	IFFO2	GL831288.1:278787-306655	6.41521	10.4191	2.62413	3.17259	0.000373456	yes
ENSONIG00000010553	-	GL831134.1:11493770-11508014	13.6956	22.2902	2.62754	3.56887	0.000373456	yes
ENSONIG00000003017	-	GL831173.1:693422-720638	4.36141	7.10317	2.62864	2.57708	0.000373456	yes
ENSONIG00000001300	RPS11	GL831149.1:3135027-3153607	407.977	664.682	2.62921	13.6873	0.000373456	yes
ENSONIG00000001837	KDM6B (2 of 2)	GL831223.1:1060231-1074497	3.82305	6.24122	2.63252	2.4932	0.000373456	yes
ENSONIG00000001867	BRD4 (1 of 2)	GL831149.1:5592766-5627306	21.8944	35.7609	2.63333	7.25558	0.000373456	yes
ENSONIG00000010475	USP6	GL831270.1:1104946-1166862	5.65956	9.24833	2.63411	4.01814	0.000373456	yes
ENSONIG00000009793	SLC35F3	GL831145.1:2245072-2271747	5.40213	8.83472	2.63541	3.03781	0.000373456	yes
ENSONIG00000000619	CHD5	GL831191.1:2770983-2801369	5.22895	8.56137	2.6373	3.75749	0.000373456	yes
ENSONIG00000001966	KSR1 (1 of 2)	GL831223.1:2155566-2182947	8.96131	14.6731	2.63738	3.55485	0.000373456	yes
ENSONIG00000003961	CISH (2 of 2)	GL831197.1:540362-552020	35.5154	58.2894	2.64124	2.63734	0.000373456	yes
ENSONIG00000008451	EP300 (1 of 2)	GL831154.1:2827517-2860204	8.36869	13.7431	2.64221	4.37847	0.000373456	yes
ENSONIG00000016307	DUSP5	GL831216.1:1488922-1493678	37.3999	61.478	2.6438	3.38703	0.000373456	yes
ENSONIG00000015242	PTGER4 (1 of 2)	GL831176.1:4342245-4346587	26.7279	43.9437	2.64411	5.69085	0.000373456	yes
ENSONIG00000015935	BCR (2 of 2)	GL831199.1:1761431-1792333	4.49995	7.39941	2.64433	2.70206	0.000373456	yes
ENSONIG00000016883	-	GL831137.1:3719853-3739739	9.90459	16.3218	2.6479	3.99559	0.000373456	yes
ENSONIG00000011144	HSPA8 (2 of 2)	GL831303.1:851225-859507	87.2158	143.75	2.64821	10.1727	0.000373456	yes
ENSONIG00000018481	VAPA	GL831198.1:1318905-1333625	40.0035	65.9622	2.64891	4.43829	0.000373456	yes
ENSONIG00000016223	SH3BP4 (1 of 2)	GL831210.1:1846082-1869001	3.5821	5.91246	2.65056	2.52721	0.000373456	yes
ENSONIG00000018524	KCNMA1 (1 of 2)	GL831242.1:2003157-2150299	15.5356	25.7049	2.65458	6.24058	0.000373456	yes
ENSONIG00000017807	DUSP1	GL831174.1:3253426-3257529	51.3539	85.0295	2.65576	7.05409	0.000373456	yes
ENSONIG00000005700	RCSD1 (1 of 2)	GL831218.1:1650378-1655194	20.77	34.5038	2.66123	4.36333	0.000373456	yes
ENSONIG00000000706	-	GL831149.1:6922-40811	14.6179	24.2849	2.66131	4.27523	0.000373456	yes
ENSONIG00000019421	XYLT2	GL831278.1:476375-492248	3.49012	5.79908	2.66157	2.35911	0.000373456	yes
ENSONIG00000010015	PTGS2	GL831168.1:3919583-3924092	15.917	26.4517	2.66186	3.55989	0.000373456	yes
ENSONIG00000016364	LPHN1 (2 of 2)	GL831216.1:2132759-2159014	5.1053	8.50771	2.66645	2.91521	0.000373456	yes
ENSONIG00000012103	-	GL831196.1:1008920-1018027	82.2448	137.423	2.6709	3.21556	0.000373456	yes
ENSONIG00000006191	NFE2L1 (2 of 2)	GL831179.1:461988-472442	13.4766	22.5216	2.67117	3.56442	0.000373456	yes
ENSONIG00000007697	NEDD4L	GL831236.1:2030659-2075242	31.1734	52.1834	2.67397	7.80218	0.000373456	yes
ENSONIG00000016684	SIK3	GL831207.1:1006526-1043534	15.4045	25.7962	2.67459	6.36694	0.000373456	yes
ENSONIG00000015171	SEMA4B (1 of 2)	GL831142.1:6411396-6455678	7.27138	12.189	2.6763	3.80112	0.000373456	yes
ENSONIG00000013984	-	GL831164.1:2008964-2015431	20.3286	34.1482	2.67981	4.0294	0.000373456	yes
ENSONIG00000019233	GADD45A (1 of 2)	GL831162.1:2756087-2758634	13.9534	23.4432	2.68011	2.9407	0.000373456	yes
ENSONIG00000016988	TMEM8B	GL831307.1:1296763-1333355	5.62086	9.50173	2.69044	3.51243	0.000373456	yes
ENSONIG00000011016	ARID4A	GL831333.1:2116-42667	5.71329	9.66727	2.69207	3.84055	0.000373456	yes
ENSONIG00000000805	HSP90AA1 (1 of 2)	GL831143.1:3033201-3039387	1423.42	2408.87	2.69231	42.8236	0.000373456	yes
ENSONIG00000018705	LECT1	GL831264.1:1902065-1909348	11.0742	18.7427	2.69246	2.46583	0.000373456	yes
ENSONIG00000005579	MAP3K5	GL831178.1:387062-469768	5.26851	8.94127	2.69712	2.64947	0.000373456	yes
ENSONIG00000017847	FGD6 (1 of 2)	GL831195.1:668931-700015	4.82072	8.18831	2.69857	3.23208	0.000373456	yes
ENSONIG00000011416	UHRF1BP1L	GL831167.1:103394-136386	6.46538	11.0141	2.70356	4.40807	0.000373456	yes
ENSONIG00000006021	PRKD2	GL831228.1:1050620-1080447	15.7418	26.945	2.71169	4.25782	0.000373456	yes
ENSONIG00000008417	SH3PXD2B	GL831184.1:432605-465626	8.1295	13.9189	2.71215	2.79957	0.000373456	yes
ENSONIG00000018863	RPS15A	GL831274.1:1219729-1224309	1033.21	1769.55	2.71268	13.7048	0.000373456	yes
ENSONIG00000015814	TRIM8	GL831148.1:81163-92348	17.3192	29.7335	2.71679	3.30728	0.000373456	yes
ENSONIG00000003766	ZEB1 (1 of 2)	GL831219.1:2598107-2646654	4.79003	8.23101	2.71836	3.4237	0.000373456	yes
ENSONIG00000002722	RALGPS2	GL831140.1:6510703-6581662	8.9478	15.3852	2.71944	4.64584	0.000373456	yes
ENSONIG00000021386	SOCS3 (1 of 2)	GL831217.1:1853068-1853686	151.821	261.429	2.72195	5.11132	0.000373456	yes
ENSONIG00000012351	SPEG (2 of 2)	GL831181.1:3356978-3412509	14.8899	25.6742	2.72427	7.17668	0.000373456	yes
ENSONIG00000019388	TMEM86B	GL831278.1:122184-127981	10.2392	17.6695	2.72567	2.54493	0.000373456	yes
ENSONIG00000009923	PLK3	GL831134.1:6738274-6748414	12.9442	22.3417	2.726	3.93508	0.000373456	yes
ENSONIG00000001221	CLIP3	GL831203.1:1099262-1114073	30.4795	52.6163	2.72628	4.27371	0.000373456	yes
ENSONIG00000005000	CXXC5	GL831183.1:2482193-2503901	12.0753	20.9029	2.73104	4.12407	0.000373456	yes
ENSONIG00000014532	MAK (2 of 2)	GL831157.1:4927571-4942421	5.61127	9.72157	2.73251	2.89299	0.000373456	yes
ENSONIG00000004290	STXBP5L	GL831155.1:446898-587196	12.6376	21.9258	2.73497	5.33642	0.000373456	yes
ENSONIG00000000736	CDK16	GL831387.1:265827-281624	3.98449	6.92327	2.73755	2.59201	0.000373456	yes
ENSONIG00000007543	DUSP16	GL831201.1:1194187-1199218	20.2467	35.2113	2.73912	3.77201	0.000373456	yes
ENSONIG00000018157	ADAM8 (1 of 2)	GL831200.1:1722744-1739484	27.7388	48.4678	2.74729	7.81248	0.000373456	yes
ENSONIG00000014831	CPEB3	GL831407.1:50771-88991	9.05734	15.8455	2.74947	2.73067	0.000373456	yes
ENSONIG00000019859	TSPAN5 (2 of 2)	GL831600.1:159971-169211	13.5552	23.72	2.74988	2.74053	0.000373456	yes
ENSONIG00000008450	CBX7 (2 of 2)	GL831154.1:2813004-2819124	153.932	269.604	2.75144	13.4901	0.000373456	yes
ENSONIG00000007974	SSH2 (1 of 2)	GL831505.1:77229-104492	6.14866	10.7815	2.75347	2.9701	0.000373456	yes
ENSONIG00000018687	ATF3	GL831182.1:580332-581245	166.039	291.505	2.75564	5.56569	0.000373456	yes
ENSONIG00000013408	RAB32	GL831215.1:1258773-1273573	33.0805	58.0817	2.75577	3.87488	0.000373456	yes
ENSONIG00000002667	-	GL831169.1:3362404-3488721	23.2447	40.9426	2.76137	7.49647	0.000373456	yes
ENSONIG00000018343	-	GL831222.1:1049652-1060383	18.5533	32.7198	2.76356	4.67252	0.000373456	yes
ENSONIG00000006608	AVL9	GL831138.1:9477489-9506083	8.46067	14.9426	2.76613	4.70018	0.000373456	yes
ENSONIG00000009204	ITCH (1 of 2)	GL831205.1:2108193-2130167	4.96376	8.77439	2.76769	2.75478	0.000373456	yes
ENSONIG00000004035	EPHA2 (2 of 2)	GL831197.1:934044-947546	24.0446	42.6694	2.7746	6.59248	0.000373456	yes
ENSONIG00000007027	LRRC16A (1 of 2)	GL831158.1:122778-207397	5.53873	9.8332	2.77535	4.2997	0.000373456	yes
ENSONIG00000005362	MAP2K6 (2 of 2)	GL831217.1:2110599-2122508	12.6832	22.5703	2.77955	4.27693	0.000373456	yes
ENSONIG00000000103	SQSTM1	GL831451.1:382844-386180	261.078	464.664	2.77979	11.0366	0.000373456	yes
ENSONIG00000020015	METRN	GL831136.1:8400450-8406583	169.831	302.707	2.7824	7.44211	0.000373456	yes
ENSONIG00000018477	ANKRD12	GL831198.1:1228600-1264929	7.37917	13.159	2.78326	4.4586	0.000373456	yes
ENSONIG00000019386	HSPBP1	GL831278.1:122184-127981	29.1542	52.006	2.78382	4.69799	0.000373456	yes
ENSONIG00000019417	SLC9A3R1 (1 of 2)	GL831278.1:425616-453297	7.88782	14.0869	2.78591	2.95481	0.000373456	yes
ENSONIG00000017726	ANXA6	GL831174.1:2589561-2601985	6.98741	12.5003	2.78898	2.98156	0.000373456	yes
ENSONIG00000014524	PHLDB2 (1 of 2)	GL831157.1:4877114-4907439	5.21924	9.3621	2.79377	2.95809	0.000373456	yes
ENSONIG00000019549	FOSL2	GL831171.1:3261503-3266505	26.57	47.7532	2.79726	3.2639	0.000373456	yes
ENSONIG00000020545	-	AERX01076407.2:20-1299	2381.58	4280.38	2.79729	34.733	0.000373456	yes
ENSONIG00000018164	-	GL831193.1:2370579-2384599	33.0081	59.4281	2.80041	6.19634	0.000373456	yes
ENSONIG00000001676	JAG2 (1 of 2)	GL831232.1:304435-355927	9.67297	17.4181	2.8007	5.57859	0.000373456	yes
ENSONIG00000018891	-	GL831274.1:1512946-1514806	12.9229	23.2892	2.80217	3.03974	0.000373456	yes
ENSONIG00000000180	MAPK6	GL831420.1:478368-489289	39.1119	70.7254	2.80828	9.0564	0.000373456	yes
ENSONIG00000010884	EXOC3L1	GL831139.1:3660948-3683633	8.50015	15.4156	2.81357	4.74509	0.000373456	yes
ENSONIG00000020137	ITPK1	GL831260.1:837467-868951	24.6521	44.7725	2.81618	7.33076	0.000373456	yes
ENSONIG00000000143	RIMS2	GL831268.1:1357827-1498039	14.0808	25.5767	2.81642	6.82397	0.000373456	yes
ENSONIG00000001993	SLC4A7 (2 of 2)	GL831233.1:113408-136970	29.9962	54.5908	2.81993	6.52531	0.000373456	yes
ENSONIG00000020613	SOCS5	GL831247.1:2435269-2436961	8.93545	16.2726	2.82113	2.57498	0.000373456	yes
ENSONIG00000008454	HSPA4 (2 of 2)	GL831184.1:1244852-1257100	209.41	381.432	2.82146	16.722	0.000373456	yes
ENSONIG00000011175	ARHGEF28 (1 of 2)	GL831211.1:1294416-1315384	12.2578	22.362	2.82431	6.12828	0.000373456	yes
ENSONIG00000020829	-	GL831166.1:4674548-4676468	39.4433	72.3347	2.83389	5.87622	0.000373456	yes
ENSONIG00000006638	SEMA6C (1 of 2)	GL831220.1:1653989-1714323	8.72977	16.0115	2.83412	3.53537	0.000373456	yes
ENSONIG00000013692	HIVEP1	GL831186.1:2163147-2227695	6.4049	11.7501	2.83455	5.02912	0.000373456	yes
ENSONIG00000000860	PLCD3 (1 of 2)	GL831149.1:1247277-1275145	2.82945	5.19635	2.83652	2.44398	0.000373456	yes
ENSONIG00000000019	-	GL831280.1:2152-29592	7.72699	14.2192	2.8402	4.10568	0.000373456	yes
ENSONIG00000010302	DYRK4	GL831185.1:1703045-1716543	6.74186	12.4066	2.84023	3.7837	0.000373456	yes
ENSONIG00000005463	FOSL1	GL831165.1:4827736-4831119	155.975	287.397	2.84259	9.42097	0.000373456	yes
ENSONIG00000011107	RANBP10	GL831139.1:5829550-5866198	8.72584	16.0833	2.84318	5.04618	0.000373456	yes
ENSONIG00000011871	OLA.27328	GL831196.1:287126-293155	6.35412	11.726	2.84542	2.45717	0.000373456	yes
ENSONIG00000002490	SBNO2	GL831140.1:5690163-5752492	18.2147	33.6657	2.84827	8.84724	0.000373456	yes
ENSONIG00000008544	STK24 (1 of 2)	GL831187.1:454508-471045	7.66473	14.1677	2.84842	4.0786	0.000373456	yes
ENSONIG00000016994	TLE4	GL831307.1:1364420-1408962	3.62015	6.693	2.84882	3.46976	0.000373456	yes
ENSONIG00000013987	MYC (2 of 2)	GL831575.1:188172-190545	68.5274	126.733	2.84937	6.18115	0.000373456	yes
ENSONIG00000020135	HSPA4L	GL831260.1:820349-829590	69.3223	128.222	2.84965	11.748	0.000373456	yes
ENSONIG00000018413	DNAJB4	GL831198.1:692791-698086	25.6113	47.3899	2.85035	3.38736	0.000373456	yes
ENSONIG00000013290	ABHD2 (1 of 2)	GL831355.1:827125-839864	14.3668	26.7245	2.86016	4.00651	0.000373456	yes
ENSONIG00000020823	JUN (1 of 2)	GL831140.1:6704543-6705527	227.084	423.113	2.86325	9.84829	0.000373456	yes
ENSONIG00000018880	DDX17 (2 of 2)	GL831274.1:1432919-1441468	11.4907	21.4452	2.86631	3.22343	0.000373456	yes
ENSONIG00000008603	OTUD7B	GL831154.1:4352002-4399329	7.57803	14.1599	2.86855	5.29976	0.000373456	yes
ENSONIG00000021447	-	GL831151.1:2050057-2051083	2632.86	4921.08	2.8691	34.4753	0.000373456	yes
ENSONIG00000019266	INPP1	GL831146.1:4047455-4051652	10.8512	20.3153	2.87217	2.78707	0.000373456	yes
ENSONIG00000018587	RGS16 (2 of 2)	GL831264.1:264816-266671	81.4617	152.594	2.8732	7.36044	0.000373456	yes
ENSONIG00000007670	ARHGAP24	GL831236.1:1616743-1677091	11.1884	20.9692	2.87419	3.66371	0.000373456	yes
ENSONIG00000003493	ASAP3	GL831263.1:230122-252173	12.7903	23.9809	2.87492	6.19397	0.000373456	yes
ENSONIG00000000520	IKBKG	GL831399.1:647500-661050	13.0038	24.391	2.87568	3.6474	0.000373456	yes
ENSONIG00000012863	-	GL831189.1:1303326-1335195	2.60012	4.87804	2.87608	3.56307	0.000373456	yes
ENSONIG00000012971	ARRDC1	GL831141.1:5108123-5153265	10.8093	20.3207	2.87992	5.36904	0.000373456	yes
ENSONIG00000010009	-	GL831145.1:3991239-3993020	67.4981	126.964	2.881	3.68029	0.000373456	yes
ENSONIG00000008289	GAS2	GL831160.1:396967-418813	26.3765	49.7647	2.88671	3.45161	0.000373456	yes
ENSONIG00000015748	-	GL831347.1:1041551-1073267	3.78853	7.15566	2.88877	3.3128	0.000373456	yes
ENSONIG00000007499	ARHGAP8	GL831201.1:547181-555599	8.75672	16.546	2.88952	2.447	0.000373456	yes
ENSONIG00000013508	PTPN14	GL831215.1:2398299-2440029	3.38428	6.39742	2.89034	2.78584	0.000373456	yes
ENSONIG00000011683	-	GL831343.1:597836-620870	4.12939	7.82724	2.89549	2.96179	0.000373456	yes
ENSONIG00000007788	TRIO (1 of 2)	GL831159.1:5135961-5176261	6.86724	13.0287	2.89722	5.89007	0.000373456	yes
ENSONIG00000021047	JUND (1 of 2)	GL831204.1:3015168-3015990	49.3941	93.7455	2.89791	4.2051	0.000373456	yes
ENSONIG00000021437	JUND (2 of 2)	GL831134.1:10657839-10658793	106.466	202.167	2.89889	6.83118	0.000373456	yes
ENSONIG00000001100	SUPT5H	GL831203.1:377780-409156	45.1091	85.9178	2.90467	8.72392	0.000373456	yes
ENSONIG00000006900	SERPINE1	GL831808.1:47381-52338	14.2064	27.1026	2.90778	3.89901	0.000373456	yes
ENSONIG00000005506	VMP1	GL831147.1:4764557-4785638	124.242	237.048	2.90796	13.6002	0.000373456	yes
ENSONIG00000009253	-	GL831151.1:541192-544306	8.29491	15.8313	2.90856	2.82069	0.000373456	yes
ENSONIG00000002481	NFATC3	GL831133.1:599136-659566	4.20964	8.03785	2.90939	4.20943	0.000373456	yes
ENSONIG00000002429	MIDN	GL831140.1:4988990-5017868	14.1397	27.0075	2.91005	6.77477	0.000373456	yes
ENSONIG00000002499	GRINA	GL831161.1:2298088-2311495	75.0855	143.629	2.91287	7.64558	0.000373456	yes
ENSONIG00000010331	PDLIM1	GL831145.1:7066339-7073083	17.6815	33.8287	2.91322	3.78356	0.000373456	yes
ENSONIG00000013371	ZBTB2	GL831215.1:817970-819843	10.1901	19.6114	2.92456	2.84814	0.000373456	yes
ENSONIG00000010595	LRRC8D	GL831134.1:11648142-11650955	6.88929	13.2661	2.92562	3.04021	0.000373456	yes
ENSONIG00000000300	-	GL831457.1:158371-171664	8.70469	16.8549	2.9363	3.96994	0.000373456	yes
ENSONIG00000015829	SOCS3 (2 of 2)	GL831148.1:225961-226977	44.9722	87.2518	2.94013	4.44287	0.000373456	yes
ENSONIG00000017883	RLIM	GL831174.1:4252343-4255961	11.9398	23.2575	2.9479	3.72986	0.000373456	yes
ENSONIG00000012507	MFHAS1	GL831271.1:365571-387706	4.97647	9.7778	2.96481	3.03286	0.000373456	yes
ENSONIG00000010306	INPP5F	GL831145.1:6956676-6967851	7.03517	13.8476	2.96834	4.00495	0.000373456	yes
ENSONIG00000004708	-	GL831183.1:677350-681197	13.5178	26.6495	2.97143	3.8372	0.000373456	yes
ENSONIG00000019306	TFEB	GL831146.1:4726172-4744101	6.83851	13.4837	2.97172	4.58713	0.000373456	yes
ENSONIG00000010841	SLC43A2 (1 of 2)	GL831338.1:856684-885691	30.4329	60.1255	2.97567	10.2158	0.000373456	yes
ENSONIG00000006273	TUFT1 (2 of 2)	GL831229.1:1453729-1464997	38.9479	76.9753	2.97637	5.79995	0.000373456	yes
ENSONIG00000020310	-	GL831152.1:3319197-3337375	49.5948	98.0323	2.97666	9.93381	0.000373456	yes
ENSONIG00000008123	-	GL831447.1:155899-211224	4.72061	9.37197	2.98533	4.34115	0.000373456	yes
ENSONIG00000001367	DDHD1 (1 of 2)	GL831153.1:4864272-4886312	5.16164	10.2669	2.98907	4.44593	0.000373456	yes
ENSONIG00000010369	GATAD2B	GL831306.1:1310399-1349526	5.35944	10.6716	2.99118	2.75712	0.000373456	yes
ENSONIG00000016394	DNAJB1 (2 of 2)	GL831216.1:2318428-2324600	182.205	363.571	2.99539	23.2849	0.000373456	yes
ENSONIG00000001355	ZFAND2A	GL831149.1:3656159-3662538	42.6975	85.4302	3.00083	6.78437	0.000373456	yes
ENSONIG00000010517	DUSP8	GL831185.1:3830132-3862144	11.1371	22.2962	3.00197	3.6478	0.000373456	yes
ENSONIG00000000988	SLIT3	GL831156.1:389216-455558	3.59741	7.20463	3.00273	3.00191	0.000373456	yes
ENSONIG00000002019	-	GL831233.1:113408-136970	9.83555	19.7113	3.00409	3.80929	0.000373456	yes
ENSONIG00000004815	SLC43A2 (2 of 2)	GL831183.1:1568855-1579806	11.2957	22.6708	3.00703	4.87328	0.000373456	yes
ENSONIG00000014048	RASGEF1B (1 of 2)	GL831164.1:3048188-3067308	17.528	35.3211	3.01513	3.89499	0.000373456	yes
ENSONIG00000012017	R3HDM1	GL831144.1:1970911-2004173	8.63606	17.439	3.01932	4.27715	0.000373456	yes
ENSONIG00000003958	HEMK1	GL831197.1:540362-552020	27.94	56.4521	3.02048	8.11434	0.000373456	yes
ENSONIG00000020875	-	AERX01073555.1:20-4218	19.396	39.4733	3.03513	7.46142	0.000373456	yes
ENSONIG00000000825	FNDC3B	GL831153.1:1650384-1740520	6.53053	13.2947	3.03576	6.12456	0.000373456	yes
ENSONIG00000015421	DENND4A (2 of 2)	GL831142.1:7924080-7945355	6.24675	12.7413	3.03968	4.82283	0.000373456	yes
ENSONIG00000019304	SLCO2A1	GL831162.1:4222692-4238236	25.2605	51.7809	3.04988	6.58566	0.000373456	yes
ENSONIG00000018545	SLC24A3 (1 of 2)	GL831557.1:50607-259230	6.46671	13.3581	3.06567	5.18477	0.000373456	yes
ENSONIG00000005476	NPAS4	GL831165.1:4881640-4887839	6.33421	13.0939	3.06717	4.62947	0.000373456	yes
ENSONIG00000019499	NFKBIA (2 of 2)	GL831171.1:1429244-1433282	14.2511	29.4763	3.06835	4.11592	0.000373456	yes
ENSONIG00000011581	RUNDC3A (2 of 2)	GL831456.1:478297-490761	23.8971	49.4479	3.0692	7.21388	0.000373456	yes
ENSONIG00000011234	CNNM4 (2 of 2)	GL831259.1:55858-95590	2.6552	5.50123	3.07186	3.31233	0.000373456	yes
ENSONIG00000016372	-	GL831216.1:2161211-2168308	5.30422	11.0116	3.07601	3.01777	0.000373456	yes
ENSONIG00000000133	-	GL831395.1:16878-20276	8.36753	17.434	3.08353	3.7199	0.000373456	yes
ENSONIG00000002423	C19orf26 (1 of 2)	GL831140.1:4945214-4959053	4.42752	9.22538	3.08365	2.83876	0.000373456	yes
ENSONIG00000020733	ZNF259	GL831191.1:2732787-2763500	49.2406	102.686	3.08539	4.43242	0.000373456	yes
ENSONIG00000006337	-	GL831179.1:1768013-1819052	5.33623	11.154	3.09024	4.71334	0.000373456	yes
ENSONIG00000010256	HERC4	GL831145.1:6842020-6858654	57.2298	119.696	3.09149	17.0903	0.000373456	yes
ENSONIG00000007481	PHLDB3	GL831231.1:1928551-1953811	16.7692	35.0905	3.09256	5.37375	0.000373456	yes
ENSONIG00000009374	FAM160A1 (2 of 2)	GL831421.1:33665-53137	3.53809	7.41222	3.09497	2.94729	0.000373456	yes
ENSONIG00000009976	TIMP3	GL831168.1:2954597-3078344	35.2391	73.8971	3.09702	3.53748	0.000373456	yes
ENSONIG00000014968	-	GL831188.1:928474-1238440	21.7452	45.6936	3.10131	3.09486	0.000373456	yes
ENSONIG00000011086	ZDHHC8	GL831172.1:3436421-3450138	3.5659	7.54531	3.11596	2.43256	0.000373456	yes
ENSONIG00000016817	STAT4	GL831428.1:556929-582078	24.8243	52.6881	3.12243	8.07266	0.000373456	yes
ENSONIG00000009748	BAG2	GL831145.1:1532218-1534415	50.7173	107.656	3.12267	4.28189	0.000373456	yes
ENSONIG00000012745	ARRDC2	GL831204.1:3220849-3230540	27.9033	59.266	3.12398	5.17133	0.000373456	yes
ENSONIG00000004181	DNAJB2	GL831170.1:362284-369781	17.3681	36.9004	3.12461	3.4332	0.000373456	yes
ENSONIG00000019593	TTC9	GL831171.1:4258355-4262553	3.70339	7.89926	3.13298	2.60568	0.000373456	yes
ENSONIG00000010219	PPAPDC1A	GL831145.1:6450428-6512505	2.40795	5.185	3.15329	2.96125	0.000373456	yes
ENSONIG00000014605	PIM2	GL831175.1:323632-328791	9.64354	20.7963	3.1565	5.26357	0.000373456	yes
ENSONIG00000016828	SLC40A1	GL831428.1:604996-618443	8.23212	17.8049	3.16286	6.2392	0.000373456	yes
ENSONIG00000005003	ZFP36	GL831147.1:879413-880460	84.9373	184.473	3.17187	7.29054	0.000373456	yes
ENSONIG00000020658	C8ORF4	GL831199.1:2658294-2658618	217.703	477.32	3.19254	5.45353	0.000373456	yes
ENSONIG00000020225	-	GL831302.1:1502466-1508138	3.55646	7.80127	3.19355	3.46686	0.000373456	yes
ENSONIG00000012832	-	GL831225.1:696291-700748	19.3345	42.5317	3.19978	4.8201	0.000373456	yes
ENSONIG00000016738	INPPL1	GL831207.1:2895793-2924337	21.4479	47.3235	3.20644	11.1867	0.000373456	yes
ENSONIG00000001006	-	GL831414.1:477904-481693	11.0814	24.5981	3.21977	4.25241	0.000373456	yes
ENSONIG00000006425	CERS2 (1 of 2)	GL831229.1:2366846-2375045	30.098	66.8651	3.22159	5.14393	0.000373456	yes
ENSONIG00000005540	CCNL1	GL831147.1:5139931-5148423	54.8174	121.868	3.22316	8.43024	0.000373456	yes
ENSONIG00000008688	SATB1	GL831154.1:5322919-5368182	3.41336	7.58867	3.22322	3.47618	0.000373456	yes
ENSONIG00000014798	DENND5B (2 of 2)	GL831142.1:3196321-3213233	25.5447	57.0202	3.23217	9.44146	0.000373456	yes
ENSONIG00000000899	PTBP1 (1 of 2)	GL831153.1:2110395-2120595	6.73679	15.0791	3.23833	3.10724	0.000373456	yes
ENSONIG00000010878	-	GL831172.1:1463703-1466950	17.0546	38.4443	3.25419	3.18744	0.000373456	yes
ENSONIG00000002217	-	GL831233.1:1967041-1970524	10.0014	22.5645	3.25613	2.92005	0.000373456	yes
ENSONIG00000005016	RNF19B	GL831289.1:1203401-1245720	9.81851	22.3496	3.27627	6.98514	0.000373456	yes
ENSONIG00000019689	BAI1 (2 of 2)	GL831250.1:991469-1012581	7.31912	16.7236	3.28491	6.20841	0.000373456	yes
ENSONIG00000005559	DEPDC7 (1 of 2)	GL831150.1:892066-898926	26.02	59.4853	3.28613	5.98196	0.000373456	yes
ENSONIG00000010812	TFPI2	GL831370.1:405842-410247	4.61813	10.6064	3.2967	3.20443	0.000373456	yes
ENSONIG00000003082	RRAD	GL831173.1:1227759-1231117	60.4442	140.758	3.32872	10.7406	0.000373456	yes
ENSONIG00000010054	FAM160A1 (1 of 2)	GL831212.1:1224288-1253997	8.27671	19.2935	3.33105	6.64572	0.000373456	yes
ENSONIG00000014762	ADAMTS8	GL831386.1:324653-341758	2.55837	5.97344	3.33487	3.17685	0.000373456	yes
ENSONIG00000003347	CBX4 (1 of 2)	GL831194.1:909258-915030	271.134	640.536	3.36243	19.5823	0.000373456	yes
ENSONIG00000000710	KCNH6 (1 of 2)	GL831149.1:6922-40811	14.901	35.4656	3.3801	6.66934	0.000373456	yes
ENSONIG00000018456	GNAL	GL831198.1:840583-894835	4.539	10.8408	3.38836	4.85177	0.000373456	yes
ENSONIG00000015403	MFSD2A (1 of 2)	GL831437.1:123334-137129	5.76535	13.7911	3.39207	3.90692	0.000373456	yes
ENSONIG00000010303	BAG3	GL831145.1:6951107-6956165	118.689	284.016	3.39293	19.6213	0.000373456	yes
ENSONIG00000011813	ARRDC3	GL831253.1:1431478-1440006	119.215	286.891	3.40651	26.4365	0.000373456	yes
ENSONIG00000017646	FAM46D	GL831321.1:487113-493429	18.3413	44.537	3.42824	4.69696	0.000373456	yes
ENSONIG00000003798	RIMBP2 (2 of 2)	GL831163.1:2065500-2087758	2.76237	6.74651	3.44228	3.55082	0.000373456	yes
ENSONIG00000015128	FANCC	GL831176.1:3054051-3091835	3.37318	8.27749	3.45392	4.24529	0.000373456	yes
ENSONIG00000000005	PPP1R12A	GL831243.1:558165-615914	2.08522	5.13281	3.46152	2.72675	0.000373456	yes
ENSONIG00000005202	KLHL4	GL831165.1:2986307-3011906	1.94868	4.81897	3.47294	2.73484	0.000373456	yes
ENSONIG00000001778	ESRRA	GL831223.1:609983-626683	3.54165	8.80614	3.48645	2.79262	0.000373456	yes
ENSONIG00000002315	ARPP21	GL831161.1:1265736-1271884	13.8631	35.005	3.52505	6.72059	0.000373456	yes
ENSONIG00000000728	MAP3K3	GL831149.1:57654-79781	3.34002	8.45663	3.53192	4.57916	0.000373456	yes
ENSONIG00000017565	SMOX	GL831246.1:2149925-2158727	65.35	167.15	3.55778	11.1998	0.000373456	yes
ENSONIG00000002816	CHD9	GL831133.1:3829276-3896366	4.0261	10.3186	3.5629	6.12937	0.000373456	yes
ENSONIG00000013507	POMC (3 of 3)	GL831215.1:2376923-2381918	7.32873	19.0044	3.59314	3.08991	0.000373456	yes
ENSONIG00000019351	MAPK14 (1 of 2)	GL831146.1:5393366-5416124	13.5929	35.8795	3.63958	5.83379	0.000373456	yes
ENSONIG00000015929	ADORA2A	GL831199.1:1721740-1732756	3.91385	10.3832	3.65294	4.75227	0.000373456	yes
ENSONIG00000001949	SLMO2	GL831166.1:1331299-1334038	11.8505	31.7606	3.68011	3.44146	0.000373456	yes
ENSONIG00000011380	-	GL831139.1:7861206-7871396	13.7188	37.1441	3.70754	3.90247	0.000373456	yes
ENSONIG00000004466	NPAS2	GL831356.1:1041947-1081167	2.65234	7.19998	3.71458	3.19892	0.000373456	yes
ENSONIG00000016666	ITGA5 (1 of 2)	GL831137.1:2077351-2107685	3.02612	8.23114	3.72003	3.89033	0.000373456	yes
ENSONIG00000009883	MERTK	GL831145.1:3343367-3359208	1.73317	4.72322	3.7252	3.17056	0.000373456	yes
ENSONIG00000020649	FAM46C	GL831347.1:291271-292432	5.744	15.902	3.76845	3.00577	0.000373456	yes
ENSONIG00000008731	-	GL831184.1:3493747-3508452	10.2181	28.3434	3.77383	5.04615	0.000373456	yes
ENSONIG00000010221	-	GL831134.1:9450698-9476314	1.97116	5.52616	3.8035	3.74326	0.000373456	yes
ENSONIG00000009293	-	GL831205.1:3037382-3067872	3.05283	8.5971	3.8161	2.9413	0.000373456	yes
ENSONIG00000004686	-	GL831234.1:982895-992716	11.1544	32.1339	3.88082	5.64351	0.000373456	yes
ENSONIG00000014359	PLAT	GL831230.1:998517-1011163	2.66852	7.79769	3.92209	2.63269	0.000373456	yes
ENSONIG00000012277	MCF2L (2 of 2)	GL831144.1:7282255-7337861	6.1914	19.2193	4.1042	8.72533	0.000373456	yes
ENSONIG00000008736	-	GL831184.1:3523807-3534504	4.4236	13.8654	4.13442	3.99523	0.000373456	yes
ENSONIG00000003121	FAM188A	GL831286.1:1754863-1776965	4.80099	15.9182	4.3156	3.58236	0.000373456	yes
ENSONIG00000002935	CYP1A2	GL831133.1:5505973-5508359	2.56347	11.436	5.46116	3.30899	0.000373456	yes
ENSONIG00000014377	RPL29	GL831288.1:944655-947800	0	61.0385	#VALUE!	nan	0.000373456	yes
ENSONIG00000005683	ACTC1 (2 of 5)	GL831178.1:1124757-1128858	6.95803	1.1669	-0.832295	-3.32454	0.000712231	yes
ENSONIG00000019648	ASNS	GL831700.1:17715-57143	20.0505	6.25066	-0.688255	-3.06737	0.000712231	yes
ENSONIG00000012167	SRP14	GL831192.1:1291589-1302262	17.5499	7.80682	-0.555166	-2.4861	0.000712231	yes
ENSONIG00000005880	PPP5C	GL831556.1:246340-252779	12.7715	5.79588	-0.546187	-2.66029	0.000712231	yes
ENSONIG00000019804	ATPAF2	GL831136.1:6385285-6391651	9.02334	4.12701	-0.542628	-2.29731	0.000712231	yes
ENSONIG00000017553	MOGS	GL831246.1:2037687-2041809	7.67082	3.63054	-0.526709	-2.59542	0.000712231	yes
ENSONIG00000008493	LARS	GL831184.1:1857175-1902996	5.91676	2.94516	-0.502234	-2.51848	0.000712231	yes
ENSONIG00000013312	MRPS10	GL831215.1:586557-594088	4.88094	2.805	-0.425317	-2.39255	0.000712231	yes
ENSONIG00000010662	HERPUD1	GL831139.1:1393294-1403268	25.5271	15.1138	-0.407932	-2.38678	0.000712231	yes
ENSONIG00000006512	CDK11A	GL831308.1:51408-64998	9.87177	5.89892	-0.402445	-2.34388	0.000712231	yes
ENSONIG00000012467	PROX1 (2 of 2)	GL831181.1:3690258-3728713	7.00894	4.29669	-0.386971	-2.36585	0.000712231	yes
ENSONIG00000017402	UBXN4	GL831334.1:31485-54308	16.4751	10.5037	-0.362451	-2.19317	0.000712231	yes
ENSONIG00000015673	CARS	GL831252.1:2227610-2241133	19.9196	13.1204	-0.341331	-2.56025	0.000712231	yes
ENSONIG00000015942	CHAC2	GL831148.1:1173608-1179290	22.5203	15.3172	-0.31985	-2.35182	0.000712231	yes
ENSONIG00000005090	MARS	GL831240.1:471563-530527	19.572	13.3368	-0.318578	-2.51115	0.000712231	yes
ENSONIG00000017681	PGM	GL831321.1:799268-808351	23.0904	16.3431	-0.292211	-2.41938	0.000712231	yes
ENSONIG00000015206	-	GL831142.1:6721339-6730064	16.4358	11.8841	-0.276938	-2.3139	0.000712231	yes
ENSONIG00000013411	FICD	GL831238.1:1346791-1348999	58.4562	43.2332	-0.260417	-2.3806	0.000712231	yes
ENSONIG00000012373	TKTL2	GL831196.1:2879788-2888230	118.092	135.151	2.14445	2.32447	0.000712231	yes
ENSONIG00000016001	MDH1 (1 of 2)	GL831669.1:195735-205435	211.254	246.299	2.16589	2.59028	0.000712231	yes
ENSONIG00000014402	FSTL1 (1 of 2)	GL831258.1:1905285-1926255	61.5763	72.6174	2.17931	2.19755	0.000712231	yes
ENSONIG00000014477	SEC61G	GL831157.1:3771184-3852903	779.606	928.598	2.19111	2.10726	0.000712231	yes
ENSONIG00000011188	NSA2	GL831211.1:1460291-1469428	100.432	119.751	2.19236	2.30182	0.000712231	yes
ENSONIG00000017757	ANKHD1	GL831174.1:2729453-2762174	15.5126	18.5467	2.19559	2.23025	0.000712231	yes
ENSONIG00000003456	GSPT2	GL831404.1:787125-805661	59.0539	70.7779	2.19853	2.45776	0.000712231	yes
ENSONIG00000004992	TRPC7	GL831165.1:1967455-2025125	15.2148	18.7837	2.23457	2.26699	0.000712231	yes
ENSONIG00000011481	SND1	GL831167.1:1102518-1283810	39.6784	48.9963	2.23484	2.31623	0.000712231	yes
ENSONIG00000007266	CAPN2	GL831756.1:44219-59209	48.6664	60.9112	2.25161	2.37349	0.000712231	yes
ENSONIG00000015877	-	GL831148.1:709113-730116	10.6457	14.0432	2.31915	2.21742	0.000712231	yes
ENSONIG00000000895	CEP170 (1 of 2)	GL831135.1:4448324-4487528	7.14749	9.56861	2.33874	2.37163	0.000712231	yes
ENSONIG00000008780	TUBGCP6	GL831160.1:3516389-3557653	6.15616	8.28012	2.34501	2.39662	0.000712231	yes
ENSONIG00000002953	COX5A (1 of 2)	GL831133.1:5738132-5741938	27.1054	36.7079	2.35427	2.21746	0.000712231	yes
ENSONIG00000015243	LOXHD1 (2 of 2)	GL831176.1:4363250-4393597	7.50225	10.3562	2.38041	2.33288	0.000712231	yes
ENSONIG00000017835	NTN4 (2 of 2)	GL831195.1:585675-617971	12.0561	17.1814	2.42512	2.24307	0.000712231	yes
ENSONIG00000004205	GNB2	GL831356.1:132264-143788	12.6461	19.1631	2.51534	2.30156	0.000712231	yes
ENSONIG00000005230	ITGA7	GL831240.1:1016625-1052627	9.36035	14.1927	2.51626	2.55661	0.000712231	yes
ENSONIG00000007715	PRLR (1 of 2)	GL831236.1:2080702-2099575	5.43029	9.25507	2.70434	2.49463	0.000712231	yes
ENSONIG00000014523	TMEM56	GL831157.1:4830647-4844772	3.15125	5.43942	2.72612	2.4927	0.000712231	yes
ENSONIG00000010423	TSHZ3 (2 of 2)	GL831185.1:3065948-3069275	5.90319	10.2789	2.74125	2.69867	0.000712231	yes
ENSONIG00000005587	MECOM	GL831147.1:6302483-6427844	2.91436	5.1504	2.76725	2.52649	0.000712231	yes
ENSONIG00000000868	ARHGAP23 (1 of 2)	GL831149.1:1283847-1309184	2.77812	5.38409	2.93804	2.60148	0.000712231	yes
ENSONIG00000013373	MTHFD1L	GL831215.1:877678-920700	4.78812	1.72306	-0.640137	-2.70487	0.00102427	yes
ENSONIG00000006574	PRPF31	GL831229.1:2718899-2726019	7.80214	3.3913	-0.565337	-2.40274	0.00102427	yes
ENSONIG00000008020	LRRC59	GL831265.1:2027626-2032953	5.34034	2.42627	-0.545671	-2.37321	0.00102427	yes
ENSONIG00000009830	ERLEC1	GL831145.1:2496313-2500925	13.8962	6.43488	-0.536934	-2.67017	0.00102427	yes
ENSONIG00000013553	LZTR1	GL831238.1:1856381-1866863	5.61679	2.6628	-0.525921	-2.38907	0.00102427	yes
ENSONIG00000016931	SECISBP2	GL831307.1:203809-212196	13.6612	7.4722	-0.453035	-2.28788	0.00102427	yes
ENSONIG00000018964	WDR77	GL831146.1:1333771-1337892	10.6801	6.28392	-0.411625	-2.14835	0.00102427	yes
ENSONIG00000011704	C14ORF159	GL831368.1:508543-517219	13.1119	8.15565	-0.377998	-2.15766	0.00102427	yes
ENSONIG00000015313	EIF2B4	GL831316.1:559290-566723	22.1222	14.2014	-0.35805	-2.257	0.00102427	yes
ENSONIG00000001242	UGGT1	GL831153.1:4339270-4370028	8.3201	5.36026	-0.355745	-2.56918	0.00102427	yes
ENSONIG00000001065	-	GL831135.1:5461783-5527048	17.1388	11.0435	-0.355642	-2.29213	0.00102427	yes
ENSONIG00000019775	HDGFL1	GL831250.1:2054888-2062860	13.6417	9.27398	-0.320172	-2.42342	0.00102427	yes
ENSONIG00000005442	SESN3	GL831165.1:4704772-4717367	17.282	12.4183	-0.281436	-2.23841	0.00102427	yes
ENSONIG00000010157	ASAH1	GL831212.1:1993990-1999820	60.3216	47.0251	-0.220426	-2.15957	0.00102427	yes
ENSONIG00000013703	-	GL831186.1:2489949-2496478	37.343	30.0318	-0.195784	-2.35169	0.00102427	yes
ENSONIG00000008281	ANO5 (1 of 2)	GL831160.1:355056-377405	31.1787	37.0068	2.18693	2.26446	0.00102427	yes
ENSONIG00000002881	KIAA0355	GL831133.1:4731510-4758811	14.6426	18.6132	2.27116	2.47026	0.00102427	yes
ENSONIG00000018617	DAPK3	GL831198.1:3181748-3190335	22.6682	29.3488	2.29472	2.2689	0.00102427	yes
ENSONIG00000018381	FUBP1	GL831198.1:671743-682773	30.2036	39.5804	2.31045	2.18449	0.00102427	yes
ENSONIG00000011139	CALB2 (1 of 2)	GL831139.1:6329034-6350854	31.7985	42.1221	2.32466	2.33809	0.00102427	yes
ENSONIG00000018563	PTPRF (1 of 2)	GL831198.1:2541596-2631323	6.36713	8.96734	2.40838	2.25892	0.00102427	yes
ENSONIG00000014362	IRS2 (1 of 2)	GL831258.1:1417988-1421135	11.0874	16.1644	2.45791	2.31891	0.00102427	yes
ENSONIG00000010797	FAM131A	GL831338.1:117087-129786	31.8687	46.6933	2.46518	2.22958	0.00102427	yes
ENSONIG00000011219	CHD1	GL831139.1:6771944-6795908	6.27721	9.3652	2.49194	2.56633	0.00102427	yes
ENSONIG00000000975	PLEKHH1	GL831153.1:2680631-2714892	6.54972	9.77921	2.49307	2.32486	0.00102427	yes
ENSONIG00000007248	HEATR7A	GL831158.1:3679619-3704451	3.56823	5.32955	2.49361	2.30469	0.00102427	yes
ENSONIG00000002969	XPO1	GL831247.1:1638810-1658850	3.49429	5.22374	2.49493	2.25218	0.00102427	yes
ENSONIG00000001234	-	GL831143.1:7426179-7442522	11.3538	17.2347	2.51797	2.17687	0.00102427	yes
ENSONIG00000012763	FLCN	GL831225.1:163840-171479	15.3028	23.2314	2.51811	2.19164	0.00102427	yes
ENSONIG00000014426	SLC23A2	GL831230.1:1293856-1328776	8.74164	13.6587	2.56249	2.41028	0.00102427	yes
ENSONIG00000008644	RGL2	GL831154.1:4776388-4806403	7.20247	12.3682	2.71722	2.32833	0.00102427	yes
ENSONIG00000021169	JUNB (2 of 2)	GL831274.1:1674795-1682813	35.1072	62.2681	2.77366	2.13399	0.00102427	yes
ENSONIG00000005070	CTNND1 (2 of 2)	GL831165.1:2423172-2430388	4.66846	8.89422	2.90517	2.58646	0.00102427	yes
ENSONIG00000003488	AAK1 (2 of 2)	GL831163.1:14327-29123	3.67856	7.01049	2.90577	2.19796	0.00102427	yes
ENSONIG00000000554	LPIN1 (1 of 2)	GL831143.1:993281-1000858	3.18709	6.53353	3.04999	2.2589	0.00102427	yes
ENSONIG00000011770	GDA	GL831253.1:801914-811870	2.72844	6.13828	3.24974	1.92031	0.00102427	yes
ENSONIG00000006305	EFNA1 (2 of 2)	GL831229.1:1773766-1783018	13.7191	31.3377	3.28423	2.4406	0.00102427	yes
ENSONIG00000003656	-	GL831219.1:1015234-1017906	34.9139	90.5082	3.59233	2.55716	0.00102427	yes
ENSONIG00000007693	-	GL831236.1:2005313-2010740	6.94798	1.35101	-0.805554	-3.01384	0.00131707	yes
ENSONIG00000004819	BCL6B	GL831469.1:22560-27173	4.87013	1.8319	-0.62385	-2.82302	0.00131707	yes
ENSONIG00000017097	-	GL831297.1:1549265-1561632	7.41285	3.50625	-0.527004	-2.50535	0.00131707	yes
ENSONIG00000005543	RCN1	GL831150.1:826196-832919	18.2884	8.65791	-0.526591	-2.36081	0.00131707	yes
ENSONIG00000016802	SYMPK	GL831428.1:479214-489473	5.85736	2.84869	-0.513656	-2.63514	0.00131707	yes
ENSONIG00000017058	EAF2	GL831297.1:922390-926442	12.9903	6.41218	-0.506384	-2.25966	0.00131707	yes
ENSONIG00000019182	CDK4	GL831146.1:3593711-3606541	8.09111	4.25632	-0.473951	-2.23557	0.00131707	yes
ENSONIG00000015340	-	GL831316.1:821271-824607	21.9231	12.3491	-0.436709	-2.26886	0.00131707	yes
ENSONIG00000012002	IDH3G (1 of 2)	GL831196.1:758237-765198	17.9982	10.2453	-0.430759	-2.18323	0.00131707	yes
ENSONIG00000017199	NARFL	GL831339.1:1093633-1104079	6.85096	4.00006	-0.416132	-2.37053	0.00131707	yes
ENSONIG00000009840	CD2BP2	GL831151.1:6235957-6242266	21.1916	12.5048	-0.409919	-2.41662	0.00131707	yes
ENSONIG00000014194	TFDP3	GL831258.1:319145-329260	7.0902	4.38329	-0.381783	-2.23107	0.00131707	yes
ENSONIG00000010189	PLRG1	GL831212.1:2769005-2775861	9.27839	5.82552	-0.372141	-2.21736	0.00131707	yes
ENSONIG00000000758	SLC35B1	GL831149.1:149314-154790	40.9957	26.4141	-0.355687	-2.35443	0.00131707	yes
ENSONIG00000012276	PANK2	GL831192.1:1849153-1853257	33.345	21.8658	-0.344254	-2.24696	0.00131707	yes
ENSONIG00000018763	SYNCRIP	GL831182.1:2419754-2457386	22.6127	15.3111	-0.322897	-2.28806	0.00131707	yes
ENSONIG00000011386	AMD1	GL831259.1:1815283-1821727	49.2013	33.6621	-0.315829	-2.24008	0.00131707	yes
ENSONIG00000010463	SDF2L1	GL831481.1:335452-342736	98.3729	69.8431	-0.290017	-2.19158	0.00131707	yes
ENSONIG00000014800	MAGEF1	GL831175.1:2752089-2760836	61.9549	71.7518	2.15813	2.14741	0.00131707	yes
ENSONIG00000011654	SORBS3	GL831253.1:203914-216542	21.2425	26.5503	2.24987	2.15073	0.00131707	yes
ENSONIG00000013536	EXT1 (1 of 2)	GL831186.1:297579-426015	10.1489	12.9409	2.2751	2.0792	0.00131707	yes
ENSONIG00000001789	AKAP6	GL831232.1:1241285-1433737	6.62015	8.46535	2.27873	2.34192	0.00131707	yes
ENSONIG00000007336	TBC1D23	GL831251.1:1396936-1411290	10.4318	13.3753	2.28216	2.02126	0.00131707	yes
ENSONIG00000012753	MTMR4	GL831331.1:435450-477786	9.31446	12.3387	2.32468	2.19313	0.00131707	yes
ENSONIG00000015803	ARHGAP32	GL831214.1:1844477-1969604	6.17975	8.22368	2.33075	2.13826	0.00131707	yes
ENSONIG00000005196	TFAP4 (1 of 2)	GL831217.1:793979-805332	11.1846	14.9804	2.33938	2.24188	0.00131707	yes
ENSONIG00000005328	COX6C	GL831240.1:1843089-1849016	30.7154	41.9013	2.36418	2.25268	0.00131707	yes
ENSONIG00000019596	PCNX	GL831171.1:4269898-4302662	5.59787	7.69841	2.37524	2.22789	0.00131707	yes
ENSONIG00000019295	SRGAP2	GL831146.1:4361624-4415049	4.7231	6.70374	2.41935	2.10344	0.00131707	yes
ENSONIG00000002487	-	GL831161.1:2236141-2251364	9.26393	13.7127	2.48022	2.27442	0.00131707	yes
ENSONIG00000001041	DTNB	GL831153.1:2955662-2993288	4.01518	6.10353	2.52011	2.10307	0.00131707	yes
ENSONIG00000009808	GRAMD4	GL831168.1:1320230-1372486	3.41487	5.35499	2.56814	2.36482	0.00131707	yes
ENSONIG00000010053	SH3D19	GL831212.1:1206228-1213081	2.18304	5.58562	3.55865	2.69126	0.00131707	yes
ENSONIG00000016903	-	GL831346.1:12995-28171	2.3282	7.57934	4.25546	2.76189	0.00131707	yes
ENSONIG00000009481	SNAP47	GL831134.1:3030535-3037200	5.07846	2.27224	-0.552571	-2.6308	0.00159944	yes
ENSONIG00000016876	SLC38A5	GL831137.1:3700622-3707653	16.9301	8.86978	-0.476094	-2.58333	0.00159944	yes
ENSONIG00000017596	MMGT1	GL831321.1:161257-164025	18.3068	9.6936	-0.470493	-2.36291	0.00159944	yes
ENSONIG00000008628	TAF3	GL831160.1:2370113-2377459	5.72928	3.16771	-0.447102	-2.34128	0.00159944	yes
ENSONIG00000012610	ALG5	GL831423.1:110401-116627	26.1753	14.7762	-0.435492	-2.26512	0.00159944	yes
ENSONIG00000017834	-	GL831174.1:3758900-3762301	10.8451	6.21123	-0.42728	-2.33051	0.00159944	yes
ENSONIG00000013525	UTP23	GL831186.1:200463-213789	6.76668	3.9556	-0.41543	-2.37266	0.00159944	yes
ENSONIG00000013977	PTMA	GL831575.1:65299-67991	184.946	111.007	-0.399787	-2.38473	0.00159944	yes
ENSONIG00000018010	ATF7IP	GL831193.1:308496-319532	8.68841	5.25994	-0.394603	-2.16418	0.00159944	yes
ENSONIG00000007753	RTCD1	GL831201.1:2358951-2364789	13.2098	8.05487	-0.390233	-2.34331	0.00159944	yes
ENSONIG00000015719	PYGM (2 of 2)	GL831614.1:106525-120674	7.1455	4.35898	-0.389968	-2.33079	0.00159944	yes
ENSONIG00000005893	HSD17B12 (1 of 2)	GL831227.1:2046996-2070650	12.0791	7.78423	-0.355561	-2.32188	0.00159944	yes
ENSONIG00000019920	-	GL831388.1:866693-878786	10.1094	6.76427	-0.33089	-2.23057	0.00159944	yes
ENSONIG00000015853	SEC24C	GL831148.1:461868-484510	17.7137	14.0411	-0.20733	-2.18592	0.00159944	yes
ENSONIG00000017902	GNS	GL831195.1:1058348-1104224	21.2303	17.0841	-0.195295	-2.09113	0.00159944	yes
ENSONIG00000001712	SLC25A3	GL831328.1:1374849-1381018	213.623	248.253	2.16211	2.26743	0.00159944	yes
ENSONIG00000019723	S100A10 (1 of 2)	GL831250.1:1346750-1348159	555.152	683.534	2.23126	2.36017	0.00159944	yes
ENSONIG00000011069	LCAT	GL831139.1:5535054-5545866	19.9085	24.5583	2.23355	2.09985	0.00159944	yes
ENSONIG00000008582	OSBPL6	GL831187.1:553708-598547	11.9751	15.3175	2.27912	2.21925	0.00159944	yes
ENSONIG00000004830	-	GL831469.1:190626-192477	54.7916	70.4244	2.28531	2.18432	0.00159944	yes
ENSONIG00000006165	-	GL831138.1:3584100-3669741	9.69637	13.2188	2.36327	2.10684	0.00159944	yes
ENSONIG00000014154	IL17RA	GL831317.1:656723-668245	13.2628	19.7377	2.4882	2.12941	0.00159944	yes
ENSONIG00000012133	CRIM1	GL831192.1:907599-941033	6.88045	10.6055	2.5414	2.24004	0.00159944	yes
ENSONIG00000013986	FAM102A (1 of 2)	GL831164.1:2024535-2056121	16.3497	26.0164	2.59125	2.41206	0.00159944	yes
ENSONIG00000001852	TNFAIP8L1	GL831140.1:1289444-1294482	5.63525	9.64202	2.71102	2.44163	0.00159944	yes
ENSONIG00000001525	MFSD7	GL831156.1:5003383-5021187	6.27111	11.4513	2.82604	2.28859	0.00159944	yes
ENSONIG00000012510	NPPC	GL831204.1:900832-903301	6.76437	13.1751	2.94772	2.20372	0.00159944	yes
ENSONIG00000019322	BCL6 (1 of 2)	GL831162.1:4429152-4434069	2.26363	5.94405	3.6259	2.47246	0.00159944	yes
ENSONIG00000001246	TUBG2	GL831149.1:2898832-2906852	7.58432	3.72366	-0.509032	-2.38049	0.00186802	yes
ENSONIG00000000229	AP1S2 (1 of 2)	GL831420.1:750520-762560	5.63308	2.96516	-0.473618	-2.33105	0.00186802	yes
ENSONIG00000017852	ERI1	GL831195.1:776952-780408	13.1368	7.21899	-0.450478	-2.25715	0.00186802	yes
ENSONIG00000003005	-	GL831286.1:1342119-1346227	11.0747	7.27089	-0.34347	-2.13867	0.00186802	yes
ENSONIG00000002211	SHC2	GL831140.1:3209201-3226561	11.0591	7.79236	-0.295392	-2.01959	0.00186802	yes
ENSONIG00000009784	FAM135A	GL831145.1:2205160-2220213	12.0218	8.63602	-0.281637	-2.1162	0.00186802	yes
ENSONIG00000000538	CPNE1	GL831191.1:2279573-2307014	11.4491	8.38681	-0.267472	-2.16838	0.00186802	yes
ENSONIG00000008146	KIAA0664	GL831447.1:348936-371657	5.70457	4.18145	-0.267	-2.03293	0.00186802	yes
ENSONIG00000017508	PAPSS1	GL831246.1:1343183-1362634	32.3806	23.8978	-0.261971	-2.1424	0.00186802	yes
ENSONIG00000001245	ACTR2	GL831135.1:7140215-7154755	27.1827	20.8156	-0.234233	-2.20873	0.00186802	yes
ENSONIG00000018111	-	GL831345.1:276969-296741	13.0788	10.1558	-0.223488	-1.98482	0.00186802	yes
ENSONIG00000002621	STMN2 (2 of 2)	GL831161.1:2779210-2790272	33.3181	26.3476	-0.209212	-2.05049	0.00186802	yes
ENSONIG00000006126	COPB1	GL831150.1:5233578-5243223	34.1402	28.4112	-0.167809	-2.14997	0.00186802	yes
ENSONIG00000013422	RIOK3	GL831249.1:561944-565204	127.349	148.18	2.16357	2.06957	0.00186802	yes
ENSONIG00000010746	ANXA1 (1 of 2)	GL831172.1:947347-951588	189.446	221.209	2.16766	2.07883	0.00186802	yes
ENSONIG00000011404	ARFGAP3	GL831167.1:76637-89402	40.4933	47.3211	2.16862	2.08925	0.00186802	yes
ENSONIG00000001906	XPR1 (1 of 2)	GL831140.1:1455052-1543170	14.803	17.8599	2.20651	2.0928	0.00186802	yes
ENSONIG00000006658	MCL1 (1 of 2)	GL831220.1:2053434-2084139	28.6177	35.8743	2.25357	2.11645	0.00186802	yes
ENSONIG00000008888	WDR63	GL831248.1:1603100-1624191	14.6941	19.6402	2.3366	2.08475	0.00186802	yes
ENSONIG00000012392	AHSA1 (1 of 2)	GL831192.1:3182790-3186826	43.9031	61.0715	2.39105	2.22868	0.00186802	yes
ENSONIG00000007570	KCMF1 (1 of 2)	GL831236.1:1022570-1030214	7.11518	10.7439	2.51	2.1251	0.00186802	yes
ENSONIG00000014686	-	GL831272.1:574179-577736	31.0806	46.9384	2.51021	2.3456	0.00186802	yes
ENSONIG00000017014	LONRF2	GL831297.1:213043-224309	7.33277	11.0958	2.51318	2.23596	0.00186802	yes
ENSONIG00000003970	STX2 (2 of 2)	GL831163.1:3555374-3564581	3.18558	5.33394	2.6744	2.21547	0.00186802	yes
ENSONIG00000014909	FRMD4A	GL831142.1:4158632-4210304	4.69815	8.19402	2.7441	2.28673	0.00186802	yes
ENSONIG00000011937	C14ORF166	GL831144.1:1130166-1133095	19.0374	34.3602	2.80488	2.22155	0.00186802	yes
ENSONIG00000010655	BCL6 (2 of 2)	GL831134.1:11934214-11938968	5.09829	9.4452	2.85262	2.43577	0.00186802	yes
ENSONIG00000013965	FAM151B	GL831364.1:1017769-1025959	6.11595	2.406	-0.606602	-2.71886	0.00213497	yes
ENSONIG00000005385	DPAGT1	GL831183.1:3871012-3874334	11.9353	5.39565	-0.547926	-2.26475	0.00213497	yes
ENSONIG00000009484	-	GL831134.1:3170892-3171744	39.3737	19.1003	-0.514898	-2.24691	0.00213497	yes
ENSONIG00000015424	TRIM23	GL831304.1:881700-897598	6.17219	3.58426	-0.419288	-2.0223	0.00213497	yes
ENSONIG00000004954	DLAT	GL831183.1:2102404-2112236	12.5504	8.35209	-0.334517	-2.17771	0.00213497	yes
ENSONIG00000002538	SEC11A	GL831133.1:965204-970918	27.4283	19.5497	-0.287245	-2.23403	0.00213497	yes
ENSONIG00000007664	CALR3 (1 of 2)	GL831201.1:1937573-1942742	56.9728	42.8449	-0.247975	-2.14214	0.00213497	yes
ENSONIG00000009918	CACYBP	GL831134.1:6730563-6737288	62.7698	75.919	2.20948	2.08506	0.00213497	yes
ENSONIG00000003043	PROP1	GL831247.1:2403261-2406759	70.0629	86.3601	2.23261	1.99743	0.00213497	yes
ENSONIG00000020173	NPC2	GL831260.1:1666560-1668444	194.749	249.706	2.28219	2.11233	0.00213497	yes
ENSONIG00000014677	ROCK2 (2 of 2)	GL831422.1:72881-103837	10.1425	13.503	2.33133	2.13776	0.00213497	yes
ENSONIG00000015880	ACER3	GL831214.1:2681962-2691668	9.99505	13.6818	2.36886	2.21752	0.00213497	yes
ENSONIG00000004242	SRRT (1 of 2)	GL831356.1:260148-304776	19.1836	26.3227	2.37214	2.17663	0.00213497	yes
ENSONIG00000001226	ELL (2 of 2)	GL831153.1:4106619-4115756	11.4895	16.9797	2.47785	2.06948	0.00213497	yes
ENSONIG00000016948	JAK2 (1 of 2)	GL831307.1:285880-307363	8.32637	12.3299	2.48083	2.2664	0.00213497	yes
ENSONIG00000010620	FBXO21	GL831281.1:913743-922227	10.8734	17.4733	2.60698	2.33174	0.00213497	yes
ENSONIG00000002876	-	GL831169.1:4644688-4651941	10.4532	17.0243	2.62862	2.07497	0.00213497	yes
ENSONIG00000008889	CDKN1C	GL831160.1:4935091-4935882	29.1079	49.3083	2.69399	2.22869	0.00213497	yes
ENSONIG00000005141	MAP3K12 (1 of 2)	GL831240.1:773289-786314	4.46958	7.89535	2.76646	2.21217	0.00213497	yes
ENSONIG00000002399	PLEKHN1	GL831166.1:4035372-4048863	3.1693	5.82341	2.83744	2.2791	0.00213497	yes
ENSONIG00000009930	-	GL831433.1:276337-288226	4.69396	9.00904	2.91928	2.3909	0.00213497	yes
ENSONIG00000001728	TAB3	GL831140.1:522578-532045	4.81147	2.28159	-0.525802	-2.09001	0.00240497	yes
ENSONIG00000005838	SLTM	GL831150.1:3092240-3101589	16.6556	11.8467	-0.288723	-2.25594	0.00240497	yes
ENSONIG00000002522	KCNC4	GL831166.1:4677893-4702061	10.561	7.53864	-0.286183	-2.13034	0.00240497	yes
ENSONIG00000012194	STAT1	GL831181.1:853394-869627	23.9786	17.7494	-0.259781	-2.1042	0.00240497	yes
ENSONIG00000017245	DGKD	GL831398.1:427499-448332	16.4615	21.4202	2.30123	2.16003	0.00240497	yes
ENSONIG00000020346	TMF1	GL831152.1:4463620-4472265	16.4346	21.4502	2.30518	2.12133	0.00240497	yes
ENSONIG00000002637	-	GL831133.1:1531798-1537244	27.2991	35.9719	2.31769	2.00845	0.00240497	yes
ENSONIG00000018962	TP53	GL831455.1:309730-316601	18.4823	24.6008	2.33104	2.04643	0.00240497	yes
ENSONIG00000010849	MYO1C (1 of 2)	GL831338.1:896173-915621	14.4934	19.5307	2.34756	2.1345	0.00240497	yes
ENSONIG00000002801	PPAP2B (2 of 2)	GL831140.1:7296125-7330413	12.7022	17.5992	2.38552	2.15301	0.00240497	yes
ENSONIG00000007550	DMRTA1	GL831221.1:320892-322287	9.53276	16.924	2.77535	2.08471	0.00240497	yes
ENSONIG00000014616	SPSB4 (2 of 2)	GL831360.1:398491-412139	13.0238	25.1483	2.93095	2.22823	0.00240497	yes
ENSONIG00000012660	-	GL831204.1:2524640-2527974	4.67549	9.28635	2.98618	2.36444	0.00240497	yes
ENSONIG00000014519	-	GL831142.1:275206-292883	3.44763	6.91567	3.00593	2.24919	0.00240497	yes
ENSONIG00000013292	FOXO3 (1 of 2)	GL831215.1:385604-423927	2.5916	6.21173	3.39687	2.23355	0.00240497	yes
ENSONIG00000001613	OLFM2 (1 of 2)	GL831149.1:5124494-5155043	7.57226	3.43839	-0.545923	-2.31835	0.00267238	yes
ENSONIG00000008177	SARM1	GL831447.1:515584-526864	5.48103	2.60241	-0.525197	-2.15499	0.00267238	yes
ENSONIG00000014981	LHX3	GL831299.1:550442-561498	10.704	5.79414	-0.458695	-2.18114	0.00267238	yes
ENSONIG00000004812	-	GL831234.1:1892736-1904388	6.92097	3.99837	-0.422282	-2.1095	0.00267238	yes
ENSONIG00000002841	PAK2 (1 of 2)	GL831140.1:7528908-7537316	5.96851	3.59019	-0.398479	-1.93822	0.00267238	yes
ENSONIG00000007700	LONP1	GL831201.1:2112661-2136338	14.1375	9.90059	-0.299694	-2.10444	0.00267238	yes
ENSONIG00000006034	STX17	GL831229.1:596161-621486	12.783	9.31193	-0.271537	-2.08385	0.00267238	yes
ENSONIG00000009922	PSAPL1	GL831145.1:3693684-3701286	277.518	306.763	2.10538	2.08636	0.00267238	yes
ENSONIG00000009803	GLUL (1 of 2)	GL831134.1:5878621-5884050	61.9394	78.7035	2.27065	2.12338	0.00267238	yes
ENSONIG00000010164	GATAD2A (2 of 2)	GL831134.1:9051152-9060522	15.0346	22.1879	2.47579	2.23352	0.00267238	yes
ENSONIG00000002452	TRIB1	GL831161.1:2052977-2059934	7.3127	11.0947	2.51719	2.24519	0.00267238	yes
ENSONIG00000014331	PPARG	GL831288.1:329576-369145	4.20626	6.67872	2.5878	2.17125	0.00267238	yes
ENSONIG00000000483	CDKL1	GL831153.1:445443-451853	11.9068	21.4758	2.80367	2.2167	0.00267238	yes
ENSONIG00000004221	FKBP5	GL831197.1:2034944-2041325	9.29009	3.13791	-0.662231	-2.4718	0.00292784	yes
ENSONIG00000008445	NAT10	GL831160.1:1130305-1148214	6.86963	3.90055	-0.432204	-2.2115	0.00292784	yes
ENSONIG00000004899	KDM1A	GL831574.1:237617-251609	7.33574	5.10152	-0.304566	-2.09484	0.00292784	yes
ENSONIG00000008489	PDAP1	GL831154.1:3022328-3029386	11.6604	8.16857	-0.299461	-2.05219	0.00292784	yes
ENSONIG00000012895	HSPA4 (1 of 2)	GL831305.1:144300-152225	43.3332	35.6887	-0.176411	-2.05514	0.00292784	yes
ENSONIG00000008361	WBP2NL	GL831154.1:2109670-2113159	84.2897	104.084	2.23484	2.10968	0.00292784	yes
ENSONIG00000018005	MDM2	GL831195.1:3019170-3031098	31.9382	41.4598	2.29813	2.10849	0.00292784	yes
ENSONIG00000012208	CCDC28B	GL831192.1:1515737-1535669	9.5317	12.9491	2.35853	2.01113	0.00292784	yes
ENSONIG00000008515	SMURF1	GL831154.1:3223855-3240782	9.49715	12.9499	2.36355	1.97844	0.00292784	yes
ENSONIG00000019895	KAT7 (2 of 2)	GL831136.1:7194084-7200913	10.7059	14.8698	2.38893	2.10729	0.00292784	yes
ENSONIG00000006869	RNF19A	GL831244.1:1707808-1718334	12.8869	17.9895	2.39595	2.06274	0.00292784	yes
ENSONIG00000003915	CTTNBP2	GL831206.1:1241366-1314373	5.81384	8.50001	2.46203	2.19793	0.00292784	yes
ENSONIG00000004953	FBXW11	GL831165.1:1190902-1202966	11.0223	17.8464	2.61912	2.11342	0.00292784	yes
ENSONIG00000005048	RELT	GL831147.1:1122898-1149176	7.8094	13.7221	2.75712	2.13053	0.00292784	yes
ENSONIG00000021326	TRIM35 (29 of 54)	GL831197.1:2774935-2776315	3.44152	10.6176	4.08515	2.70078	0.00292784	yes
ENSONIG00000003302	GPATCH1	GL831133.1:10618123-10628068	4.77834	1.55544	-0.674482	-2.62046	0.00315886	yes
ENSONIG00000012777	ZNF865 (2 of 2)	GL831225.1:243047-248645	6.24558	3.79998	-0.391573	-2.00567	0.00315886	yes
ENSONIG00000015954	ANAPC7	GL831199.1:1838485-1843765	14.2195	8.9118	-0.373268	-2.11472	0.00315886	yes
ENSONIG00000006964	-	GL831276.1:1522306-1545210	5.48771	3.72289	-0.321596	-2.09125	0.00315886	yes
ENSONIG00000017270	-	GL831235.1:1159669-1170771	15.3972	10.5151	-0.317077	-2.10633	0.00315886	yes
ENSONIG00000003667	KIDINS220 (2 of 2)	GL831263.1:1882644-1924052	7.91532	5.42012	-0.315237	-2.14096	0.00315886	yes
ENSONIG00000013822	-	GL831186.1:3437203-3447793	25.9266	19.4958	-0.248038	-2.02873	0.00315886	yes
ENSONIG00000009713	EIF3D	GL831151.1:4979479-4993329	129.722	143.705	2.10779	1.9601	0.00315886	yes
ENSONIG00000009709	CDH2 (1 of 2)	GL831134.1:5001055-5065793	43.8447	53.721	2.22526	1.98604	0.00315886	yes
ENSONIG00000012112	CASK	GL831144.1:5990495-6041847	21.0435	25.829	2.22741	1.96691	0.00315886	yes
ENSONIG00000015733	MLLT4	GL831352.1:421186-500430	9.93181	12.7203	2.28077	1.9647	0.00315886	yes
ENSONIG00000005930	-	GL831138.1:1306067-1351268	9.26034	12.0385	2.3	2.05342	0.00315886	yes
ENSONIG00000014064	RUSC2	GL831164.1:3389230-3409028	8.66952	11.626	2.34102	2.01095	0.00315886	yes
ENSONIG00000018683	FLVCR1	GL831182.1:523139-539744	6.41985	8.71413	2.35737	1.90474	0.00315886	yes
ENSONIG00000013700	ETV5	GL831337.1:152920-159817	15.6411	23.2003	2.48329	2.08211	0.00315886	yes
ENSONIG00000002451	SLC25A33	GL831166.1:4440965-4447510	14.8457	22.3524	2.50564	1.97248	0.00315886	yes
ENSONIG00000015979	DOCK1	GL831148.1:1384924-1553687	3.23151	5.10434	2.57955	2.12764	0.00315886	yes
ENSONIG00000018056	-	GL831193.1:660487-682638	3.30702	5.65921	2.71127	2.14119	0.00315886	yes
ENSONIG00000020517	ZNF295	GL831477.1:465692-468770	3.00896	5.8316	2.93808	2.28174	0.00315886	yes
ENSONIG00000004021	NTRK3 (2 of 2)	GL831206.1:2135930-2212930	2.55454	5.85115	3.29048	1.99288	0.00315886	yes
ENSONIG00000008634	CHN1 (2 of 2)	GL831187.1:1015798-1024717	2.9573	6.89158	3.33036	2.28387	0.00315886	yes
ENSONIG00000004586	NFE2L3	GL831202.1:443713-448922	7.28442	3.72285	-0.48893	-2.20746	0.00341175	yes
ENSONIG00000003166	SYAP1 (1 of 2)	GL831133.1:8348803-8354547	15.9782	9.28597	-0.418836	-2.13853	0.00341175	yes
ENSONIG00000017702	CTNNA1	GL831174.1:2335735-2409983	40.3071	45.877	2.13819	1.89485	0.00341175	yes
ENSONIG00000010080	ANXA5 (2 of 2)	GL831212.1:1705069-1709643	80.0479	99.3807	2.24152	1.99476	0.00341175	yes
ENSONIG00000000001	PPFIBP1 (2 of 2)	GL831243.1:195804-234623	9.92656	12.6291	2.27226	2.0094	0.00341175	yes
ENSONIG00000000871	TNFAIP3	GL831135.1:4272835-4285104	7.04878	9.62699	2.36577	2.01977	0.00341175	yes
ENSONIG00000009223	GBGT1	GL831151.1:327075-329676	25.2662	40.3952	2.59878	2.21846	0.00341175	yes
ENSONIG00000020265	RYBP	GL831152.1:1923940-1940378	13.5635	25.894	2.90909	2.18718	0.00341175	yes
ENSONIG00000008057	-	GL831154.1:320390-322307	4.93348	9.64653	2.95532	2.15741	0.00341175	yes
ENSONIG00000018449	-	GL831842.1:74104-76531	12.3352	26.8506	3.17674	2.40105	0.00341175	yes
ENSONIG00000008903	GPSM2 (2 of 2)	GL831248.1:1626272-1651006	4.86004	11.2421	3.31317	2.18165	0.00341175	yes
ENSONIG00000016233	NANS (1 of 2)	GL831216.1:899945-989449	12.7973	6.1489	-0.519516	-1.96004	0.00364336	yes
ENSONIG00000018907	-	GL831274.1:1599331-1610371	6.19824	3.34082	-0.461005	-2.0013	0.00364336	yes
ENSONIG00000016825	PNPLA8 (2 of 2)	GL831226.1:1672493-1682044	5.09531	2.77903	-0.454592	-1.98658	0.00364336	yes
ENSONIG00000019538	C17ORF48	GL831136.1:1228565-1248556	23.9346	13.7496	-0.425535	-2.14657	0.00364336	yes
ENSONIG00000003203	LAMP1 (2 of 2)	GL831173.1:2151169-2159958	9.4067	5.8645	-0.376562	-2.06344	0.00364336	yes
ENSONIG00000019210	AKR1A1	GL831162.1:2347069-2351103	18.9522	12.5199	-0.339397	-2.08008	0.00364336	yes
ENSONIG00000001015	CDK12	GL831149.1:1963127-1974107	12.7399	9.03472	-0.290833	-2.13435	0.00364336	yes
ENSONIG00000011198	SF3B3	GL831139.1:6618346-6640106	9.93219	7.34717	-0.260267	-2.06486	0.00364336	yes
ENSONIG00000019390	C17ORF103	GL831278.1:188816-192891	28.2588	35.8743	2.26949	1.96541	0.00364336	yes
ENSONIG00000011887	ARNTL2 (2 of 2)	GL831319.1:888471-909891	18.7351	24.6011	2.3131	2.052	0.00364336	yes
ENSONIG00000019260	NR4A1 (1 of 2)	GL831146.1:4009537-4015887	6.61467	10.1569	2.53552	2.09083	0.00364336	yes
ENSONIG00000003675	RELB	GL831295.1:900735-906730	16.0271	25.9136	2.61686	2.16072	0.00364336	yes
ENSONIG00000003825	BRD4 (2 of 2)	GL831359.1:409549-495381	4.46113	7.28773	2.63361	2.06131	0.00364336	yes
ENSONIG00000015679	CASP8	GL831380.1:902192-916028	6.5846	10.9539	2.66357	2.21752	0.00364336	yes
ENSONIG00000010000	-	GL831212.1:390172-398189	6.5928	12.6537	2.91932	2.1483	0.00364336	yes
ENSONIG00000007158	GRB10 (1 of 2)	GL831158.1:2265128-2295600	3.55149	7.63685	3.15032	2.25106	0.00364336	yes
ENSONIG00000018597	SERBP1 (2 of 2)	GL831264.1:321512-329459	13.7385	6.87561	-0.499536	-2.20141	0.00387186	yes
ENSONIG00000021189	AATF	GL831162.1:2509043-2510687	13.9294	8.18206	-0.412607	-2.11782	0.00387186	yes
ENSONIG00000004405	MATR3 (1 of 3)	GL831190.1:3697381-3709612	8.55479	5.27421	-0.383478	-2.18864	0.00387186	yes
ENSONIG00000001042	EIF4H	GL831203.1:17077-24192	72.0387	51.6675	-0.282781	-2.04482	0.00387186	yes
ENSONIG00000020371	IDH3B	GL831152.1:5781065-5791075	17.7033	13.8466	-0.217853	-1.91329	0.00387186	yes
ENSONIG00000008695	CNTN1 (1 of 2)	GL831160.1:2836263-2853696	19.1603	24.3622	2.27149	1.95048	0.00387186	yes
ENSONIG00000011157	PXN (2 of 2)	GL831172.1:4342487-4364462	14.8164	18.8961	2.27535	1.95807	0.00387186	yes
ENSONIG00000008625	ATP5G3 (1 of 2)	GL831187.1:964728-966606	183.744	241.761	2.31575	2.04824	0.00387186	yes
ENSONIG00000013950	RALGDS	GL831164.1:1870098-1902107	6.54111	8.65413	2.32304	2.01301	0.00387186	yes
ENSONIG00000016025	-	GL831255.1:939276-1154886	4.4445	5.95609	2.3401	2.01352	0.00387186	yes
ENSONIG00000003339	ANXA2 (1 of 2)	GL831133.1:10806218-10818497	12.4951	18.8036	2.50488	2.03693	0.00387186	yes
ENSONIG00000003743	BAMBI	GL831219.1:2057617-2062544	8.70248	13.5632	2.55854	2.14105	0.00387186	yes
ENSONIG00000013749	JMY (1 of 2)	GL831238.1:2473656-2485637	5.02945	8.046	2.59978	2.20215	0.00387186	yes
ENSONIG00000002764	IGFLR1	GL831286.1:185167-213984	4.1433	6.64258	2.60321	1.8574	0.00387186	yes
ENSONIG00000018059	PDE6G	GL831200.1:448213-452353	7.05089	11.355	2.61043	2.03069	0.00387186	yes
ENSONIG00000018177	DDX39A (2 of 2)	GL831193.1:2726393-2740267	5.03249	2.56021	-0.491263	-2.14183	0.0040944	yes
ENSONIG00000015061	WASH6P	GL831142.1:5172194-5190206	4.88942	2.57376	-0.473606	-2.03231	0.0040944	yes
ENSONIG00000020845	GLRX3	GL831233.1:2287718-2288696	27.2312	16.0584	-0.410295	-2.18432	0.0040944	yes
ENSONIG00000005846	PPP1CB (2 of 2)	GL831178.1:2506713-2519829	5.87082	3.90562	-0.334739	-2.06849	0.0040944	yes
ENSONIG00000004081	HSPA9	GL831552.1:330485-341207	115.039	105.783	-0.0804621	-1.94283	0.0040944	yes
ENSONIG00000002826	-	GL831169.1:4423769-4426224	805.33	849.195	2.05447	1.9743	0.0040944	yes
ENSONIG00000014773	-	GL831386.1:632536-691409	13.464	16.733	2.2428	1.9136	0.0040944	yes
ENSONIG00000018246	PGI	GL831424.1:532105-539134	44.4201	55.675	2.25337	1.98862	0.0040944	yes
ENSONIG00000010144	CASP3 (2 of 2)	GL831212.1:1943114-1950531	22.0031	27.7395	2.26071	2.0048	0.0040944	yes
ENSONIG00000011566	PSMB7	GL831139.1:9045492-9054454	17.704	22.3223	2.26086	1.99224	0.0040944	yes
ENSONIG00000019199	MMP19 (1 of 2)	GL831146.1:3685935-3689644	28.2563	35.9483	2.27222	2.00748	0.0040944	yes
ENSONIG00000002388	PIK3CD	GL831166.1:3864159-3882893	4.58971	6.43796	2.40269	1.93666	0.0040944	yes
ENSONIG00000002902	HDAC9	GL831286.1:963248-985948	3.44555	5.27507	2.53098	2.06346	0.0040944	yes
ENSONIG00000000769	SRPK3	GL831387.1:340846-348405	6.29956	9.70752	2.54098	2.04003	0.0040944	yes
ENSONIG00000002691	RNF19A (1 of 2)	GL831161.1:3656803-3667561	3.50768	6.42436	2.83152	2.03733	0.0040944	yes
ENSONIG00000000438	BNIP3	GL831135.1:1325880-1335091	26.4071	13.3307	-0.495185	-2.24797	0.00433724	yes
ENSONIG00000016183	SAMD8	GL831148.1:3317902-3322883	6.70217	3.84434	-0.426404	-2.03582	0.00433724	yes
ENSONIG00000012296	CDADC1	GL831144.1:7338011-7372039	8.71994	5.88735	-0.324841	-1.90463	0.00433724	yes
ENSONIG00000017385	AP2B1	GL831235.1:2635992-2652945	10.6646	8.02372	-0.247631	-1.93492	0.00433724	yes
ENSONIG00000010854	SLC7A4	GL831172.1:1370974-1378526	34.0174	28.9936	-0.147685	-1.92946	0.00433724	yes
ENSONIG00000019601	LGMN	GL831171.1:4305394-4315398	28.3911	34.4366	2.21294	1.96594	0.00433724	yes
ENSONIG00000018565	MMP24	GL831335.1:1167653-1207581	4.16802	7.11541	2.70714	2.14448	0.00433724	yes
ENSONIG00000014281	SYTL5	GL831258.1:927763-944957	6.27091	10.7421	2.71301	2.18627	0.00433724	yes
ENSONIG00000020822	FH	GL831140.1:3799138-3800545	10.6309	5.1143	-0.51892	-2.17242	0.00456503	yes
ENSONIG00000002653	CTH	GL831309.1:708753-719109	9.52626	4.92898	-0.48259	-2.02735	0.00456503	yes
ENSONIG00000006621	LRRC47	GL831308.1:1205655-1210210	9.63518	5.02756	-0.478208	-2.08901	0.00456503	yes
ENSONIG00000004571	MAP1S (1 of 2)	GL831234.1:219551-227286	6.38413	4.00738	-0.372291	-2.03447	0.00456503	yes
ENSONIG00000002800	CLPTM1L (1 of 2)	GL831161.1:5056667-5067992	13.7223	10.7607	-0.21582	-1.92298	0.00456503	yes
ENSONIG00000019026	SEC61A1 (2 of 2)	GL831146.1:2076951-2085865	32.9613	27.1246	-0.177076	-1.93728	0.00456503	yes
ENSONIG00000003956	PSMB4	GL831369.1:847927-852498	34.8969	43.0108	2.23251	1.95166	0.00456503	yes
ENSONIG00000010775	-	GL831338.1:42452-73670	8.30917	10.3584	2.24663	1.92455	0.00456503	yes
ENSONIG00000001670	-	GL831166.1:99620-111837	12.6263	20.6856	2.6383	2.06756	0.00456503	yes
ENSONIG00000015268	JDP2 (2 of 2)	GL831316.1:51441-63438	3.37643	5.86799	2.73793	2.09598	0.00456503	yes
ENSONIG00000002802	-	GL831169.1:4261102-4311177	3.1617	5.61268	2.77521	2.15893	0.00456503	yes
ENSONIG00000004291	THOC3	GL831190.1:1298947-1302920	7.65284	2.49726	-0.673682	-2.21895	0.00478858	yes
ENSONIG00000008218	KRI1	GL831154.1:1048365-1056176	6.12388	3.28027	-0.464348	-2.16813	0.00478858	yes
ENSONIG00000008883	C1ORF52	GL831248.1:1528208-1534245	5.3549	3.0381	-0.432651	-2.17705	0.00478858	yes
ENSONIG00000008653	TMPO	GL831160.1:2502092-2510481	5.48289	3.14452	-0.426485	-2.19149	0.00478858	yes
ENSONIG00000017964	-	GL831791.1:12450-21852	19.4905	13.5644	-0.304051	-2.0166	0.00478858	yes
ENSONIG00000000363	YWHAB (1 of 2)	GL831191.1:40176-62676	127.169	140.879	2.1078	1.92379	0.00478858	yes
ENSONIG00000007141	UBR2	GL831381.1:908556-968966	10.8239	13.5292	2.24994	1.97906	0.00478858	yes
ENSONIG00000015837	KAT6A	GL831199.1:887201-916768	7.16453	9.39045	2.31069	1.9293	0.00478858	yes
ENSONIG00000016344	CD97 (2 of 2)	GL831216.1:2069016-2085162	7.50097	10.5074	2.40081	2.02745	0.00478858	yes
ENSONIG00000012689	DAZAP1	GL831204.1:2739283-2757208	22.6001	32.6114	2.44297	2.05473	0.00478858	yes
ENSONIG00000021439	B3GNT5 (1 of 2)	GL831134.1:12156654-12157824	6.22378	12.4548	3.00118	1.99776	0.00478858	yes
ENSONIG00000000151	PARN	GL831395.1:108188-120927	5.53885	2.98864	-0.460422	-1.97213	0.00500381	yes
ENSONIG00000008938	CD302	GL831187.1:2429668-2433834	15.0923	9.10245	-0.396882	-2.04598	0.00500381	yes
ENSONIG00000008285	-	AERX01072197.1:20-9226	5.56764	3.52769	-0.366394	-2.05119	0.00500381	yes
ENSONIG00000002374	LZIC	GL831166.1:3771739-3778865	22.8546	19.1206	-0.163381	-1.92623	0.00500381	yes
ENSONIG00000005637	TRIP12	GL831147.1:6800619-6823375	20.2393	23.4392	2.1581	1.86947	0.00500381	yes
ENSONIG00000011526	PCLO (1 of 2)	GL831167.1:1484708-1538969	3.89178	4.91167	2.26206	1.94799	0.00500381	yes
ENSONIG00000003069	SLAIN2	GL831140.1:8516345-8540872	6.1193	8.17652	2.33619	1.88842	0.00500381	yes
ENSONIG00000014560	HRAS	GL831142.1:768977-783871	8.60107	11.9057	2.38421	1.97305	0.00500381	yes
ENSONIG00000017562	BIRC8	GL831174.1:554631-556803	14.9746	22.7662	2.52032	2.02811	0.00500381	yes
ENSONIG00000007969	ANKRD13B	GL831505.1:52981-73538	10.1794	15.9099	2.56294	2.04092	0.00500381	yes
ENSONIG00000000613	FAM13C	GL831135.1:2508575-2540893	7.53666	11.9618	2.58715	2.15	0.00500381	yes
ENSONIG00000007734	-	GL831340.1:689084-689966	15.9182	28.1588	2.76897	2.06694	0.00500381	yes
ENSONIG00000017411	C20ORF4	GL831137.1:8814805-8818533	6.13643	3.27569	-0.46619	-2.10984	0.00520613	yes
ENSONIG00000003820	ECSIT	GL831430.1:139277-142174	9.92443	5.38608	-0.457291	-2.00678	0.00520613	yes
ENSONIG00000016213	YRDC	GL831224.1:719373-723695	47.6359	30.2864	-0.36421	-2.0411	0.00520613	yes
ENSONIG00000001365	LBH	GL831153.1:4738949-4748514	36.5517	44.311	2.21228	1.88379	0.00520613	yes
ENSONIG00000010096	IRF2BP2 (1 of 2)	GL831145.1:5184169-5186036	51.7241	64.2822	2.24279	1.97949	0.00520613	yes
ENSONIG00000006026	NR4A3	GL831229.1:571583-593310	11.3201	14.4081	2.27279	1.90139	0.00520613	yes
ENSONIG00000006640	RCBTB1 (1 of 2)	GL831237.1:102429-115014	11.85	16.3749	2.38185	1.99385	0.00520613	yes
ENSONIG00000003689	SIPA1L3	GL831295.1:999031-1078977	5.124	7.13449	2.39237	1.98321	0.00520613	yes
ENSONIG00000003079	PALLD	GL831140.1:8557180-8623592	4.73611	7.01954	2.48213	1.96462	0.00520613	yes
ENSONIG00000003768	ITPKC	GL831295.1:1341221-1357271	7.28683	10.936	2.50079	2.04266	0.00520613	yes
ENSONIG00000003157	CDH8	GL831133.1:8029027-8119509	4.45277	6.70509	2.50582	1.97559	0.00520613	yes
ENSONIG00000009962	ETV6	GL831168.1:2845448-2872385	11.2135	18.3569	2.63703	2.01948	0.00520613	yes
ENSONIG00000018011	-	GL831195.1:3041728-3045456	18.9095	33.9179	2.7937	2.02252	0.00520613	yes
ENSONIG00000021307	C5ORF30	GL831139.1:6719545-6720187	16.7474	31.3712	2.87319	2.02075	0.00520613	yes
ENSONIG00000020070	PRR12 (1 of 2)	GL831136.1:9329782-9341804	4.91674	3.39215	-0.310081	-1.96362	0.00541266	yes
ENSONIG00000006080	DENND5A	GL831150.1:4791777-4827293	11.4993	8.94249	-0.222347	-1.85748	0.00541266	yes
ENSONIG00000019690	ACO2	GL831136.1:4864058-4871538	21.937	17.4493	-0.204572	-1.96769	0.00541266	yes
ENSONIG00000009173	-	GL831134.1:501726-506525	56.3878	65.1995	2.15627	1.91707	0.00541266	yes
ENSONIG00000010034	DCLK2 (1 of 2)	GL831212.1:977322-1020323	15.4597	18.9178	2.22368	1.82805	0.00541266	yes
ENSONIG00000000991	-	GL831414.1:203069-213249	52.1813	68.8437	2.31932	1.95293	0.00541266	yes
ENSONIG00000006343	FAM189B	GL831229.1:2020067-2031592	6.27568	8.42852	2.34305	1.90941	0.00541266	yes
ENSONIG00000012116	-	GL831144.1:6052085-6088855	8.23633	11.4725	2.39292	2.03564	0.00541266	yes
ENSONIG00000009298	-	GL831134.1:1636354-1659269	15.3465	22.2325	2.4487	1.97444	0.00541266	yes
ENSONIG00000016847	PRICKLE1 (2 of 2)	GL831226.1:1947422-1954652	5.23332	8.58114	2.63971	2.02594	0.00541266	yes
ENSONIG00000001324	CDH5	GL831135.1:8054040-8073365	4.44813	8.03169	2.80563	2.12015	0.00541266	yes
ENSONIG00000018009	-	GL831195.1:3034471-3037611	15.8869	35.1376	3.21174	1.9829	0.00541266	yes
ENSONIG00000003849	-	GL831359.1:745668-760124	6.73035	4.49615	-0.331959	-2.00353	0.00564727	yes
ENSONIG00000006882	SRC (2 of 2)	GL831330.1:1168387-1189565	8.68107	11.371	2.30986	1.83463	0.00564727	yes
ENSONIG00000000824	-	GL831135.1:3831375-3860977	3.60722	5.19409	2.43992	1.9065	0.00564727	yes
ENSONIG00000008828	-	GL831160.1:4112974-4290864	3.85972	6.03319	2.56312	2.04517	0.00564727	yes
ENSONIG00000014179	ILDR2 (1 of 2)	GL831258.1:216963-231970	8.11653	13.435	2.65527	2.00558	0.00564727	yes
ENSONIG00000011332	UFL1	GL831259.1:880369-894365	23.1841	17.526	-0.244049	-1.84048	0.00587041	yes
ENSONIG00000014546	LDHA	GL831142.1:751931-757407	99.5089	112.715	2.13272	1.85418	0.00587041	yes
ENSONIG00000000951	CD74 (2 of 2)	GL831135.1:5039642-5043782	64.7207	78.976	2.22026	1.89692	0.00587041	yes
ENSONIG00000012808	TJP2	GL831141.1:3988351-4028243	21.4381	26.61	2.24125	1.90013	0.00587041	yes
ENSONIG00000004453	CHMP1B (1 of 2)	GL831356.1:1004799-1008932	35.5026	44.716	2.25951	1.94514	0.00587041	yes
ENSONIG00000005228	F8	GL831165.1:3849059-3863913	6.85974	9.23154	2.34576	1.95061	0.00587041	yes
ENSONIG00000013774	CNNM4 (1 of 2)	GL831164.1:375593-430006	3.44343	5.08367	2.47634	1.88749	0.00587041	yes
ENSONIG00000005274	-	GL831165.1:4029772-4031535	8.42274	2.15207	-0.744494	-2.56735	0.00606169	yes
ENSONIG00000003566	ZMPSTE24	GL831263.1:873951-879286	6.63679	3.76751	-0.432329	-2.04862	0.00606169	yes
ENSONIG00000016516	PREB	GL831296.1:275572-289370	15.0621	8.86585	-0.411382	-1.90127	0.00606169	yes
ENSONIG00000018910	-	GL831146.1:836396-842468	17.1975	11.074	-0.356069	-1.87959	0.00606169	yes
ENSONIG00000004086	SLC46A2	GL831163.1:4154941-4165609	8.3259	5.90474	-0.290798	-1.81929	0.00606169	yes
ENSONIG00000020040	BRD2 (1 of 2)	GL831408.1:575194-581779	48.7772	41.2262	-0.154806	-1.89454	0.00606169	yes
ENSONIG00000003032	-	GL831247.1:2315487-2319137	120.043	102.706	-0.144419	-1.8983	0.00606169	yes
ENSONIG00000017003	-	GL831137.1:5288569-5295190	41.0435	48.4118	2.17952	1.84711	0.00606169	yes
ENSONIG00000000380	-	GL831191.1:581929-605109	12.3383	16.0261	2.29889	1.9023	0.00606169	yes
ENSONIG00000010067	STRN (2 of 2)	GL831145.1:4948303-4974360	10.729	14.1192	2.31599	1.91661	0.00606169	yes
ENSONIG00000009389	NPC1	GL831134.1:2411225-2430459	3.61268	5.07225	2.40401	1.84328	0.00606169	yes
ENSONIG00000015762	SH2D4B (2 of 2)	GL831239.1:199118-205087	24.4832	38.4697	2.57127	1.98933	0.00606169	yes
ENSONIG00000004622	SMAP2	GL831202.1:849982-871633	3.00965	5.01231	2.66542	2.03307	0.00606169	yes
ENSONIG00000021048	UFC1	GL831271.1:1389001-1389502	66.2004	41.964	-0.366108	-1.92557	0.00626894	yes
ENSONIG00000017048	DDX23	GL831137.1:5567082-5576693	19.5803	15.1537	-0.226073	-1.90373	0.00626894	yes
ENSONIG00000001073	CNP	GL831149.1:2132727-2136730	30.1604	23.5614	-0.218798	-1.83702	0.00626894	yes
ENSONIG00000012600	ACTR1B	GL831271.1:1217645-1224718	26.7526	21.1654	-0.208845	-1.83914	0.00626894	yes
ENSONIG00000010492	CNN2	GL831134.1:10848251-10854119	52.9107	65.1522	2.23136	1.8451	0.00626894	yes
ENSONIG00000012272	RHOC (2 of 2)	GL831196.1:2208002-2226464	14.8612	20.1818	2.35802	1.90855	0.00626894	yes
ENSONIG00000007777	RSF1 (2 of 2)	GL831340.1:1034155-1049032	3.10105	4.83285	2.55846	1.88613	0.00626894	yes
ENSONIG00000015994	PELI1	GL831669.1:102967-141423	3.17989	5.54926	2.74511	2.03194	0.00626894	yes
ENSONIG00000006488	SH3KBP1	GL831138.1:6580387-6645039	2.99874	5.68503	2.89581	1.97849	0.00626894	yes
ENSONIG00000017251	C5ORF15	GL831235.1:1000654-1002756	36.1547	18.7584	-0.481164	-2.02204	0.0064938	yes
ENSONIG00000014982	ITGB1 (2 of 2)	GL831188.1:1476309-1492160	47.9524	56.9295	2.18721	1.87974	0.0064938	yes
ENSONIG00000013419	UNC80	GL831262.1:1322279-1390109	8.59031	10.419	2.21288	1.8722	0.0064938	yes
ENSONIG00000003704	KLF11 (1 of 2)	GL831263.1:2082180-2086930	21.9509	30.141	2.37311	1.83531	0.0064938	yes
ENSONIG00000009517	-	GL831145.1:421792-435142	4.30378	8.20714	2.90696	1.85789	0.0064938	yes
ENSONIG00000002234	DHX16	GL831233.1:2051120-2075693	12.3899	8.91178	-0.280725	-1.8631	0.00670099	yes
ENSONIG00000015805	H3F3A	GL831214.1:1971866-1974281	42.3707	33.5244	-0.208783	-1.86213	0.00670099	yes
ENSONIG00000010994	EEF1D (2 of 2)	GL831269.1:2008188-2017582	51.6796	62.7826	2.21484	1.8933	0.00670099	yes
ENSONIG00000006245	EIF3J	GL831150.1:6302449-6306447	62.3207	80.447	2.29085	1.89024	0.00670099	yes
ENSONIG00000000936	MRC2	GL831149.1:1786288-1809902	3.70713	5.76104	2.55404	1.88815	0.00670099	yes
ENSONIG00000019020	CKB (2 of 2)	GL831591.1:124596-134684	8.96575	16.588	2.85015	2.11996	0.00670099	yes
ENSONIG00000010543	GADD45A (2 of 2)	GL831134.1:11347674-11349880	7.39378	13.9533	2.88717	2.11595	0.00670099	yes
ENSONIG00000021887	5_8S_rRNA	GL831181.1:1559164-1559314	80.5749	0	#NAME?	nan	0.00670099	yes
ENSONIG00000009280	UTP18	GL831151.1:882686-893665	13.5874	8.12833	-0.401775	-1.99223	0.00692186	yes
ENSONIG00000015531	PSMA1	GL831310.1:519409-525878	11.3773	14.7827	2.29931	1.86668	0.00692186	yes
ENSONIG00000002458	MAU2 (2 of 2)	GL831140.1:5321306-5331930	9.73936	13.1715	2.3524	1.88118	0.00692186	yes
ENSONIG00000013412	STXBP5 (1 of 2)	GL831215.1:1326091-1417876	4.32647	6.83596	2.58003	1.84778	0.00692186	yes
ENSONIG00000013108	CIC (1 of 2)	GL831225.1:2131117-2162144	3.65441	5.79426	2.58555	2.07083	0.00692186	yes
ENSONIG00000016574	NOL9	GL831137.1:817375-825323	6.546	3.56894	-0.454791	-1.82206	0.00712983	yes
ENSONIG00000009081	DAD1	GL831332.1:1076827-1080235	73.0685	52.4838	-0.281718	-1.91836	0.00712983	yes
ENSONIG00000000105	TBC1D9B	GL831451.1:413435-427508	9.60142	7.09943	-0.260586	-1.8429	0.00712983	yes
ENSONIG00000017737	SFPQ	GL831441.1:406409-425351	14.2269	19.8218	2.39326	1.85465	0.00712983	yes
ENSONIG00000014095	BOC	GL831157.1:243752-267038	7.22362	10.6482	2.47407	1.90387	0.00712983	yes
ENSONIG00000012852	PTPN9	GL831189.1:459661-475316	10.498	16.3045	2.5531	2.01229	0.00712983	yes
ENSONIG00000001570	-	GL831385.1:832573-835379	3.67069	11.8169	4.21926	2.32777	0.00712983	yes
ENSONIG00000004905	KLB	GL831165.1:774411-779525	6.5478	4.17392	-0.362546	-1.91142	0.00735842	yes
ENSONIG00000011258	ZCCHC2	GL831314.1:358220-377482	4.25715	5.82421	2.3681	1.92171	0.00735842	yes
ENSONIG00000008599	CDK17 (2 of 2)	GL831160.1:2235427-2256117	5.27163	10.3224	2.9581	2.14524	0.00735842	yes
ENSONIG00000003251	CWC25	GL831194.1:41578-46082	6.22882	3.42614	-0.449953	-1.94029	0.00756828	yes
ENSONIG00000006180	EXT2	GL831150.1:5703175-5720841	13.2495	9.20814	-0.305022	-1.9045	0.00756828	yes
ENSONIG00000011932	SBF1	GL831213.1:98314-169258	18.5603	21.439	2.1551	1.82244	0.00756828	yes
ENSONIG00000012220	RAPH1 (1 of 2)	GL831144.1:7126902-7143038	10.6049	14.1961	2.33864	1.74454	0.00756828	yes
ENSONIG00000017413	-	GL831137.1:8903174-8934034	3.9382	5.65403	2.43569	1.90872	0.00756828	yes
ENSONIG00000009729	CACNG2 (2 of 2)	GL831151.1:5234000-5312743	5.0846	8.17039	2.60689	1.85783	0.00756828	yes
ENSONIG00000013594	-	GL831238.1:1958154-1965700	6.70183	3.78058	-0.435889	-1.90214	0.0077762	yes
ENSONIG00000016680	TFCP2	GL831137.1:2145928-2157075	10.834	7.37791	-0.319004	-1.80716	0.0077762	yes
ENSONIG00000016129	POLR3A	GL831148.1:2765043-2789506	7.96255	5.47238	-0.312735	-1.95892	0.0077762	yes
ENSONIG00000016266	RPL19 (2 of 2)	GL831148.1:4038021-4041181	77.3686	64.9522	-0.160484	-1.84832	0.0077762	yes
ENSONIG00000002271	LMNA (1 of 2)	GL831233.1:2416037-2445632	16.1895	22.182	2.37015	1.87784	0.0077762	yes
ENSONIG00000014777	-	GL831386.1:695211-781132	7.03326	9.81193	2.39508	1.95202	0.0077762	yes
ENSONIG00000001577	-	GL831135.1:11254409-11259484	15.527	5.68787	-0.633679	-2.20916	0.00798219	yes
ENSONIG00000007257	TMEM147	GL831158.1:3801014-3808283	7.28733	4.02993	-0.446994	-1.87669	0.00798219	yes
ENSONIG00000018582	EPS15L1 (2 of 2)	GL831198.1:2816238-2835435	4.761	2.72363	-0.427927	-1.97384	0.00798219	yes
ENSONIG00000013309	MTHFD2	GL831238.1:566492-570528	28.4519	18.7817	-0.339879	-1.857	0.00798219	yes
ENSONIG00000000465	TM9SF4	GL831399.1:290589-310203	11.4347	9.0171	-0.211428	-1.85931	0.00798219	yes
ENSONIG00000005961	MIA3	GL831178.1:3557992-3578791	11.623	9.25587	-0.203657	-1.85066	0.00798219	yes
ENSONIG00000000089	SEMA3C	GL831243.1:1520465-1542878	7.1472	4.04359	-0.434241	-1.84871	0.00818629	yes
ENSONIG00000009506	LDB1 (2 of 2)	GL831145.1:358738-378349	7.33966	4.29455	-0.414884	-1.76166	0.00818629	yes
ENSONIG00000008986	PRPF40A	GL831187.1:3135334-3150129	14.8291	11.0732	-0.253281	-1.8264	0.00818629	yes
ENSONIG00000001540	SLC29A2 (1 of 2)	GL831419.1:598776-611498	37.3514	31.4017	-0.159291	-1.81928	0.00818629	yes
ENSONIG00000015758	EPN2	GL831298.1:1619226-1638085	9.13214	14.0685	2.54055	1.85225	0.00818629	yes
ENSONIG00000006867	SPAG1 (1 of 2)	GL831244.1:1693248-1704315	5.292	8.2441	2.55784	1.87979	0.00818629	yes
ENSONIG00000005805	GARS (1 of 2)	GL831138.1:264532-271785	49.3857	41.4974	-0.159728	-1.77108	0.00840134	yes
ENSONIG00000016465	SMARCD2	GL831148.1:6192674-6204135	3.80225	6.16621	2.62173	1.94619	0.00840134	yes
ENSONIG00000012198	RBMS2 (2 of 2)	GL831196.1:1556284-1571585	4.15533	9.79079	3.3562	2.16448	0.00840134	yes
ENSONIG00000002734	-	GL831286.1:92436-95700	1.66294	4.97258	3.99024	2.32128	0.00840134	yes
ENSONIG00000020299	ADNP (2 of 2)	GL831152.1:3137706-3140728	5.22738	1.99576	-0.61821	-2.21958	0.00858241	yes
ENSONIG00000017678	BNIP1 (1 of 2)	GL831174.1:1871543-1877241	7.19364	4.2354	-0.41123	-1.9795	0.00858241	yes
ENSONIG00000009338	GPT (2 of 2)	GL831134.1:2128737-2145707	9.34479	6.50211	-0.3042	-1.82795	0.00858241	yes
ENSONIG00000010987	EP400NL	GL831172.1:2562165-2587964	6.74749	8.27182	2.22591	1.82118	0.00858241	yes
ENSONIG00000003445	SMG1	GL831404.1:659636-716959	6.4196	7.88127	2.22769	1.7079	0.00858241	yes
ENSONIG00000000588	WDR26	GL831143.1:1079086-1096034	11.1896	13.9407	2.24587	1.82472	0.00858241	yes
ENSONIG00000008048	ELOF1	GL831154.1:61533-76952	10.884	14.2238	2.30685	1.78698	0.00858241	yes
ENSONIG00000007281	ATAD2 (1 of 2)	GL831158.1:4054192-4069706	7.57854	10.0856	2.33081	1.80132	0.00858241	yes
ENSONIG00000007910	ARHGAP27 (2 of 2)	GL831265.1:270207-299392	3.57882	5.5616	2.55403	1.86467	0.00858241	yes
ENSONIG00000003360	-	GL831194.1:1093195-1107204	6.95107	4.45391	-0.359248	-1.77277	0.00876763	yes
ENSONIG00000012973	-	GL831305.1:703706-717397	7.47889	5.52345	-0.261461	-1.8299	0.00876763	yes
ENSONIG00000017670	CRTAC1 (2 of 2)	GL831321.1:747891-761076	18.6969	15.5973	-0.165779	-1.83292	0.00876763	yes
ENSONIG00000006762	TBC1D4	GL831237.1:1140262-1165510	9.76957	12.9967	2.33032	1.81936	0.00876763	yes
ENSONIG00000011802	MBLAC2	GL831253.1:1292925-1297549	8.49746	11.8655	2.39636	1.84599	0.00876763	yes
ENSONIG00000003507	RNF38 (1 of 2)	GL831194.1:3561195-3564628	16.5523	23.6343	2.42786	1.83217	0.00876763	yes
ENSONIG00000014162	MSRB3	GL831317.1:981547-985265	19.6999	35.2701	2.79037	1.87521	0.00876763	yes
ENSONIG00000014055	TRIM55 (1 of 2)	GL831416.1:354305-378637	4.47399	9.96333	3.22695	2.10952	0.00876763	yes
ENSONIG00000020342	SFMBT1	GL831152.1:4336235-4356669	5.07844	2.62806	-0.482505	-1.9157	0.00895735	yes
ENSONIG00000013472	HEBP2	GL831215.1:2170908-2181776	16.702	12.9454	-0.224918	-1.80516	0.00895735	yes
ENSONIG00000009591	SRSF11 (1 of 2)	GL831134.1:4028825-4037106	52.1192	64.0591	2.22909	1.75644	0.00895735	yes
ENSONIG00000012399	MYO10	GL831256.1:2151685-2241870	4.56395	5.8762	2.28753	1.82537	0.00895735	yes
ENSONIG00000016566	KIFAP3 (1 of 2)	GL831261.1:564-15379	10.6124	14.0607	2.32493	1.81451	0.00895735	yes
ENSONIG00000007289	ZHX2 (1 of 2)	GL831158.1:4218647-4228321	11.6633	15.6164	2.33894	1.78349	0.00895735	yes
ENSONIG00000011593	KIAA1530	GL831284.1:1623010-1656604	9.68919	13.0547	2.34735	1.75259	0.00895735	yes
ENSONIG00000017584	HPRT1	GL831321.1:112022-121001	5.59414	2.51957	-0.549606	-2.17094	0.00913146	yes
ENSONIG00000012744	VLDLR	GL831141.1:3193625-3257679	6.01656	3.56326	-0.407757	-1.89139	0.00913146	yes
ENSONIG00000017447	GGT7 (1 of 2)	GL831137.1:9474882-9484731	15.8749	12.4358	-0.216635	-1.73703	0.00913146	yes
ENSONIG00000002624	TSPAN6	GL831169.1:3167071-3176632	37.628	29.8647	-0.206315	-1.84076	0.00913146	yes
ENSONIG00000017569	ACSL4	GL831174.1:566487-576947	40.7521	49.7363	2.22046	1.79687	0.00913146	yes
ENSONIG00000002642	SRSF11 (2 of 2)	GL831309.1:670027-676775	37.5924	48.1524	2.28091	1.79569	0.00913146	yes
ENSONIG00000005866	AKIRIN2 (1 of 2)	GL831178.1:2567819-2574438	16.4648	21.7914	2.32352	1.77119	0.00913146	yes
ENSONIG00000002428	ATP5D	GL831140.1:4962581-4970822	14.4708	19.737	2.36392	1.82023	0.00913146	yes
ENSONIG00000014333	-	GL831288.1:376703-459185	8.00258	12.1908	2.52336	1.87645	0.00913146	yes
ENSONIG00000019269	SYS1-DBNDD2	GL831146.1:4070267-4075455	6.41753	3.69399	-0.424391	-1.97347	0.00931014	yes
ENSONIG00000011133	ACAD8	GL831303.1:697512-703740	9.59086	6.07642	-0.366437	-1.844	0.00931014	yes
ENSONIG00000008328	WBP11	GL831154.1:1664636-1669432	11.9161	8.12343	-0.318282	-1.85003	0.00931014	yes
ENSONIG00000020388	NOP56	GL831152.1:6018466-6024528	88.0477	77.1214	-0.124095	-1.76259	0.00931014	yes
ENSONIG00000002952	TAX1BP1 (1 of 2)	GL831286.1:1132353-1167086	75.6783	85.88	2.1348	1.72125	0.00931014	yes
ENSONIG00000015467	AAGAB	GL831142.1:8173660-8190038	6.1302	8.29369	2.35292	1.83278	0.00931014	yes
ENSONIG00000007780	CAPN5 (2 of 2)	GL831340.1:1051264-1083135	3.93261	5.5815	2.41929	1.86488	0.00931014	yes
ENSONIG00000019234	CTSZ	GL831146.1:3917412-3922817	13.7113	21.7437	2.58583	1.87797	0.00931014	yes
ENSONIG00000013133	POLR1C	GL831350.1:61869-66963	14.549	7.60131	-0.477537	-1.98548	0.00951472	yes
ENSONIG00000013499	SLC3A2 (3 of 3)	GL831249.1:1532017-1534797	48.645	38.9405	-0.199496	-1.75168	0.00951472	yes
ENSONIG00000014254	SLC20A2	GL831230.1:252435-272818	11.3906	13.7889	2.21055	1.78138	0.00951472	yes
ENSONIG00000003342	DGKE	GL831194.1:875895-888890	4.78897	6.34613	2.32516	1.80238	0.00951472	yes
ENSONIG00000011676	TRAPPC12	GL831368.1:320545-347309	6.50138	3.62414	-0.442559	-1.89125	0.00972526	yes
ENSONIG00000012236	ZC3H13	GL831144.1:7170280-7182154	8.50034	6.3224	-0.256217	-1.85333	0.00972526	yes
ENSONIG00000012674	ZAR1L	GL831423.1:450973-491697	3.6641	5.31056	2.44935	1.81321	0.00972526	yes
ENSONIG00000011171	ANKRA2	GL831211.1:1251888-1257461	5.64189	3.22681	-0.428063	-1.94575	0.0101361	yes
ENSONIG00000010179	ALDH18A1 (2 of 2)	GL831145.1:6158101-6162271	9.17723	5.80631	-0.367313	-1.79832	0.0101361	yes
ENSONIG00000012697	-	GL831204.1:2775036-2779965	14.1083	9.63308	-0.317204	-1.84375	0.0101361	yes
ENSONIG00000005277	EHD1	GL831165.1:4036127-4071657	49.3174	39.6024	-0.19699	-1.75293	0.0101361	yes
ENSONIG00000015404	ARIH1	GL831142.1:7853174-7866586	9.35425	11.9449	2.27695	1.82136	0.0101361	yes
ENSONIG00000018581	-	GL831198.1:2813031-2816232	13.9231	18.2029	2.30738	1.78757	0.0101361	yes
ENSONIG00000020380	GLRX	GL831152.1:5926086-5956741	11.0737	15.3097	2.38253	1.80548	0.0101361	yes
ENSONIG00000002997	ZFP36L2	GL831247.1:2105107-2107091	28.2752	21.4891	-0.240001	-1.76596	0.0103136	yes
ENSONIG00000017805	ERGIC1	GL831174.1:3161105-3249195	11.2885	8.78851	-0.221466	-1.7614	0.0103136	yes
ENSONIG00000016022	OAT	GL831148.1:1901832-1909143	110.432	98.1673	-0.111059	-1.7779	0.0103136	yes
ENSONIG00000009544	TMEM189-UBE2V1	GL831134.1:3764042-3770502	43.1482	52.402	2.21447	1.75895	0.0103136	yes
ENSONIG00000006264	-	GL831228.1:2740208-2757630	10.6931	13.6836	2.27966	1.81244	0.0103136	yes
ENSONIG00000008697	-	GL831154.1:5717466-5733838	58.6438	81.2816	2.38602	1.77129	0.0103136	yes
ENSONIG00000006141	SOX17	GL831138.1:3153754-3155899	3.80364	7.27292	2.9121	1.87765	0.0103136	yes
ENSONIG00000019230	GLUL (2 of 2)	GL831162.1:2720295-2722756	50.7297	41.0741	-0.190334	-1.76432	0.0105045	yes
ENSONIG00000009666	F3 (1 of 2)	GL831383.1:779119-784234	217.662	249.019	2.14407	1.75251	0.0105045	yes
ENSONIG00000014652	NCOA5	GL831272.1:223072-228897	12.0473	17.3395	2.43928	1.8242	0.0105045	yes
ENSONIG00000019103	-	GL831146.1:2754761-2758815	14.8617	26.7222	2.79805	1.86914	0.0105045	yes
ENSONIG00000014715	RASSF8 (2 of 2)	GL831142.1:2478792-2489245	3.98329	7.88597	2.97976	1.89417	0.0105045	yes
ENSONIG00000007474	C22ORF28	GL831201.1:382270-386198	10.858	6.0133	-0.44619	-1.6614	0.0106555	yes
ENSONIG00000020063	-	GL831136.1:9290033-9299752	6.61691	3.68953	-0.442409	-1.91025	0.0106555	yes
ENSONIG00000013283	TMEM208	GL831355.1:779433-784387	17.7797	10.8487	-0.389826	-1.89377	0.0106555	yes
ENSONIG00000017085	SMYD2	GL831287.1:571983-583919	4.71523	2.88521	-0.388108	-1.82294	0.0106555	yes
ENSONIG00000018457	TP53BP2 (1 of 2)	GL831242.1:1122171-1151421	28.681	33.1833	2.15698	1.70359	0.0106555	yes
ENSONIG00000017769	-	GL831174.1:2773359-2803804	53.5158	64.4354	2.20405	1.80273	0.0106555	yes
ENSONIG00000016376	C10ORF118	GL831148.1:4720535-4748715	4.58156	6.28439	2.37167	1.73107	0.0106555	yes
ENSONIG00000010120	MSMO1	GL831212.1:1818711-1824772	34.0348	46.7027	2.3722	1.78157	0.0106555	yes
ENSONIG00000017000	DLGAP4 (1 of 2)	GL831137.1:5181388-5203990	5.02497	7.98636	2.58933	1.82005	0.0106555	yes
ENSONIG00000010247	-	GL831134.1:9590860-9602533	7.04673	12.0284	2.70695	1.69215	0.0106555	yes
ENSONIG00000002844	BRD7	GL831133.1:4520954-4533041	6.63309	3.41884	-0.484579	-1.83192	0.0108587	yes
ENSONIG00000008449	CAPRIN1 (1 of 2)	GL831160.1:1150762-1158645	109.914	123.171	2.12062	1.7214	0.0108587	yes
ENSONIG00000005663	CLU	GL831178.1:1053513-1063560	71.8784	82.4727	2.14739	1.76078	0.0108587	yes
ENSONIG00000011545	CCDC59	GL831167.1:1730492-1732107	15.1607	4.23035	-0.720967	-2.37097	0.0110294	yes
ENSONIG00000004030	BCKDHA	GL831494.1:256597-262930	8.80645	4.65289	-0.47165	-1.93757	0.0110294	yes
ENSONIG00000019609	GOLGA5	GL831171.1:4358937-4365718	12.7451	8.65435	-0.320964	-1.68758	0.0110294	yes
ENSONIG00000008924	SLK (1 of 2)	GL831290.1:51470-70228	11.4157	8.33273	-0.270063	-1.80963	0.0110294	yes
ENSONIG00000001825	MPP1	GL831223.1:1015317-1027973	7.76469	10.2128	2.31529	1.80958	0.0110294	yes
ENSONIG00000003561	MBNL1	GL831295.1:237579-283199	4.71972	6.86293	2.4541	1.66358	0.0110294	yes
ENSONIG00000006084	PTPN3	GL831229.1:824715-846421	3.7449	6.20797	2.65771	1.7805	0.0110294	yes
ENSONIG00000013125	PAF1	GL831141.1:7829835-7834662	10.3294	6.34199	-0.386027	-1.8228	0.0112223	yes
ENSONIG00000007676	CPSF1	GL831159.1:3078720-3095895	5.17444	3.3765	-0.347466	-1.81493	0.0112223	yes
ENSONIG00000012454	-	GL831322.1:1243530-1246255	41.7245	33.8005	-0.189912	-1.74391	0.0112223	yes
ENSONIG00000001898	SIN3B	GL831140.1:1436479-1452183	4.00493	6.21323	2.5514	1.84652	0.0112223	yes
ENSONIG00000012512	SREK1IP1	GL831204.1:1005210-1009265	12.964	7.70345	-0.405782	-1.86197	0.0113899	yes
ENSONIG00000017087	-	GL831137.1:5784416-5798520	5.55014	3.70689	-0.332108	-1.71079	0.0113899	yes
ENSONIG00000017395	SLC17A9 (1 of 2)	GL831137.1:8348110-8360825	7.79462	5.72851	-0.265069	-1.74773	0.0113899	yes
ENSONIG00000013978	SET (1 of 2)	GL831164.1:1966584-1970231	78.4952	60.4311	-0.23013	-1.77802	0.0113899	yes
ENSONIG00000018089	OTOP3	GL831200.1:814734-835632	6.26342	8.90136	2.42117	1.76981	0.0113899	yes
ENSONIG00000010309	MCMBP	GL831145.1:6970913-6979364	7.94014	12.014	2.51307	1.82756	0.0113899	yes
ENSONIG00000007367	N4BP1	GL831412.1:706534-725994	3.62603	6.26276	2.72717	1.87232	0.0113899	yes
ENSONIG00000004251	EIF4ENIF1	GL831197.1:2133176-2144625	7.04005	4.61057	-0.345095	-1.85734	0.0115803	yes
ENSONIG00000013445	SGSM1 (1 of 2)	GL831238.1:1503193-1536973	14.6975	18.4456	2.25502	1.75769	0.0115803	yes
ENSONIG00000010039	JAG1	GL831145.1:4788692-4814375	7.28028	10.0521	2.38072	1.79176	0.0115803	yes
ENSONIG00000002790	LPCAT2	GL831133.1:3188445-3196335	7.7577	12.629	2.62793	1.83921	0.0115803	yes
ENSONIG00000000337	-	GL831135.1:266871-275147	6.61773	3.08927	-0.533183	-2.02036	0.011778	yes
ENSONIG00000012045	DLL4 (2 of 2)	GL831192.1:365840-373236	5.45718	7.57102	2.38735	1.75547	0.011778	yes
ENSONIG00000012592	FPGS	GL831141.1:739634-752527	3.39266	5.8633	2.72823	1.8585	0.011778	yes
ENSONIG00000014713	HM13	GL831175.1:1639071-1652589	32.255	22.8229	-0.292423	-1.79336	0.0119917	yes
ENSONIG00000002088	GTPBP1 (1 of 2)	GL831257.1:351288-359397	6.72149	3.42454	-0.490509	-1.862	0.0121112	yes
ENSONIG00000014772	-	GL831175.1:2056864-2064942	6.46354	3.74224	-0.421022	-1.82659	0.0121112	yes
ENSONIG00000010714	SNRNP200	GL831172.1:839382-856462	8.28787	5.75438	-0.305687	-1.71783	0.0121112	yes
ENSONIG00000009644	HCCS	GL831383.1:235812-240368	38.7093	31.6181	-0.183191	-1.75936	0.0121112	yes
ENSONIG00000013565	CCT7	GL831249.1:2081941-2087362	108.768	123.768	2.1379	1.76309	0.0121112	yes
ENSONIG00000013779	LMNA (2 of 2)	GL831186.1:3003453-3010714	48.4161	56.3737	2.16436	1.75136	0.0121112	yes
ENSONIG00000011165	DYRK1A	GL831303.1:1069170-1073341	10.7977	15.2011	2.40781	1.79365	0.0121112	yes
ENSONIG00000009250	PQLC2	GL831205.1:2499219-2504203	8.69241	12.6214	2.452	1.77334	0.0121112	yes
ENSONIG00000000094	FAR2	GL831243.1:1941682-1996321	8.11705	12.2719	2.51187	1.76909	0.0121112	yes
ENSONIG00000017424	RNF114	GL831137.1:9119031-9122054	22.6854	35.9419	2.58436	1.74756	0.0121112	yes
ENSONIG00000002525	ELF4	GL831169.1:2668364-2674282	6.50254	13.1103	3.01617	1.85358	0.0121112	yes
ENSONIG00000005939	INSIG1	GL831138.1:1614125-1619164	3.373	9.38481	3.78234	2.01036	0.0121112	yes
ENSONIG00000019820	USF1	GL831632.1:15557-24026	16.4453	9.01968	-0.451536	-1.85231	0.0122712	yes
ENSONIG00000011576	DERL2	GL831139.1:9072752-9078532	9.85713	6.34901	-0.355897	-1.76016	0.0122712	yes
ENSONIG00000010711	CIAO1	GL831172.1:839382-856462	9.23964	6.0054	-0.350039	-1.7021	0.0122712	yes
ENSONIG00000000266	RPL7L1	GL831315.1:1167815-1172598	25.8151	19.6979	-0.23696	-1.74976	0.0122712	yes
ENSONIG00000017761	-	GL831441.1:557695-569736	2505.78	2703.98	2.0791	1.78692	0.0122712	yes
ENSONIG00000019586	ABCC3	GL831136.1:1888561-1943284	12.7588	15.5461	2.21847	1.74631	0.0122712	yes
ENSONIG00000014196	NDUFA5	GL831317.1:1321021-1323640	31.5697	63.7952	3.02078	1.98595	0.0122712	yes
ENSONIG00000017473	HLCS	GL831410.1:2291-53092	4.7223	2.3208	-0.508545	-1.99382	0.0126566	yes
ENSONIG00000004776	PROSER1	GL831183.1:972600-983276	8.28838	6.11654	-0.262035	-1.77796	0.0126566	yes
ENSONIG00000015925	COX7C	GL831329.1:629714-632902	25.5237	32.6089	2.27759	1.74844	0.0126566	yes
ENSONIG00000016891	STIM1 (1 of 2)	GL831325.1:1019444-1047753	6.51018	8.61341	2.32307	1.74103	0.0126566	yes
ENSONIG00000020271	FRMD4B (1 of 2)	GL831152.1:2401513-2427848	8.28764	11.3213	2.36604	1.74224	0.0126566	yes
ENSONIG00000006684	-	GL831220.1:2274490-2278408	4.09918	6.69032	2.63211	1.76143	0.0126566	yes
ENSONIG00000016617	PINK1	GL831137.1:1355731-1359266	8.60603	5.25505	-0.389376	-1.73986	0.0128125	yes
ENSONIG00000007642	DHX15 (1 of 2)	GL831221.1:2759912-2785646	12.9435	8.86498	-0.315102	-1.81966	0.0128125	yes
ENSONIG00000015962	PPP1CC	GL831199.1:1873745-1877829	36.6202	27.7913	-0.241094	-1.72953	0.0128125	yes
ENSONIG00000018973	KCNB1 (1 of 2)	GL831146.1:1378820-1420460	10.1192	12.2022	2.20585	1.67643	0.0128125	yes
ENSONIG00000005594	SMG6	GL831384.1:385019-403744	6.0832	7.6502	2.25759	1.72553	0.0128125	yes
ENSONIG00000003083	ATP5G3 (2 of 2)	GL831173.1:1235112-1237048	94.6341	131.339	2.38786	1.77034	0.0128125	yes
ENSONIG00000018001	TBC1D25	GL831283.1:1924826-1933261	11.0086	15.6795	2.4243	1.73772	0.0128125	yes
ENSONIG00000007231	ADO (2 of 2)	GL831279.1:314256-318748	4.7048	2.38768	-0.492502	-1.83213	0.0130028	yes
ENSONIG00000001854	C19ORF10	GL831140.1:1312151-1323759	29.5	23.9799	-0.187123	-1.74076	0.0130028	yes
ENSONIG00000005419	CLTC (2 of 2)	GL831147.1:4226404-4249067	4.20942	5.97196	2.41871	1.75613	0.0130028	yes
ENSONIG00000020751	MDH2	GL831158.1:3193707-3194721	53.9838	41.4787	-0.231646	-1.69372	0.013165	yes
ENSONIG00000002739	PRDX6 (2 of 2)	GL831140.1:6780074-6793355	18.4026	22.811	2.23955	1.71311	0.013165	yes
ENSONIG00000000892	CACNB1	GL831149.1:1411675-1445197	18.5376	24.5564	2.32468	1.73687	0.013165	yes
ENSONIG00000011134	-	GL831139.1:6315254-6325621	13.1313	18.2774	2.39189	1.72997	0.013165	yes
ENSONIG00000002096	MKNK1	GL831140.1:2367642-2377150	4.73877	6.98086	2.47314	1.77247	0.013165	yes
ENSONIG00000010832	-	GL831172.1:1285300-1298019	3.31744	5.29877	2.59725	1.78535	0.013165	yes
ENSONIG00000002546	NKAP	GL831169.1:2765009-2768925	38.9126	29.2207	-0.249068	-1.71747	0.0133717	yes
ENSONIG00000004263	G3BP1	GL831190.1:718408-722696	100.007	89.2642	-0.107421	-1.74085	0.013578	yes
ENSONIG00000011184	EXOSC6	GL831139.1:6527783-6529154	22.3725	13.017	-0.418169	-1.86562	0.0137371	yes
ENSONIG00000000305	LAMC1	GL831475.1:201564-266998	5.86315	4.10926	-0.299137	-1.69871	0.0137371	yes
ENSONIG00000015797	-	GL831239.1:689360-703245	6.01501	4.47585	-0.255886	-1.73282	0.0137371	yes
ENSONIG00000000766	NDUFA4	GL831149.1:158751-161790	94.4541	106.712	2.12977	1.68315	0.0137371	yes
ENSONIG00000002737	SV2A (2 of 2)	GL831161.1:3835882-3860627	16.0932	18.6502	2.15889	1.7424	0.0137371	yes
ENSONIG00000017037	G6PD (1 of 2)	GL831137.1:5456859-5466781	15.5376	21.0594	2.35538	1.69069	0.0137371	yes
ENSONIG00000001541	SMU1	GL831156.1:5379152-5388303	6.6062	4.25659	-0.355667	-1.73829	0.0138948	yes
ENSONIG00000000500	SEC63	GL831143.1:526811-540036	22.6696	17.9793	-0.206897	-1.68745	0.0138948	yes
ENSONIG00000014295	APP (2 of 2)	GL831258.1:1072472-1090191	36.4877	29.9144	-0.180151	-1.68105	0.0138948	yes
ENSONIG00000002831	SALL1	GL831133.1:4295496-4309125	27.7453	23.7912	-0.142514	-1.65456	0.0138948	yes
ENSONIG00000011174	UNC119B (2 of 2)	GL831172.1:4416195-4422046	58.4928	50.8336	-0.130942	-1.69795	0.0138948	yes
ENSONIG00000016631	MAGI3 (1 of 2)	GL831137.1:1529575-1637996	5.07178	6.78696	2.33818	1.71536	0.0138948	yes
ENSONIG00000004258	RNF121	GL831356.1:369808-376143	12.5341	6.57848	-0.475153	-1.84572	0.0140608	yes
ENSONIG00000001141	-	GL831153.1:3613421-3622912	11.1945	8.78886	-0.214894	-1.67628	0.0140608	yes
ENSONIG00000009002	-	GL831187.1:3219860-3261482	8.7837	10.8931	2.24015	1.68564	0.0140608	yes
ENSONIG00000004973	DIAPH1	GL831165.1:1855915-1953344	3.49709	4.73073	2.35276	1.68755	0.0140608	yes
ENSONIG00000004692	PLIN5	GL831234.1:1182651-1192169	15.4092	21.5886	2.40101	1.74757	0.0140608	yes
ENSONIG00000002055	TAF10	GL831166.1:1629637-1632697	28.0214	13.9249	-0.503061	-1.90815	0.0142449	yes
ENSONIG00000007434	C17ORF85	GL831251.1:1731285-1739479	9.36661	5.91989	-0.367979	-1.73132	0.0142449	yes
ENSONIG00000003463	PKP3 (1 of 2)	GL831133.1:12104392-12130481	8.52373	11.8433	2.38945	1.68703	0.0142449	yes
ENSONIG00000009018	ANKZF1	GL831187.1:3291461-3295328	5.17158	2.58705	-0.499756	-1.87059	0.0144185	yes
ENSONIG00000019576	CNIH	GL831171.1:3854022-3867799	10.0745	7.84496	-0.221305	-1.70597	0.0144185	yes
ENSONIG00000007903	MKI67IP	GL831241.1:666761-673904	14.2352	11.2972	-0.206391	-1.71721	0.0144185	yes
ENSONIG00000004771	ELL (1 of 2)	GL831234.1:1581686-1613752	3.41749	6.5686	2.92206	1.81491	0.0144185	yes
ENSONIG00000007660	MAPK10	GL831236.1:1574380-1613312	10.9528	13.4237	2.22559	1.62036	0.0146108	yes
ENSONIG00000017454	G3BP2	GL831246.1:488317-496320	29.2753	37.8739	2.29372	1.69436	0.0146108	yes
ENSONIG00000010710	TMEM127	GL831172.1:837301-838209	25.1985	14.2656	-0.433874	-1.82299	0.0148026	yes
ENSONIG00000001643	SNPH (1 of 2)	GL831362.1:925384-929034	5.56247	10.0758	2.81139	1.79296	0.0148026	yes
ENSONIG00000001510	PI4KB	GL831385.1:556079-565164	11.8359	8.16533	-0.31012	-1.79519	0.0149738	yes
ENSONIG00000008758	OSTC	GL831490.1:120753-131604	12.0804	8.64049	-0.28475	-1.68534	0.0149738	yes
ENSONIG00000018198	CHMP2A	GL831200.1:2073395-2077490	55.4436	66.5562	2.20043	1.68634	0.0149738	yes
ENSONIG00000003429	RBBP7	GL831133.1:11874557-11881836	18.3475	26.0581	2.42026	1.75622	0.0149738	yes
ENSONIG00000000176	LEO1	GL831420.1:443293-453552	13.9263	9.86068	-0.29194	-1.66063	0.015134	yes
ENSONIG00000000923	PHB	GL831149.1:1645685-1649195	65.3424	49.5124	-0.242262	-1.70477	0.015134	yes
ENSONIG00000006070	KIAA1429	GL831229.1:760324-781269	8.50074	6.53199	-0.231598	-1.69561	0.015134	yes
ENSONIG00000018657	-	GL831264.1:1132911-1136416	3.12527	6.07692	2.94445	1.9119	0.015134	yes
ENSONIG00000014913	PTPRN2 (1 of 2)	GL831188.1:368177-410737	5.45863	11.1061	3.03459	1.78204	0.015134	yes
ENSONIG00000006394	PRPF3	GL831229.1:2216645-2224045	8.7163	5.28036	-0.394197	-1.84275	0.0153237	yes
ENSONIG00000017026	PTPLB	GL831297.1:406800-418415	21.9643	17.8828	-0.185823	-1.70173	0.0153237	yes
ENSONIG00000013153	GLOD4	GL831141.1:8560437-8564375	9.67082	3.272	-0.661664	-1.92944	0.0154819	yes
ENSONIG00000013752	DIMT1	GL831238.1:2492512-2500682	7.76378	4.21167	-0.457524	-1.90111	0.0154819	yes
ENSONIG00000021283	SART1	GL831212.1:1968495-1970805	40.2318	33.5404	-0.166322	-1.64556	0.0154819	yes
ENSONIG00000015572	-	GL831310.1:992489-1004737	27.6135	23.2425	-0.158292	-1.6466	0.0154819	yes
ENSONIG00000005831	-	GL831138.1:379106-397620	11.8248	16.804	2.42108	1.72911	0.0154819	yes
ENSONIG00000016224	PUS3	GL831148.1:3562618-3566351	5.44154	2.01771	-0.629201	-1.68164	0.0156287	yes
ENSONIG00000001235	-	GL831153.1:4120404-4130416	9.12816	6.22782	-0.317736	-1.65354	0.0156287	yes
ENSONIG00000015730	RBM14-RBM4	GL831614.1:136546-138516	31.6795	23.193	-0.267886	-1.72168	0.0156287	yes
ENSONIG00000000525	SEPHS2	GL831399.1:662950-670437	10.1162	7.51921	-0.256715	-1.71907	0.0156287	yes
ENSONIG00000003786	-	GL831219.1:2841319-2867442	8.47678	11.5028	2.35697	1.71207	0.0156287	yes
ENSONIG00000009189	STAM	GL831134.1:739060-752764	3.77669	5.21539	2.38094	1.55029	0.0156287	yes
ENSONIG00000004028	CORT	GL831197.1:907302-913032	28.3442	35.1726	2.24091	1.59149	0.0158266	yes
ENSONIG00000018842	-	GL831274.1:647725-669440	10.0001	5.56744	-0.44326	-1.85174	0.0164079	yes
ENSONIG00000008270	SIGIRR	GL831160.1:284177-313143	15.3164	9.53908	-0.3772	-1.72326	0.0164079	yes
ENSONIG00000013689	RIOK2	GL831238.1:2195304-2200751	8.24951	5.26134	-0.362224	-1.69833	0.0164079	yes
ENSONIG00000001416	NUDT6	GL831156.1:4062108-4207716	6.28507	8.06159	2.28266	1.68397	0.0164079	yes
ENSONIG00000017061	TBP	GL831287.1:375604-381913	5.86407	3.42545	-0.415858	-1.78343	0.0165391	yes
ENSONIG00000003210	TGFBRAP1	GL831173.1:2172804-2180696	5.85679	3.42673	-0.414913	-1.79087	0.0165391	yes
ENSONIG00000019949	RNF40	GL831136.1:7961183-7974062	6.3051	3.91648	-0.378839	-1.81415	0.0165391	yes
ENSONIG00000011857	ATP5B (1 of 2)	GL831144.1:628167-648401	62.8428	68.0694	2.08317	1.59115	0.0165391	yes
ENSONIG00000010241	CNTNAP5	GL831374.1:243192-369060	3.87921	5.224	2.34666	1.70071	0.0165391	yes
ENSONIG00000018935	TMCC2	GL831146.1:1125561-1131600	6.60068	10.9749	2.66269	1.71102	0.0165391	yes
ENSONIG00000009004	SMARCE1 (2 of 2)	GL831290.1:1722913-1735817	7.25591	12.7706	2.76003	1.83672	0.0165391	yes
ENSONIG00000012005	FAM3A	GL831196.1:766139-772136	11.705	8.51377	-0.27264	-1.71538	0.0167239	yes
ENSONIG00000001703	ABR	GL831223.1:6073-79927	24.571	30.1311	2.22629	1.68707	0.0167239	yes
ENSONIG00000010837	FAM169B	GL831139.1:2957621-3015424	8.79818	5.18798	-0.410336	-1.78789	0.0168749	yes
ENSONIG00000005668	-	GL831150.1:2062515-2101211	7.8739	5.27721	-0.329784	-1.71472	0.0168749	yes
ENSONIG00000016702	POR	GL831207.1:2471896-2494107	42.4729	37.3213	-0.121291	-1.6674	0.0168749	yes
ENSONIG00000015822	TIMP2 (1 of 2)	GL831148.1:128252-144972	22.5504	27.858	2.23537	1.66342	0.0168749	yes
ENSONIG00000000038	AKT3 (2 of 2)	GL831280.1:55935-74118	6.52542	8.50172	2.30286	1.72484	0.0168749	yes
ENSONIG00000010914	POLR2C	GL831139.1:3707001-3710618	12.7904	5.75357	-0.550164	-1.77607	0.0170584	yes
ENSONIG00000007650	FAM135B	GL831159.1:2269405-2321360	4.02285	5.17742	2.287	1.66952	0.0170584	yes
ENSONIG00000020785	TBCC	GL831265.1:1962369-1963428	9.23499	2.82186	-0.694439	-2.10374	0.0172414	yes
ENSONIG00000003013	KIF13A	GL831286.1:1363606-1403077	4.23781	5.49	2.29548	1.62205	0.0172414	yes
ENSONIG00000007587	SKIV2L2	GL831236.1:1124461-1165696	10.169	7.45948	-0.266447	-1.65392	0.0173899	yes
ENSONIG00000001752	PPP2R5E	GL831232.1:920243-961481	9.32237	6.9717	-0.252154	-1.70324	0.0173899	yes
ENSONIG00000012992	PEX5	GL831225.1:1346543-1365032	7.50088	10.1111	2.34799	1.6181	0.0173899	yes
ENSONIG00000015812	ARVCF (1 of 2)	GL831199.1:153068-284741	5.16909	7.8976	2.52785	1.73333	0.0173899	yes
ENSONIG00000018919	TOM1 (1 of 2)	GL831274.1:1730400-1743950	4.9594	7.97347	2.60775	1.76151	0.0173899	yes
ENSONIG00000020314	-	GL831152.1:3472217-3480653	5.53564	3.56084	-0.356742	-1.715	0.0175261	yes
ENSONIG00000000644	PGM3	GL831143.1:1408832-1414622	9.43999	6.64347	-0.296242	-1.69449	0.0175261	yes
ENSONIG00000005173	TRAP1	GL831217.1:675284-688542	7.08163	5.53071	-0.219006	-1.65156	0.0175261	yes
ENSONIG00000003331	SEC14L1 (1 of 2)	GL831194.1:769667-808448	12.0923	14.3441	2.18622	1.62891	0.0175261	yes
ENSONIG00000020439	PHLDA2	GL831142.1:22663-23080	104.092	141.197	2.35646	1.68842	0.0175261	yes
ENSONIG00000015135	RGMA	GL831142.1:6131070-6139452	8.91085	12.3007	2.38042	1.62615	0.0175261	yes
ENSONIG00000015439	-	GL831437.1:572540-586034	7.22688	5.10997	-0.292923	-1.64586	0.0176726	yes
ENSONIG00000017218	ACSL6	GL831235.1:237526-272882	8.8298	6.64383	-0.247568	-1.64426	0.0176726	yes
ENSONIG00000019473	DDX27	GL831608.1:170685-179790	21.8945	16.9691	-0.224959	-1.65857	0.0176726	yes
ENSONIG00000014113	YPEL1	GL831164.1:3768072-3790122	12.4156	16.2008	2.30488	1.4549	0.0176726	yes
ENSONIG00000004493	-	GL831631.1:299-8202	4.44535	8.00416	2.80057	1.73156	0.0176726	yes
ENSONIG00000002413	RERE	GL831166.1:4203391-4273318	13.2848	16.1908	2.21875	1.66293	0.0178526	yes
ENSONIG00000009694	-	GL831151.1:4769824-4798126	4.0769	6.30064	2.54545	1.74982	0.0178526	yes
ENSONIG00000021049	IER5L (1 of 2)	GL831141.1:888165-889035	30.4266	20.3979	-0.329604	-1.67961	0.0180206	yes
ENSONIG00000009083	TGM1 (1 of 2)	GL831332.1:1086299-1107364	9.80195	12.478	2.27302	1.62475	0.0180206	yes
ENSONIG00000004215	PLD2	GL831356.1:181462-199048	7.29479	10.1423	2.39035	1.68033	0.0180206	yes
ENSONIG00000002603	-	GL831133.1:1359453-1384226	7.44536	1.12169	-0.849343	-2.60925	0.018188	yes
ENSONIG00000003653	-	GL831292.1:1658946-1714312	4.69295	6.34808	2.35268	1.55457	0.018188	yes
ENSONIG00000015056	SUV420H1	GL831436.1:269961-279830	4.05815	5.52126	2.36054	1.61082	0.018188	yes
ENSONIG00000019437	-	GL831278.1:574059-587610	12.9229	8.70607	-0.326308	-1.68511	0.0183547	yes
ENSONIG00000011127	VPS26B (2 of 2)	GL831303.1:686054-695582	13.4093	9.04995	-0.325098	-1.74696	0.0183547	yes
ENSONIG00000001479	LSR	GL831341.1:208456-219268	17.3066	12.5732	-0.273501	-1.61772	0.0183547	yes
ENSONIG00000004564	MED16	GL831234.1:173460-182898	6.12936	3.47587	-0.432914	-1.76826	0.0184971	yes
ENSONIG00000018713	CEBPZ	GL831182.1:1163474-1176362	6.34351	4.06908	-0.358545	-1.65251	0.0184971	yes
ENSONIG00000011366	ZCCHC9	GL831139.1:7656807-7663789	11.1704	7.48145	-0.330243	-1.72759	0.0184971	yes
ENSONIG00000006210	RAB11FIP4 (2 of 2)	GL831179.1:670562-689668	19.0801	23.4964	2.23146	1.61515	0.0184971	yes
ENSONIG00000009333	MED15	GL831151.1:1274233-1291431	21.924	27.8818	2.27175	1.63989	0.0184971	yes
ENSONIG00000010087	PROM1 (2 of 2)	GL831212.1:1748770-1771771	4.75207	2.65706	-0.440863	-1.64633	0.0186504	yes
ENSONIG00000004008	WASL (1 of 2)	GL831206.1:2057872-2081687	5.80614	3.33457	-0.425683	-1.71296	0.0186504	yes
ENSONIG00000018588	CALR3 (2 of 2)	GL831198.1:2835763-2840593	136.343	126.205	-0.0743537	-1.65495	0.0186504	yes
ENSONIG00000011845	PFKFB3	GL831319.1:427507-433477	7.12011	11.6116	2.63082	1.75478	0.0186504	yes
ENSONIG00000005958	NOM1	GL831138.1:1809308-1819324	11.3996	7.90903	-0.306199	-1.70028	0.018815	yes
ENSONIG00000012314	EIF2AK3	GL831192.1:2522867-2551816	9.48102	6.71449	-0.291796	-1.67459	0.018815	yes
ENSONIG00000008940	-	GL831245.1:1375338-1386200	3.93913	6.64603	2.68718	1.71803	0.018815	yes
ENSONIG00000009838	C16ORF58	GL831151.1:6205186-6210059	17.062	11.2055	-0.343251	-1.60853	0.0189909	yes
ENSONIG00000020009	RAB11FIP3	GL831136.1:8317646-8342343	5.31658	10.8693	3.0444	1.68572	0.0189909	yes
ENSONIG00000014672	PPM1J	GL831272.1:275900-290897	6.69909	2.90619	-0.56618	-1.84425	0.01913	yes
ENSONIG00000001756	DMAP1	GL831140.1:682570-687824	8.53047	5.67594	-0.334628	-1.64335	0.01913	yes
ENSONIG00000007123	YIPF3	GL831381.1:754208-761067	36.0713	28.5321	-0.209007	-1.64844	0.01913	yes
ENSONIG00000010232	-	GL831374.1:122466-150824	11.6753	13.9778	2.19721	1.6329	0.01913	yes
ENSONIG00000006382	-	GL831371.1:444349-460219	2.94677	6.00986	3.03948	1.72047	0.01913	yes
ENSONIG00000004730	-	GL831234.1:1328367-1332089	48.791	32.934	-0.324997	-1.36879	0.0192926	yes
ENSONIG00000005937	KARS	GL831150.1:4026844-4037849	46.7771	38.3635	-0.179866	-1.65818	0.0192926	yes
ENSONIG00000001326	FABP7	GL831153.1:4548630-4550235	9.01431	15.0347	2.66786	1.72352	0.0192926	yes
ENSONIG00000001356	PPP1CB (1 of 2)	GL831153.1:4681057-4692038	11.0701	5.36984	-0.514925	-1.76637	0.0194423	yes
ENSONIG00000004724	SH3GLB1	GL831349.1:369919-380682	14.4814	9.2627	-0.360372	-1.64705	0.0194423	yes
ENSONIG00000002862	HEATR3	GL831133.1:4626393-4636226	23.817	18.3266	-0.230528	-1.68364	0.0194423	yes
ENSONIG00000017217	IRF1	GL831235.1:222898-227920	9.05149	12.2701	2.35559	1.62926	0.0194423	yes
ENSONIG00000002704	MMACHC	GL831140.1:6428627-6444002	7.90841	4.56763	-0.422434	-1.80596	0.0195913	yes
ENSONIG00000019349	SRPK1 (2 of 2)	GL831146.1:5366381-5391104	14.4694	11.4231	-0.21053	-1.60206	0.0195913	yes
ENSONIG00000001917	LHX4	GL831140.1:1583896-1595122	28.9952	24.8621	-0.142544	-1.60676	0.0195913	yes
ENSONIG00000019910	MPP2 (1 of 2)	GL831136.1:7363264-7407337	8.64113	13.2719	2.53589	1.66983	0.0195913	yes
ENSONIG00000019393	CRAMP1L	GL831278.1:214073-225278	4.22214	6.35208	2.50447	1.68669	0.0197767	yes
ENSONIG00000020814	ALDH7A1	GL831140.1:109215-110844	6.45739	3.09783	-0.520265	-1.84687	0.0199494	yes
ENSONIG00000007263	DDX10	GL831251.1:486773-491702	6.00023	4.15061	-0.308258	-1.70322	0.0199494	yes
ENSONIG00000010089	CAPN10	GL831134.1:8217802-8222441	4.81866	2.00622	-0.583655	-2.0657	0.0200713	yes
ENSONIG00000005874	SBDS	GL831556.1:171645-174101	30.8872	19.7369	-0.361002	-1.69209	0.0200713	yes
ENSONIG00000004908	UBE2K (2 of 2)	GL831165.1:781960-788604	15.9587	12.2288	-0.233723	-1.64545	0.0200713	yes
ENSONIG00000007887	DDX18	GL831241.1:627017-632705	25.739	20.0469	-0.221149	-1.57678	0.0200713	yes
ENSONIG00000010838	PITPNM3	GL831338.1:846060-855718	52.6008	68.3166	2.29877	1.62894	0.0200713	yes
ENSONIG00000017422	SPATA2	GL831137.1:9114146-9117504	3.25786	6.45312	2.98079	1.61132	0.0200713	yes
ENSONIG00000005155	ANKRD13D	GL831165.1:2736420-2744473	11.8808	7.87807	-0.336906	-1.65272	0.0202301	yes
ENSONIG00000010386	SLC25A12	GL831134.1:10207432-10224799	13.6658	11.1875	-0.181349	-1.62162	0.0202301	yes
ENSONIG00000006489	PSMD12	GL831425.1:624246-633431	38.686	50.4647	2.30447	1.73815	0.0202301	yes
ENSONIG00000003125	BLZF1	GL831173.1:1944746-1950561	6.81975	4.86309	-0.286912	-1.47153	0.0203883	yes
ENSONIG00000012929	ATP7A	GL831305.1:259769-275122	6.74321	4.94998	-0.265931	-1.65332	0.0203883	yes
ENSONIG00000000242	SERPINA10 (2 of 2)	GL831315.1:1081506-1084109	43.8686	33.7646	-0.230325	-1.63632	0.0203883	yes
ENSONIG00000001548	-	GL831149.1:4645296-4693310	3.51737	5.0495	2.43559	1.59351	0.0205587	yes
ENSONIG00000011109	FBRSL1	GL831172.1:3596969-3612501	5.30612	7.75538	2.46159	1.66416	0.0205587	yes
ENSONIG00000003265	ACAD9	GL831180.1:3256071-3295194	5.17152	2.41466	-0.533086	-1.78549	0.0206388	yes
ENSONIG00000000876	ZNF410	GL831143.1:3627919-3641168	9.67259	5.53698	-0.42756	-1.67506	0.0206388	yes
ENSONIG00000004938	ALG9	GL831183.1:2008594-2016559	8.22316	5.08086	-0.382128	-1.62606	0.0206388	yes
ENSONIG00000008950	FKBP2	GL831248.1:2329096-2334219	12.5706	8.67179	-0.310153	-1.66344	0.0206388	yes
ENSONIG00000015400	YARS	GL831437.1:107120-111997	26.5305	20.1858	-0.239148	-1.65933	0.0206388	yes
ENSONIG00000010490	USH1C	GL831185.1:3677788-3697431	27.496	20.9957	-0.236407	-1.60956	0.0206388	yes
ENSONIG00000004629	-	GL831234.1:695990-734426	7.13926	8.85718	2.24063	1.58325	0.0206388	yes
ENSONIG00000017202	WNK2 (1 of 2)	GL831137.1:7047616-7088617	4.1491	5.31903	2.28197	1.61787	0.0206388	yes
ENSONIG00000010470	APPBP2	GL831270.1:1083520-1095594	5.1944	8.69727	2.67435	1.69169	0.0206388	yes
ENSONIG00000008046	TMEM205	GL831154.1:55982-59563	16.8558	12.2532	-0.273058	-1.64851	0.0207949	yes
ENSONIG00000015342	LRP12	GL831602.1:177841-186776	14.8018	12.0892	-0.183261	-1.58284	0.0207949	yes
ENSONIG00000018692	TLK1 (2 of 2)	GL831264.1:1735785-1749592	17.0281	20.5477	2.2067	1.58563	0.0207949	yes
ENSONIG00000009533	PCMTD1	GL831134.1:3622128-3640026	8.8617	6.33446	-0.285187	-1.68293	0.0209633	yes
ENSONIG00000011759	STC1 (1 of 2)	GL831253.1:739445-746886	26.5747	23.0168	-0.13388	-1.60832	0.0209633	yes
ENSONIG00000016829	ASNSD1	GL831428.1:628229-631288	5.59823	2.70391	-0.517005	-1.82102	0.0210794	yes
ENSONIG00000014275	OTC	GL831258.1:870778-875532	6.64572	3.38355	-0.490869	-1.7756	0.0210794	yes
ENSONIG00000016251	NUP35	GL831210.1:2033364-2040483	9.26237	4.75857	-0.486247	-1.77857	0.0210794	yes
ENSONIG00000010153	-	GL831134.1:8898032-8947558	6.49653	8.72756	2.34342	1.62696	0.0210794	yes
ENSONIG00000010465	KIAA1033	GL831185.1:3581291-3594627	6.38733	8.83014	2.38245	1.5567	0.0210794	yes
ENSONIG00000018745	FILIP1 (1 of 2)	GL831182.1:1869881-1921625	3.9316	5.87968	2.49549	1.63854	0.0210794	yes
ENSONIG00000016080	SRRT (2 of 2)	GL831401.1:405556-413797	5.38662	3.24928	-0.396786	-1.61285	0.0212206	yes
ENSONIG00000008568	SSSCA1	GL831184.1:2603282-2609476	16.3224	12.4173	-0.23925	-1.67182	0.0212206	yes
ENSONIG00000000616	-	GL831312.1:352502-367033	6.59363	9.08957	2.37854	1.56454	0.0212206	yes
ENSONIG00000009986	-	GL831168.1:3428259-3501214	3.5291	5.78601	2.63951	1.7079	0.0212206	yes
ENSONIG00000007744	LPCAT1 (2 of 2)	GL831159.1:4722789-4745095	4.07445	5.67147	2.39196	1.63403	0.0213872	yes
ENSONIG00000019452	MSI1 (2 of 2)	GL831146.1:6975353-6996970	15.056	22.2767	2.47959	1.62482	0.0213872	yes
ENSONIG00000006767	DACH1	GL831237.1:1276528-1366944	5.36016	8.89004	2.65854	1.62443	0.0215535	yes
ENSONIG00000009884	ANKRD42	GL831134.1:6308590-6310216	2.24411	5.58054	3.48675	1.76011	0.0215535	yes
ENSONIG00000019219	ADIPOR1	GL831146.1:3862123-3871580	6.9442	5.22177	-0.248039	-1.61386	0.0217193	yes
ENSONIG00000020466	CLDN3 (1 of 2)	GL831556.1:215166-215817	491.742	543.246	2.10474	1.588	0.0217193	yes
ENSONIG00000009231	POLR2A	GL831208.1:106747-119624	10.0888	8.46695	-0.160757	-1.5986	0.0218581	yes
ENSONIG00000020153	KTN1	GL831260.1:1285190-1311208	28.6841	32.5925	2.13626	1.59116	0.0218581	yes
ENSONIG00000004674	FAM176C	GL831183.1:493835-498603	45.7336	56.7178	2.24018	1.59958	0.0218581	yes
ENSONIG00000009782	PPM1H (1 of 2)	GL831168.1:108682-140130	2.81487	6.61409	3.34969	1.89173	0.0218581	yes
ENSONIG00000006568	CNOT3 (2 of 2)	GL831229.1:2706297-2716575	5.56104	3.35256	-0.397135	-1.64646	0.0220096	yes
ENSONIG00000005841	MADD	GL831227.1:1422289-1469656	14.2873	16.5295	2.15694	1.56484	0.0220096	yes
ENSONIG00000018135	KANSL1	GL831200.1:1441871-1471298	15.0719	18.8102	2.24803	1.61398	0.0220096	yes
ENSONIG00000009358	EGFR (1 of 2)	GL831134.1:2386447-2408380	6.767	9.30208	2.37462	1.60897	0.0221605	yes
ENSONIG00000000156	PTP4A1	GL831280.1:485663-489158	41.3895	57.5846	2.39129	1.62295	0.0221605	yes
ENSONIG00000010166	NDUFA13	GL831134.1:9065874-9070762	10.1577	25.4728	3.50773	1.93204	0.0221605	yes
ENSONIG00000003148	ACTB (3 of 3)	GL831326.1:63287-76267	8.84908	14.8716	2.68059	1.73442	0.022338	yes
ENSONIG00000004308	B4GALT7	GL831190.1:2876784-2886493	11.0416	5.47593	-0.504066	-1.72728	0.0225152	yes
ENSONIG00000003764	FNBP1L	GL831376.1:804154-819950	3.79811	7.00907	2.84541	1.69785	0.0226923	yes
ENSONIG00000003399	EXOSC9	GL831194.1:1364152-1369187	10.0657	5.65116	-0.438575	-1.70742	0.0228414	yes
ENSONIG00000012822	SLC30A5	GL831141.1:4103315-4113959	21.4253	16.8033	-0.215728	-1.59556	0.0228414	yes
ENSONIG00000012703	USPL1	GL831423.1:629648-642925	29.4965	34.5619	2.17173	1.60624	0.0228414	yes
ENSONIG00000016526	CNIH4	GL831296.1:400677-406759	11.9455	8.49372	-0.288959	-1.64865	0.0230039	yes
ENSONIG00000003384	-	GL831133.1:11097946-11110261	17.0972	20.9025	2.22257	1.64039	0.0230039	yes
ENSONIG00000014393	MRPL40	GL831230.1:1089570-1092836	10.303	3.17597	-0.691742	-1.85018	0.0231381	yes
ENSONIG00000009492	COX15	GL831145.1:126983-131386	13.5978	8.23345	-0.394502	-1.66073	0.0231381	yes
ENSONIG00000009941	TACC2	GL831145.1:3862513-3878685	16.7408	19.7902	2.18215	1.62833	0.0231381	yes
ENSONIG00000004382	OSGIN1	GL831197.1:2715137-2719439	7.77701	12.4826	2.60506	1.69863	0.0231381	yes
ENSONIG00000004381	GMPPA	GL831170.1:3457457-3467737	11.522	7.20749	-0.37446	-1.65308	0.0232856	yes
ENSONIG00000014472	BAP1	GL831288.1:1523970-1531896	8.54847	5.8457	-0.316169	-1.59348	0.0232856	yes
ENSONIG00000002257	TSPAN13 (2 of 2)	GL831233.1:2311313-2315612	9.9041	17.5969	2.77672	1.65416	0.0232856	yes
ENSONIG00000014566	SUCLG1	GL831282.1:580781-601819	5.97755	3.74212	-0.373971	-1.62897	0.0234326	yes
ENSONIG00000019335	GNL3	GL831146.1:5036090-5040817	29.0919	22.7044	-0.219563	-1.5701	0.0234326	yes
ENSONIG00000009289	AGRN	GL831205.1:2770725-3030114	11.7952	9.83236	-0.166409	-1.6012	0.0234326	yes
ENSONIG00000000443	PPP2R2D	GL831135.1:1325880-1335091	15.0849	12.5025	-0.171186	-1.571	0.0236074	yes
ENSONIG00000019556	NOL10	GL831171.1:3382166-3400216	5.44302	3.49668	-0.357584	-1.53848	0.0237677	yes
ENSONIG00000021070	-	GL831154.1:305658-306882	10.0948	15.6542	2.55073	1.58846	0.0237677	yes
ENSONIG00000013730	SRSF4	GL831186.1:2721902-2727661	31.2268	22.9258	-0.26583	-1.61088	0.0239276	yes
ENSONIG00000008390	ANKMY1	GL831476.1:464761-489259	4.40776	6.79348	2.54126	1.5847	0.0239276	yes
ENSONIG00000002238	PPAP2C (1 of 2)	GL831140.1:3325374-3341429	6.29507	3.99849	-0.364821	-1.39588	0.0240727	yes
ENSONIG00000012228	RBBP4 (1 of 2)	GL831192.1:1559105-1565818	15.6103	10.7497	-0.311369	-1.68778	0.0240727	yes
ENSONIG00000009236	TRIM33	GL831205.1:2466132-2497816	7.66224	5.71549	-0.254071	-1.56684	0.0240727	yes
ENSONIG00000009428	SRSF2 (1 of 2)	GL831151.1:2192640-2193907	29.136	20.0066	-0.313338	-1.64406	0.0242318	yes
ENSONIG00000014061	UHRF2	GL831275.1:1849096-1887746	15.276	19.3626	2.26752	1.59341	0.0242318	yes
ENSONIG00000007785	DCUN1D5	GL831340.1:1092031-1095153	11.2066	3.67825	-0.671779	-1.74439	0.0243905	yes
ENSONIG00000011459	BTG1	GL831167.1:687671-691890	15.3969	29.3987	2.90939	1.81933	0.0243905	yes
ENSONIG00000004891	DYNC1H1	GL831574.1:197940-228237	16.0277	17.4759	2.09035	1.53291	0.0247215	yes
ENSONIG00000005040	JAKMIP1	GL831165.1:2271784-2286860	17.1179	21.4183	2.25122	1.53013	0.0247215	yes
ENSONIG00000012603	-	GL831141.1:789233-806628	8.18289	10.6084	2.29641	1.60103	0.0247215	yes
ENSONIG00000017119	PROZ (1 of 2)	GL831339.1:214947-225367	23.4958	19.9637	-0.150328	-1.57778	0.0248496	yes
ENSONIG00000019507	CALM3	GL831171.1:1503242-1512181	160.548	178.427	2.11136	1.60047	0.0248496	yes
ENSONIG00000008699	NR1D2	GL831154.1:5742196-5750426	16.2219	19.3173	2.19082	1.59053	0.0248496	yes
ENSONIG00000000673	RNF217	GL831143.1:1710913-1729736	9.59546	11.4485	2.19312	1.57035	0.0248496	yes
ENSONIG00000009925	KIAA1147 (2 of 2)	GL831168.1:2422332-2433672	49.4087	40.4513	-0.181293	-1.5709	0.0250067	yes
ENSONIG00000008283	DDX5 (2 of 2)	GL831154.1:1564897-1570645	212.729	227.148	2.06778	1.581	0.0250067	yes
ENSONIG00000002858	ASS1	GL831169.1:4546300-4574847	19.6502	13.4393	-0.316076	-1.59713	0.0251039	yes
ENSONIG00000004295	GM2A	GL831190.1:1361774-1368552	12.9034	8.85439	-0.313794	-1.42499	0.0251039	yes
ENSONIG00000010965	BTBD10 (2 of 2)	GL831139.1:4224619-4248195	6.10306	4.21024	-0.310142	-1.61801	0.0251039	yes
ENSONIG00000005221	ABCA3	GL831217.1:1003245-1031458	6.24939	4.5918	-0.265241	-1.61877	0.0251039	yes
ENSONIG00000000248	SNRPB	GL831390.1:658-5852	37.0855	29.2347	-0.211693	-1.56716	0.0251039	yes
ENSONIG00000017444	NCOA6	GL831137.1:9457608-9470294	11.0231	13.1555	2.19345	1.58985	0.0251039	yes
ENSONIG00000004880	PRPF19	GL831165.1:673974-679632	23.5019	18.9176	-0.195062	-1.55636	0.0252302	yes
ENSONIG00000018551	DAG1 (1 of 2)	GL831335.1:415316-440459	18.0784	21.1553	2.1702	1.58013	0.0252302	yes
ENSONIG00000003679	ASAP2 (1 of 2)	GL831263.1:1979780-2038885	6.83014	9.28521	2.35945	1.56043	0.0252302	yes
ENSONIG00000007606	NUDC	GL831159.1:1658549-1665405	25.764	35.7455	2.38742	1.5923	0.0252302	yes
ENSONIG00000009734	PSMA8	GL831134.1:5204528-5208745	19.4038	14.7617	-0.239236	-1.58157	0.0253708	yes
ENSONIG00000014010	RIOK1	GL831416.1:34316-47437	26.6615	33.5475	2.25828	1.56807	0.0253708	yes
ENSONIG00000006174	-	GL831228.1:2096978-2107345	3.54821	6.27193	2.76763	1.64824	0.0253708	yes
ENSONIG00000018181	NDEL1	GL831200.1:1854830-1871729	5.76738	3.95625	-0.31403	-1.61515	0.0255259	yes
ENSONIG00000012234	MFSD2A (2 of 2)	GL831192.1:1614457-1624544	10.8948	15.6782	2.43905	1.56643	0.0255259	yes
ENSONIG00000011504	-	GL831139.1:8650738-8652585	39.548	23.7495	-0.399476	-1.59191	0.0256656	yes
ENSONIG00000011821	CDC123	GL831319.1:287712-303681	8.3876	6.37029	-0.240511	-1.58021	0.0256656	yes
ENSONIG00000003345	-	GL831194.1:897282-900918	14.01	18.8231	2.34354	1.58154	0.0256656	yes
ENSONIG00000015592	EIF2B5	GL831380.1:470350-479770	14.6306	10.2074	-0.30233	-1.64896	0.0258199	yes
ENSONIG00000019451	UNC119B (1 of 2)	GL831146.1:6960304-6966917	15.7422	19.8356	2.26003	1.57442	0.0258199	yes
ENSONIG00000013649	WDR55	GL831291.1:288478-294978	9.95171	6.73835	-0.322895	-1.57195	0.0259891	yes
ENSONIG00000018194	TRAPPC5 (2 of 2)	GL831193.1:2806355-2808427	8.28764	2.35559	-0.715772	-1.59218	0.0261428	yes
ENSONIG00000008629	ATF2	GL831187.1:968699-987500	16.0086	19.7645	2.23461	1.57189	0.0261428	yes
ENSONIG00000004950	FLOT1 (1 of 2)	GL831289.1:104074-114219	23.493	19.9615	-0.15032	-1.55996	0.0262807	yes
ENSONIG00000012925	TNFRSF1A	GL831225.1:1061858-1064454	6.96789	12.0208	2.72517	1.60772	0.0262807	yes
ENSONIG00000003391	MEX3B	GL831133.1:11353780-11358321	3.80154	6.63749	2.746	1.57682	0.0262807	yes
ENSONIG00000017765	CLTB	GL831174.1:2765040-2769680	84.0062	95.8334	2.14079	1.53532	0.0264491	yes
ENSONIG00000020929	HEXIM1	GL831149.1:1278714-1279800	12.9881	7.45864	-0.425734	-1.66429	0.0265397	yes
ENSONIG00000015451	CRHBP (1 of 2)	GL831304.1:1287426-1292379	10.4359	7.25402	-0.304897	-1.5716	0.0265397	yes
ENSONIG00000007720	HDAC1 (2 of 2)	GL831159.1:4087217-4094639	11.5185	8.69923	-0.24476	-1.53252	0.0265397	yes
ENSONIG00000020125	RTN1	GL831260.1:653909-673906	29.1366	35.2599	2.21016	1.59453	0.0265397	yes
ENSONIG00000015897	TIA1	GL831199.1:1585838-1595846	20.5322	26.4158	2.28655	1.4744	0.0265397	yes
ENSONIG00000010086	MKNK2	GL831168.1:4251751-4259817	6.33624	10.6084	2.67425	1.66149	0.0265397	yes
ENSONIG00000018268	SRP68	GL831193.1:3387377-3401639	18.1456	15.2764	-0.158125	-1.58521	0.0266917	yes
ENSONIG00000002574	TSC22D2	GL831309.1:33683-63237	2.68525	4.7928	2.78486	1.59018	0.0266917	yes
ENSONIG00000017480	DHX33	GL831410.1:131434-138084	7.93329	5.10757	-0.356185	-1.5677	0.0268277	yes
ENSONIG00000004873	-	GL831234.1:2365726-2374076	10.0789	12.0803	2.19857	1.54933	0.0268277	yes
ENSONIG00000010282	CCND2 (1 of 2)	GL831185.1:760230-781557	6.17181	7.99497	2.2954	1.57116	0.0268277	yes
ENSONIG00000002942	SLC1A4	GL831247.1:1494964-1509144	11.9962	7.79052	-0.350583	-1.61188	0.0269321	yes
ENSONIG00000013929	-	GL832201.1:6192-15586	4.83639	3.38761	-0.299557	-1.56955	0.0269321	yes
ENSONIG00000017017	PDCL3	GL831297.1:249090-256035	15.7557	18.9023	2.19971	1.54935	0.0269321	yes
ENSONIG00000009801	AGPAT4	GL831145.1:2349876-2355684	5.2992	8.74189	2.64966	1.54133	0.0269321	yes
ENSONIG00000016508	WISP2	GL831365.1:78916-86800	4.75413	7.86913	2.65522	1.44917	0.0269321	yes
ENSONIG00000014046	NUP155	GL831275.1:1785167-1798706	5.63758	3.9695	-0.295886	-1.60689	0.0270827	yes
ENSONIG00000019331	ATP1B1 (1 of 2)	GL831162.1:4823410-4831449	569.309	600.662	2.05507	1.55645	0.0270827	yes
ENSONIG00000003642	PPM1L (1 of 2)	GL831295.1:761623-812740	5.9129	3.54282	-0.400832	-1.38076	0.0273829	yes
ENSONIG00000014276	ITGA2	GL831230.1:595311-619184	4.78301	6.31125	2.31951	1.52385	0.0273829	yes
ENSONIG00000018946	PLSCR3 (1 of 2)	GL831455.1:197523-203898	26.8737	36.4937	2.35797	1.57207	0.0273829	yes
ENSONIG00000002500	MAPK15	GL831161.1:2312701-2320868	5.12532	8.40414	2.63973	1.58756	0.0273829	yes
ENSONIG00000016287	ACLY (2 of 2)	GL831148.1:4293087-4310703	10.4174	8.1916	-0.213662	-1.49198	0.0275325	yes
ENSONIG00000017267	-	GL831235.1:1132144-1142378	37.6754	47.0474	2.24876	1.52802	0.0275325	yes
ENSONIG00000008957	PGM2	GL831245.1:1543899-1555503	7.82798	4.70127	-0.399428	-1.63685	0.0276977	yes
ENSONIG00000006157	ANKH	GL831138.1:3346159-3357615	11.3717	16.4637	2.44778	1.59333	0.0278466	yes
ENSONIG00000004632	PTP4A2 (1 of 2)	GL831202.1:1037133-1040276	26.549	42.1156	2.58634	1.56988	0.0278466	yes
ENSONIG00000015541	C11ORF58	GL831310.1:768875-772864	6.56501	3.28907	-0.499	-1.72861	0.0279953	yes
ENSONIG00000006482	CACNG5 (2 of 2)	GL831425.1:509679-528280	10.62	8.07113	-0.24001	-1.58517	0.0279953	yes
ENSONIG00000018003	EFHD2	GL831283.1:1939598-1956100	6.11983	2.06013	-0.663367	-1.29098	0.0281274	yes
ENSONIG00000005417	VPS35	GL831522.1:98696-120360	15.2242	11.451	-0.247845	-1.56382	0.0281274	yes
ENSONIG00000005138	MAP7D2 (1 of 2)	GL831183.1:2780615-2792999	10.0073	12.5727	2.25636	1.59237	0.0281274	yes
ENSONIG00000013626	TACC1 (2 of 2)	GL831238.1:2044811-2059099	38.2007	45.287	2.1855	1.54064	0.0282268	yes
ENSONIG00000004433	PLS3 (1 of 2)	GL831356.1:976664-985084	10.6025	14.7869	2.39467	1.56099	0.0282268	yes
ENSONIG00000014521	ATXN2	GL831230.1:2658700-2680375	3.96015	5.88731	2.48664	1.57738	0.0282268	yes
ENSONIG00000021411	-	GL831178.1:1137639-1138179	33.8529	51.0272	2.50732	1.60622	0.0282268	yes
ENSONIG00000004694	STX12	GL831438.1:148922-154269	14.6626	24.039	2.63948	1.68868	0.0282268	yes
ENSONIG00000018326	SLC15A1 (1 of 2)	GL831596.1:217983-241223	5.11237	3.66005	-0.28408	-1.49213	0.0283741	yes
ENSONIG00000009692	FBXO9	GL831145.1:1090999-1098329	15.4703	12.1089	-0.217284	-1.53578	0.0283741	yes
ENSONIG00000007233	NHLRC3	GL831279.1:382778-386113	10.0656	5.02541	-0.500734	-1.7613	0.0285374	yes
ENSONIG00000014139	PAN3	GL831157.1:511483-531755	4.77584	2.53596	-0.469002	-1.73292	0.0286678	yes
ENSONIG00000006804	ESF1	GL831344.1:703226-713716	17.968	13.9902	-0.221383	-1.53388	0.0286678	yes
ENSONIG00000008542	NAPSA	GL831154.1:3437650-3442079	6.61106	9.52287	2.44044	1.55617	0.0286678	yes
ENSONIG00000003649	SCARB2	GL831163.1:717095-738090	12.765	10.0704	-0.211097	-1.55216	0.0288306	yes
ENSONIG00000019225	UCK2 (2 of 2)	GL831162.1:2513577-2519987	6.54992	2.52829	-0.613998	-1.81579	0.0289273	yes
ENSONIG00000004657	ARFIP2 (1 of 2)	GL831183.1:283462-299858	20.7163	16.5036	-0.203351	-1.4763	0.0289273	yes
ENSONIG00000007292	FASN	GL831279.1:1796392-1822286	8.08575	9.71444	2.20143	1.52428	0.0289273	yes
ENSONIG00000000925	VAT1 (1 of 2)	GL831149.1:1660107-1691612	19.6889	25.4381	2.292	1.55824	0.0289273	yes
ENSONIG00000017971	PDYN	GL831283.1:1542174-1573270	1.65314	5.54695	4.35539	2.17537	0.0289273	yes
ENSONIG00000016174	TAF12	GL831224.1:426851-428987	20.1379	12.2627	-0.391062	-1.55378	0.0290728	yes
ENSONIG00000016325	CCDC80	GL831210.1:2701350-2717904	12.8575	9.61001	-0.252573	-1.52996	0.0290728	yes
ENSONIG00000010578	-	GL831139.1:128917-140626	15.655	18.8718	2.20548	1.54122	0.0292015	yes
ENSONIG00000001529	-	GL831341.1:869867-886560	11.741	14.7331	2.25484	1.47953	0.0292015	yes
ENSONIG00000005691	HIP1	GL831147.1:7020656-7040607	2.57839	4.75827	2.84544	1.61455	0.0292015	yes
ENSONIG00000019675	TMEM184B	GL831136.1:4675929-4688332	15.0804	17.8955	2.18668	1.52711	0.0293629	yes
ENSONIG00000006597	-	GL831179.1:4387155-4388789	1343.23	1404.71	2.04577	1.51595	0.0295242	yes
ENSONIG00000009201	MAPT (2 of 2)	GL831151.1:135211-137617	21.8551	34.284	2.56869	1.56658	0.0296852	yes
ENSONIG00000020055	-	GL831136.1:9257511-9260894	5.39632	3.21447	-0.404322	-1.61726	0.0298124	yes
ENSONIG00000010456	RAB3A (2 of 2)	GL831134.1:10659785-10669975	6.3435	4.54571	-0.283405	-1.54359	0.0298124	yes
ENSONIG00000004313	RALB	GL831155.1:618084-620691	54.0365	72.1895	2.33594	1.55285	0.0298124	yes
ENSONIG00000019772	MRPL24	GL831250.1:2049100-2053222	8.02957	5.12393	-0.361868	-1.54495	0.0301163	yes
ENSONIG00000001996	HGS	GL831149.1:6286451-6300605	15.1287	17.9292	2.18512	1.50451	0.0301163	yes
ENSONIG00000019605	RTF1	GL831171.1:4343313-4358159	7.99968	10.4109	2.30141	1.55754	0.0301163	yes
ENSONIG00000001584	LAMB2	GL831362.1:390543-439111	4.63145	5.97773	2.29068	1.50031	0.0302764	yes
ENSONIG00000013855	-	GL831538.1:266458-271416	1.67283	5.69471	4.40426	1.6664	0.0304364	yes
ENSONIG00000016549	TSPAN31	GL831365.1:530572-545313	24.3918	28.8241	2.18171	1.51895	0.0307729	yes
ENSONIG00000010657	CMPK1	GL831134.1:11940665-11946964	7.56107	5.27404	-0.302474	-1.55469	0.030915	yes
ENSONIG00000020315	DIDO1 (1 of 2)	GL831152.1:3483290-3503507	9.77786	11.3184	2.15756	1.509	0.030915	yes
ENSONIG00000005548	GOLIM4	GL831147.1:5284435-5314224	5.19736	2.37093	-0.543822	-1.71791	0.0310568	yes
ENSONIG00000002013	-	GL831149.1:6319733-6320651	1.61865	8.92607	6.51454	1.86116	0.0310568	yes
ENSONIG00000011229	SPTLC1	GL831139.1:6936979-6952341	4.77043	3.15817	-0.337971	-1.56976	0.0311982	yes
ENSONIG00000007213	-	GL831158.1:3159381-3163818	4.695	7.449	2.58658	1.57372	0.0311982	yes
ENSONIG00000011847	KIAA1324	GL831196.1:223448-247774	95.1687	103.947	2.09224	1.44934	0.0315331	yes
ENSONIG00000020102	RPUSD2	GL831260.1:261241-263382	6.53445	3.59443	-0.449927	-1.56125	0.031656	yes
ENSONIG00000001773	YIPF6	GL831232.1:1065031-1068929	24.6643	20.6253	-0.16376	-1.50287	0.031656	yes
ENSONIG00000002657	PARD6G	GL831161.1:3516728-3552679	5.91254	8.74522	2.4791	1.51883	0.031656	yes
ENSONIG00000012446	-	GL831322.1:978635-981271	23.0754	28.7416	2.24555	1.51039	0.0318141	yes
ENSONIG00000020861	SOX3	GL831169.1:4069860-4070763	15.4293	8.89128	-0.423741	-1.61553	0.0319363	yes
ENSONIG00000018468	MARK1	GL831242.1:1220770-1260734	6.50955	9.04463	2.38944	1.55602	0.0319363	yes
ENSONIG00000014755	RIC8B	GL831142.1:2937081-2946029	8.20755	11.8352	2.44199	1.57276	0.0319363	yes
ENSONIG00000018166	PRPSAP1 (2 of 2)	GL831193.1:2397192-2415044	10.5955	5.93487	-0.43987	-1.5393	0.0320225	yes
ENSONIG00000001987	CALR	GL831140.1:1907303-1911988	34.5756	29.5302	-0.145922	-1.50703	0.0320225	yes
ENSONIG00000013880	BTG3	GL831403.1:54255-58301	28.2115	34.3037	2.21595	1.51827	0.0320225	yes
ENSONIG00000003497	RPS6KA1	GL831263.1:266545-276989	4.80088	7.50629	2.56352	1.57652	0.0320225	yes
ENSONIG00000012171	RAP2A (2 of 2)	GL831144.1:6548262-6562228	4.79077	9.11661	2.90296	1.68983	0.0320225	yes
ENSONIG00000004289	GMPPB	GL831197.1:2174512-2185926	6.28202	4.73433	-0.246368	-1.52396	0.0321795	yes
ENSONIG00000006193	CLDN12	GL831229.1:1179202-1245097	27.3589	22.2748	-0.185833	-1.46547	0.0323185	yes
ENSONIG00000016703	CS	GL831137.1:2237069-2252210	24.8417	28.9373	2.16487	1.5138	0.0323185	yes
ENSONIG00000008773	APPL2	GL831160.1:3516389-3557653	3.37512	7.11939	3.10937	1.67316	0.0324751	yes
ENSONIG00000006847	TMEM63B (1 of 2)	GL831344.1:1103755-1128684	47.4074	43.5845	-0.0806392	-1.47979	0.0326316	yes
ENSONIG00000002160	KAZN (1 of 2)	GL831166.1:2314114-2363143	2.76758	4.76234	2.72076	1.53973	0.0327879	yes
ENSONIG00000006022	FRRS1L	GL831229.1:476975-479744	13.5207	6.27716	-0.535738	-1.76527	0.032944	yes
ENSONIG00000005456	ABLIM2	GL831462.1:118873-190083	7.21903	9.33294	2.29282	1.47226	0.0332742	yes
ENSONIG00000000734	DDX42	GL831149.1:96825-106061	10.502	8.32794	-0.207013	-1.5169	0.0334299	yes
ENSONIG00000008786	PPIG	GL831187.1:1681916-1688709	5.79437	3.55197	-0.386997	-1.56106	0.0335854	yes
ENSONIG00000008815	ADCK2	GL831160.1:4008987-4012148	6.54151	3.28385	-0.497999	-1.44955	0.0336663	yes
ENSONIG00000002302	-	GL831257.1:2088681-2138280	10.5033	6.87064	-0.345862	-1.55586	0.0336663	yes
ENSONIG00000016006	BCCIP	GL831148.1:1688468-1691499	24.2654	16.4563	-0.321821	-1.51733	0.0336663	yes
ENSONIG00000011474	IMPDH1 (1 of 2)	GL831167.1:793839-808639	33.1446	28.8795	-0.128682	-1.48307	0.0336663	yes
ENSONIG00000008511	RNF216	GL831154.1:3201433-3220982	4.44966	6.79364	2.52678	1.60552	0.0336663	yes
ENSONIG00000004078	APLP2	GL831494.1:367124-419521	128.333	137.496	2.0714	1.49006	0.0338025	yes
ENSONIG00000012079	NAV3	GL831213.1:2078509-2408428	9.28622	10.7585	2.15854	1.47245	0.0338025	yes
ENSONIG00000013806	RNF214	GL831164.1:686907-689393	4.77562	1.62954	-0.658781	-1.67129	0.0342659	yes
ENSONIG00000011743	ATG14	GL831368.1:766028-771227	19.0974	23.3218	2.22121	1.50622	0.0342659	yes
ENSONIG00000017519	-	GL831410.1:458234-466859	4.07417	5.4479	2.33718	1.4935	0.0342659	yes
ENSONIG00000010848	SF3A1	GL831172.1:1356056-1361518	24.3901	19.8055	-0.187969	-1.47662	0.03442	yes
ENSONIG00000001264	MDH1 (2 of 2)	GL831135.1:7341365-7346499	6.38195	1.2054	-0.811123	-1.9236	0.0345549	yes
ENSONIG00000006125	FAM171A1	GL831229.1:943373-966579	5.11747	7.49228	2.46406	1.50994	0.0345549	yes
ENSONIG00000008373	NOL12	GL831154.1:2164673-2166503	14.2859	5.68372	-0.602146	-1.75334	0.0346516	yes
ENSONIG00000013070	PDGFRB (1 of 2)	GL831305.1:1529327-1543533	5.59732	3.74041	-0.331749	-1.53407	0.0346516	yes
ENSONIG00000018812	CPSF3 (1 of 2)	GL831182.1:3353266-3361385	12.4155	9.50312	-0.234573	-1.52549	0.0346516	yes
ENSONIG00000015174	COPA	GL831188.1:3650847-3663274	35.4371	31.3708	-0.114747	-1.4927	0.0346516	yes
ENSONIG00000001420	CDC5L	GL831135.1:9128672-9148981	9.6571	7.2804	-0.246109	-1.53516	0.0348049	yes
ENSONIG00000014809	-	GL831175.1:2776128-2782445	17.0469	12.0019	-0.295947	-1.5145	0.0349389	yes
ENSONIG00000008740	DYNC1I2 (1 of 2)	GL831187.1:1413882-1439001	19.7703	15.0932	-0.236571	-1.45511	0.0349389	yes
ENSONIG00000018611	PRDX1	GL831264.1:441247-442589	134.775	110.06	-0.18338	-1.48488	0.0350534	yes
ENSONIG00000017042	HNRNPH3	GL831287.1:198582-207379	11.1027	15.5615	2.4016	1.54417	0.0350534	yes
ENSONIG00000014148	TMEM178B	GL831317.1:506669-577173	2.79426	5.39827	2.93192	1.60888	0.0350534	yes
ENSONIG00000006271	C19ORF52	GL831179.1:911109-914058	7.69904	4.48997	-0.416815	-1.5898	0.0351676	yes
ENSONIG00000018354	HECTD3	GL831198.1:190576-200098	6.33702	4.31477	-0.319117	-1.55175	0.0351676	yes
ENSONIG00000005716	GOT2	GL831150.1:2370103-2378293	54.6626	48.2843	-0.116685	-1.47516	0.0351676	yes
ENSONIG00000005411	CHMP6 (2 of 2)	GL831217.1:2623317-2629722	6.16353	3.23569	-0.475027	-1.51932	0.0353199	yes
ENSONIG00000015305	FAM165A	GL831324.1:1408859-1412835	36.4257	48.0239	2.3184	1.49949	0.035624	yes
ENSONIG00000010563	NEDD1	GL831139.1:20940-25474	4.46153	7.13071	2.59827	1.498	0.035624	yes
ENSONIG00000015303	GPR180	GL831324.1:1400603-1404466	5.91715	2.18167	-0.631297	-1.7291	0.0357368	yes
ENSONIG00000012896	NOP2	GL831225.1:957067-962737	10.3146	7.19337	-0.302602	-1.53442	0.0357368	yes
ENSONIG00000018578	TPM4	GL831198.1:2728428-2733423	126.845	146.599	2.15573	1.47675	0.0357368	yes
ENSONIG00000015032	KIF5B (1 of 2)	GL831188.1:1968762-1992898	25.9647	29.0007	2.11693	1.47068	0.0360201	yes
ENSONIG00000013112	-	GL831225.1:2174064-2193393	7.58327	9.49748	2.25242	1.48746	0.0360201	yes
ENSONIG00000000307	-	GL831457.1:171789-197467	4.99765	6.4913	2.29887	1.43405	0.0360201	yes
ENSONIG00000002542	NDUFA1	GL831169.1:2762335-2764694	21.1751	28.6553	2.35325	1.51006	0.0365124	yes
ENSONIG00000004321	MTMR2	GL831356.1:464032-471607	5.70869	8.6412	2.51369	1.48391	0.0366631	yes
ENSONIG00000010784	-	GL831172.1:1136725-1149068	3.17967	5.93464	2.86643	1.31854	0.0368137	yes
ENSONIG00000006203	SDHAF2	GL831150.1:5772032-5787069	7.7682	4.57861	-0.410596	-1.50868	0.036944	yes
ENSONIG00000000743	ECD	GL831135.1:2956098-2961064	6.01867	3.5821	-0.404835	-1.46755	0.036944	yes
ENSONIG00000008389	KDELR3	GL831154.1:2283058-2284833	37.0746	24.9777	-0.326285	-1.50676	0.0370541	yes
ENSONIG00000001084	SPTLC2 (2 of 2)	GL831143.1:5477225-5495861	19.2158	22.4983	2.17082	1.46307	0.0370541	yes
ENSONIG00000018152	VPS37C	GL831345.1:937071-944297	8.84259	14.5219	2.64227	1.58005	0.0370541	yes
ENSONIG00000016704	TAF15	GL831207.1:2495936-2524223	42.2811	33.3336	-0.21162	-1.49711	0.0372933	yes
ENSONIG00000013231	UBAP2 (2 of 2)	GL831238.1:210677-227259	25.5436	29.7114	2.16316	1.45427	0.0372933	yes
ENSONIG00000010451	CRY1 (2 of 2)	GL831185.1:3364178-3380270	11.2446	13.9726	2.24261	1.4743	0.0372933	yes
ENSONIG00000009031	CTNND2 (2 of 2)	GL831332.1:80600-293762	3.98425	5.23872	2.31486	1.44112	0.0372933	yes
ENSONIG00000019738	TUFT1 (1 of 2)	GL831250.1:1701689-1706844	8.9514	15.2336	2.70181	1.51523	0.0372933	yes
ENSONIG00000017307	C5ORF4	GL831235.1:1800030-1811989	10.6967	7.5153	-0.297418	-1.48791	0.0374224	yes
ENSONIG00000012711	CKAP5	GL831271.1:1994621-2035189	5.96578	7.16564	2.20112	1.46177	0.0374224	yes
ENSONIG00000009600	-	GL831323.1:299135-418476	3.61986	14.0253	4.87455	1.95114	0.0375715	yes
ENSONIG00000010107	LAP3	GL831212.1:1791190-1797225	7.18183	4.65386	-0.351995	-1.51703	0.0377002	yes
ENSONIG00000011083	RANBP1	GL831172.1:3428073-3432096	50.8597	39.5127	-0.223104	-1.48716	0.0377002	yes
ENSONIG00000008036	DYRK1B	GL831177.1:1833649-1847191	7.80873	11.1568	2.42876	1.48711	0.0378489	yes
ENSONIG00000019516	METTL9	GL831136.1:610321-618444	4.77666	2.9176	-0.389198	-1.47537	0.0379771	yes
ENSONIG00000018557	C20ORF111	GL831335.1:866749-868958	17.0995	24.2385	2.4175	1.47675	0.0379771	yes
ENSONIG00000021319	-	GL831430.1:373406-374816	10.6338	6.68276	-0.371552	-1.51513	0.0380845	yes
ENSONIG00000006079	TMEM41B	GL831150.1:4780595-4791081	7.34541	5.35375	-0.271144	-1.4954	0.0380845	yes
ENSONIG00000005567	SSH2 (2 of 2)	GL831384.1:298701-316634	3.94522	5.52455	2.40032	1.4749	0.0380845	yes
ENSONIG00000000819	HSP90AA1 (2 of 2)	GL831143.1:3039920-3043080	33.3155	27.7528	-0.166971	-1.4656	0.0382325	yes
ENSONIG00000006740	FBXL3 (1 of 2)	GL831237.1:1011347-1017720	10.4696	6.57753	-0.371752	-1.4165	0.0385075	yes
ENSONIG00000021309	CLDN5 (2 of 2)	GL831139.1:7951295-7951943	49.328	35.4818	-0.280698	-1.47787	0.0385075	yes
ENSONIG00000001561	TYK2	GL831149.1:4732870-4742119	19.7663	23.3371	2.18065	1.45596	0.0385075	yes
ENSONIG00000000622	H2AFZ	GL831474.1:360345-362334	19.4766	26.2044	2.34543	1.49355	0.038655	yes
ENSONIG00000009956	PPM1L (2 of 2)	GL831134.1:6951289-6960731	13.0625	10.4397	-0.20079	-1.47786	0.0388023	yes
ENSONIG00000013152	RNMTL1	GL831141.1:8557879-8559914	5.23984	1.31967	-0.748148	-1.89945	0.0389495	yes
ENSONIG00000009249	SAMD14	GL831151.1:520479-539340	4.82422	1.67186	-0.653446	-1.69324	0.0390132	yes
ENSONIG00000008264	GNMT	GL831177.1:4315116-4323679	8.75138	3.40152	-0.611316	-1.62947	0.0390132	yes
ENSONIG00000013086	STOML2	GL831141.1:7118693-7123614	15.9605	10.3268	-0.352974	-1.46669	0.0390132	yes
ENSONIG00000000782	DLL4 (1 of 2)	GL831143.1:2567728-2575721	5.50829	8.19619	2.48797	1.46715	0.0390132	yes
ENSONIG00000013193	NUFIP1	GL831730.1:18090-22148	6.37409	9.99212	2.56762	1.50524	0.0390132	yes
ENSONIG00000021052	BRCC3	GL831141.1:3096051-3096840	17.9418	10.576	-0.410539	-1.5548	0.0391182	yes
ENSONIG00000019095	HEATR1	GL831209.1:1845770-1862050	7.75558	6.25441	-0.19356	-1.44535	0.0391182	yes
ENSONIG00000014865	PPDPF (1 of 2)	GL831175.1:3496043-3499561	22.2061	26.8514	2.20919	1.44925	0.0391182	yes
ENSONIG00000013137	DEGS1	GL831350.1:90622-96542	19.8513	16.0189	-0.193059	-1.5016	0.0392645	yes
ENSONIG00000010171	-	GL831134.1:9079295-9084547	3.53004	6.69962	2.89789	1.38949	0.0394106	yes
ENSONIG00000016565	LIMA1 (1 of 2)	GL831365.1:710067-730581	22.0759	26.9869	2.22246	1.4758	0.0395566	yes
ENSONIG00000020633	-	GL831163.1:155381-156452	7.677	2.81868	-0.632843	-1.75086	0.0396814	yes
ENSONIG00000005550	-	GL831178.1:229095-275686	10.9215	13.3738	2.22454	1.41661	0.0396814	yes
ENSONIG00000011299	C9ORF114	GL831211.1:3056222-3060752	4.93046	2.12046	-0.569925	-1.33277	0.0397638	yes
ENSONIG00000004412	CYC1	GL831197.1:3133051-3140630	34.1801	38.4978	2.12632	1.44759	0.0397638	yes
ENSONIG00000014231	C8ORF34	GL831157.1:1134297-1203566	14.5388	18.3781	2.26407	1.41025	0.0397638	yes
ENSONIG00000018251	SPHK1 (1 of 2)	GL831193.1:3212888-3255490	4.81502	6.43504	2.33645	1.3159	0.0397638	yes
ENSONIG00000006356	EXOC3	GL831354.1:867650-879049	6.8652	4.59676	-0.330425	-1.45128	0.039909	yes
ENSONIG00000011469	C16ORF53	GL831456.1:137202-140156	9.26376	5.06717	-0.453012	-1.53043	0.0401991	yes
ENSONIG00000017987	RPL22 (1 of 2)	GL831283.1:1798711-1803160	112.428	127.447	2.13359	1.43915	0.0401991	yes
ENSONIG00000017150	BMP7	GL831137.1:6530270-6551525	8.76962	6.04793	-0.310354	-1.49393	0.0403439	yes
ENSONIG00000015790	FEZ1	GL831214.1:1481739-1495809	19.8282	24.4908	2.23515	1.46483	0.0404885	yes
ENSONIG00000011484	MTO1	GL831456.1:236400-244530	5.5287	2.24198	-0.594484	-1.61629	0.040633	yes
ENSONIG00000011158	ALCAM (1 of 2)	GL831303.1:1039646-1052772	28.2092	34.5864	2.22607	1.4282	0.0407774	yes
ENSONIG00000003374	TMEM39A	GL831173.1:4262849-4269693	5.14604	2.43326	-0.527158	-1.50474	0.0409216	yes
ENSONIG00000020500	IER5L (2 of 2)	GL831172.1:2061751-2062636	7.02157	2.07897	-0.703916	-1.63	0.041044	yes
ENSONIG00000013743	TOMM40 (1 of 2)	GL831186.1:2753169-2761817	8.14361	4.20298	-0.483892	-1.45253	0.041044	yes
ENSONIG00000012205	FAIM2 (1 of 2)	GL831196.1:1588791-1591338	184.902	212.59	2.14974	1.44704	0.0411878	yes
ENSONIG00000009839	-	GL831134.1:6147236-6164720	47.9211	43.5152	-0.0919397	-1.4264	0.0413315	yes
ENSONIG00000003539	WARS	GL831263.1:527065-614275	34.1937	26.8752	-0.214031	-1.44907	0.041475	yes
ENSONIG00000020052	REXO4	GL831136.1:9233476-9237628	7.1384	3.18349	-0.554033	-1.64641	0.0419487	yes
ENSONIG00000020870	TMEM93	GL831331.1:735913-736246	32.0968	11.3509	-0.646353	-1.6057	0.0420256	yes
ENSONIG00000003684	QPCTL	GL831295.1:975143-985432	6.717	4.64185	-0.308941	-1.50178	0.0420256	yes
ENSONIG00000019710	SCAMP3 (1 of 2)	GL831250.1:1185657-1198653	6.8443	4.79266	-0.29976	-1.46074	0.0420256	yes
ENSONIG00000000907	SNAP23	GL831153.1:2217851-2229509	9.15924	15.0943	2.64798	1.40421	0.0420256	yes
ENSONIG00000008575	CASP8	GL831187.1:530627-534524	9.74101	6.19333	-0.364201	-1.4691	0.042333	yes
ENSONIG00000019334	GLT8D1	GL831146.1:5031018-5034429	9.73292	5.33589	-0.451768	-1.54314	0.0429244	yes
ENSONIG00000011200	PLA2G1B (2 of 2)	GL831172.1:4476082-4478421	6.30835	3.75884	-0.404148	-1.47393	0.0429244	yes
ENSONIG00000019500	PSMA6 (1 of 2)	GL831171.1:1436273-1443350	13.9056	9.83418	-0.292787	-1.43543	0.0429244	yes
ENSONIG00000015696	DCTN5	GL831298.1:501739-504652	6.95603	4.25472	-0.38834	-1.48801	0.0430214	yes
ENSONIG00000014473	-	GL831230.1:2147426-2167105	4.83214	6.2144	2.28605	1.47287	0.0430214	yes
ENSONIG00000000763	TSR2	GL831387.1:332565-337515	18.103	30.1205	2.66384	1.44132	0.0430214	yes
ENSONIG00000008468	RANGAP1 (1 of 2)	GL831154.1:2902381-2909309	15.1002	10.9289	-0.276239	-1.4674	0.043118	yes
ENSONIG00000001456	ZC3H15	GL831135.1:9461482-9474734	17.0259	21.7071	2.27494	1.444	0.043118	yes
ENSONIG00000008557	RBM14 (2 of 2)	GL831184.1:2531093-2534915	6.7419	10.5039	2.55801	1.46518	0.043118	yes
ENSONIG00000005853	SLC35A1	GL831178.1:2552410-2557538	7.98031	2.536	-0.682218	-1.85279	0.0435417	yes
ENSONIG00000002646	MYLIP	GL831161.1:3223665-3238080	12.4324	9.54704	-0.232085	-1.43898	0.0435417	yes
ENSONIG00000010013	SNX5	GL831145.1:4010751-4018249	14.7649	18.7831	2.27214	1.3826	0.0435417	yes
ENSONIG00000012640	SLC31A1	GL831271.1:1322023-1323992	38.9814	26.1615	-0.328873	-1.44345	0.0438007	yes
ENSONIG00000008196	SMARCA4 (1 of 2)	GL831154.1:1010540-1027152	29.0178	32.4633	2.11874	1.41016	0.0438007	yes
ENSONIG00000005979	DUSP10	GL831178.1:3617931-3625490	3.81933	6.76341	2.77084	1.39446	0.0438007	yes
ENSONIG00000016669	NUDT8	GL831207.1:887268-888543	15.5424	26.0501	2.67607	1.52189	0.0441047	yes
ENSONIG00000020505	B3GALT2	GL831269.1:461128-462451	10.1843	6.27413	-0.383942	-1.47219	0.0442221	yes
ENSONIG00000018913	PRDX2	GL831274.1:1674795-1682813	54.5239	75.7481	2.38926	1.51443	0.0442221	yes
ENSONIG00000002590	C6ORF62	GL831161.1:2668121-2669416	47.5804	34.7896	-0.268825	-1.46423	0.0443622	yes
ENSONIG00000006167	NUCB2 (1 of 2)	GL831150.1:5634692-5640357	43.6056	36.0036	-0.174335	-1.4366	0.0445023	yes
ENSONIG00000017885	PGAP2 (1 of 2)	GL831363.1:1102588-1110990	6.13392	1.89567	-0.690953	-1.5761	0.0445728	yes
ENSONIG00000014170	TMBIM4	GL831317.1:1020667-1029765	34.7775	29.823	-0.142463	-1.43843	0.0445728	yes
ENSONIG00000002558	LAMP2	GL831169.1:2807182-2821923	69.5775	81.6854	2.17402	1.41104	0.0445728	yes
ENSONIG00000005136	-	GL831183.1:2769099-2780371	9.73258	13.0142	2.33718	1.40971	0.0445728	yes
ENSONIG00000012964	REEP2	GL831305.1:645873-656166	12.7484	6.30417	-0.505491	-1.64729	0.044875	yes
ENSONIG00000010226	-	GL831134.1:9492924-9501332	6.5161	4.57339	-0.298141	-1.41797	0.0449678	yes
ENSONIG00000019332	NEK4	GL831146.1:5017435-5030454	21.0828	18.3531	-0.129475	-1.41839	0.0449678	yes
ENSONIG00000004951	ETF1	GL831165.1:1183133-1188776	91.5356	104.394	2.14047	1.41849	0.0449678	yes
ENSONIG00000008323	ARPP19	GL831160.1:600619-602443	33.9645	26.3853	-0.223151	-1.4657	0.0452691	yes
ENSONIG00000019138	NOC3L	GL831209.1:2524287-2529800	10.2243	7.40537	-0.275709	-1.44737	0.0454079	yes
ENSONIG00000017329	CERS5 (2 of 2)	GL831137.1:7917547-7928882	11.6763	16.2578	2.39238	1.40373	0.0455466	yes
ENSONIG00000018371	USP33	GL831198.1:626328-645087	5.84473	8.13811	2.39238	1.41576	0.0456616	yes
ENSONIG00000018451	LZTS2 (1 of 2)	GL831242.1:1007800-1012479	2.87548	5.35256	2.86145	1.55711	0.0456616	yes
ENSONIG00000000036	PUS10	GL831280.1:32957-53546	19.2359	25.6682	2.33439	1.46039	0.0457764	yes
ENSONIG00000001032	KIF3C (2 of 2)	GL831153.1:2932844-2939004	7.07217	9.4737	2.33958	1.41937	0.0457764	yes
ENSONIG00000002085	BTF3L4 (1 of 2)	GL831140.1:2326699-2362321	24.6069	9.51977	-0.613125	-1.57557	0.045891	yes
ENSONIG00000016410	TMBIM6 (2 of 4)	GL832527.1:290-1049	13.9172	5.84615	-0.579933	-1.70995	0.045891	yes
ENSONIG00000002576	PFN2 (1 of 2)	GL831309.1:91891-97705	102.467	133.441	2.30229	1.42998	0.0460289	yes
ENSONIG00000009025	TRA2B	GL831187.1:3309825-3313710	74.7901	89.0289	2.19038	1.39514	0.0461667	yes
ENSONIG00000017656	CUL1	GL831561.1:116041-130274	50.8581	55.2202	2.08577	1.40564	0.046418	yes
ENSONIG00000014953	KLF6 (2 of 2)	GL831188.1:679728-684638	13.3807	20.4727	2.53001	1.4369	0.046418	yes
ENSONIG00000020820	-	GL831140.1:3275343-3276543	1.53126	5.49041	4.58554	1.74055	0.046418	yes
ENSONIG00000008240	BSDC1	GL831177.1:3963049-3973901	22.5828	26.2284	2.16143	1.45761	0.0465554	yes
ENSONIG00000002047	KIAA0090	GL831166.1:1586916-1596699	5.26226	3.47154	-0.340295	-1.35895	0.0468296	yes
ENSONIG00000008071	CCDC107	GL831452.1:459980-470355	6.25426	4.15169	-0.336182	-1.28593	0.0468296	yes
ENSONIG00000020157	EXOC5	GL831260.1:1436237-1449288	8.00338	5.47271	-0.3162	-1.46532	0.0469184	yes
ENSONIG00000001744	FRMD8	GL831223.1:451852-462612	8.13506	10.3087	2.2672	1.36315	0.0469184	yes
ENSONIG00000019674	MAFF	GL831136.1:4671626-4672836	61.7993	83.6222	2.35313	1.44597	0.0469184	yes
ENSONIG00000005949	RNF8	GL831178.1:3536293-3544312	6.89628	4.30088	-0.376347	-1.38209	0.0471675	yes
ENSONIG00000008830	YARS2	GL831160.1:4305233-4310070	11.6107	7.75451	-0.332124	-1.40567	0.0471675	yes
ENSONIG00000002253	BAG6 (1 of 2)	GL831233.1:2291121-2305183	20.71	24.3805	2.17723	1.41319	0.0471675	yes
ENSONIG00000008638	HTATSF1	GL831184.1:3013211-3017740	6.05889	2.97231	-0.50943	-1.49552	0.0472556	yes
ENSONIG00000020334	UQCRC1	GL831152.1:4150345-4157433	32.6618	27.4715	-0.158909	-1.44007	0.0472556	yes
ENSONIG00000006069	IPO7	GL831150.1:4763577-4779180	40.8607	44.7455	2.09507	1.40863	0.0472556	yes
ENSONIG00000006629	CASP9	GL831308.1:1217080-1226918	8.03108	4.56159	-0.432007	-1.43119	0.0476876	yes
ENSONIG00000001187	EEF1A1 (2 of 2)	GL831135.1:6416565-6419357	75.0131	64.5852	-0.139014	-1.40599	0.0476876	yes
ENSONIG00000004460	SMPD4	GL831409.1:448558-460662	6.34915	4.29423	-0.323653	-1.35558	0.047799	yes
ENSONIG00000016980	F3 (2 of 2)	GL831567.1:205323-216538	115.759	135.306	2.16886	1.43459	0.047799	yes
ENSONIG00000000696	ADCK3 (2 of 2)	GL831143.1:2131648-2152780	4.80258	2.65563	-0.447041	-1.51472	0.0479101	yes
ENSONIG00000015566	-	GL831142.1:8744961-8767276	21.4461	25.4235	2.18546	1.41942	0.0479101	yes
ENSONIG00000006072	PTPLA	GL831138.1:2603868-2617141	10.7426	15.0285	2.39897	1.41625	0.048021	yes
ENSONIG00000002853	PLEKHB2	GL831140.1:7549604-7562603	40.164	58.2996	2.45154	1.50332	0.048021	yes
ENSONIG00000013085	PNP (2 of 2)	GL831189.1:3727791-3731044	4.6921	1.60484	-0.657969	-1.89714	0.0481073	yes
ENSONIG00000002436	ABCC5	GL831169.1:1639590-1667177	4.0791	5.54817	2.36015	1.44326	0.0481073	yes
ENSONIG00000008464	RBX1	GL831154.1:2891231-2894509	22.0142	31.1037	2.41289	1.31902	0.0481073	yes
ENSONIG00000006652	SPRYD7	GL831237.1:137569-143184	18.4773	8.51209	-0.539322	-1.61889	0.0481934	yes
ENSONIG00000003324	RBBP6	GL831326.1:1190087-1204059	16.8159	19.2996	2.1477	1.36739	0.0481934	yes
ENSONIG00000012840	ZFAND5 (2 of 2)	GL831141.1:4146009-4149182	30.2522	42.5857	2.40769	1.42662	0.0481934	yes
ENSONIG00000012729	-	GL831204.1:3138980-3150300	3.85934	5.45497	2.41345	1.41696	0.048328	yes
ENSONIG00000017824	KIAA1324L (1 of 2)	GL831195.1:540358-556909	52.7604	58.6882	2.11235	1.39096	0.0485968	yes
ENSONIG00000018146	CHUK (1 of 2)	GL831200.1:1694659-1719580	9.1242	10.9768	2.20304	1.36098	0.0485968	yes
ENSONIG00000012212	TMEM39B	GL831192.1:1538786-1542413	9.59678	6.42565	-0.330437	-1.43264	0.0486573	yes
ENSONIG00000021285	CXORF56	GL831185.1:517767-518445	41.1455	29.3424	-0.286862	-1.42972	0.0486573	yes
ENSONIG00000000801	HCFC1	GL831387.1:524414-548600	5.66415	4.3469	-0.23256	-1.40552	0.0486573	yes
ENSONIG00000013746	PAPD4	GL831238.1:2436513-2445269	4.85664	6.65019	2.3693	1.42827	0.0486573	yes
ENSONIG00000001113	RAB5C (1 of 2)	GL831149.1:2346604-2352652	22.9602	27.0966	2.18016	1.40445	0.0489496	yes
ENSONIG00000014573	CTNNA2	GL831282.1:977143-1282205	4.28075	5.95829	2.39188	1.37721	0.0490833	yes
ENSONIG00000014056	WDR33	GL831416.1:407732-420993	9.41057	7.12586	-0.242781	-1.41943	0.0492169	yes
ENSONIG00000001806	TIMM13	GL831140.1:869804-873743	5.5716	3.68728	-0.338201	-1.43003	0.0494836	yes
[truncated: 9 more rows]
