# Supplementary material for: Leptin Stimulates Cellular Glycolysis Through a STAT3 Dependent Mechanism in Tilapia
Source: Front Endocrinol (Lausanne). 2018 Aug 21;9:465. doi: 10.3389/fendo.2018.00465 (PMC6110908; doi:10.3389/fendo.2018.00465)
Supplement: Supplemental Table 2 — Modulated modularity input. [file Table_2.XLSX]

## Sheet: Supplemental Table 2
Supplemental Table 2: Modulated Modularity Input
Legend
Column Header	Description
Ensembl Gene ID	Ensemble gene ID number
Control 1 (FPKM)	FPKM value for control sample 1
Control 2 (FPKM)	FPKM value for control sample 2
Control 3 (FPKM)	FPKM value for control sample 3
Leptin 1 (FPKM)	FPKM value for Leptin sample 1
Leptin 2 (FPKM)	FPKM value for Leptin sample 2
Leptin 3 (FPKM)	FPKM value for Leptin sample 3
SI 2
Ensembl Gene ID	ENSONIG00000012685	ENSONIG00000009261	ENSONIG00000007799	ENSONIG00000000473	ENSONIG00000001987	ENSONIG00000007615	ENSONIG00000003599	ENSONIG00000006480	ENSONIG00000004736	ENSONIG00000005330	ENSONIG00000017596	ENSONIG00000019561	ENSONIG00000003437	ENSONIG00000018508	ENSONIG00000007287	ENSONIG00000021113	ENSONIG00000019613	ENSONIG00000021422	ENSONIG00000002827	ENSONIG00000004146	ENSONIG00000010412	ENSONIG00000014693	ENSONIG00000013752	ENSONIG00000014479	ENSONIG00000012710	ENSONIG00000003735	ENSONIG00000008320	ENSONIG00000009778	ENSONIG00000017002	ENSONIG00000018114	ENSONIG00000021794	ENSONIG00000018308	ENSONIG00000002017	ENSONIG00000004895	ENSONIG00000008245	ENSONIG00000016390	ENSONIG00000018542	ENSONIG00000012927	ENSONIG00000006355	ENSONIG00000021716	ENSONIG00000017083	ENSONIG00000018274	ENSONIG00000001713	ENSONIG00000002196	ENSONIG00000013532	ENSONIG00000003487	ENSONIG00000001382	ENSONIG00000004547	ENSONIG00000002687
Control 1 (FPKM)	0.0117861	0.257381	0.787072	0	1.42898	0.912899	1.62197	0.793786	0.317001	0	0.999184	0.15394	0.81603	0.056539	1.18804	0	1.4425	0	0	0.0152759	0.797422	0	0.860111	0	0	0.503318	0.595505	0.21158	-0.144069	0	0	0.764508	-0.113619	0.397511	0	0	1.05779	0	-0.373479	0	-0.140578	-0.181679	0.320767	1.22152	-0.286237	0	-0.448964	0	0
Control 2 (FPKM)	0.298379	0.14606	0.788727	-0.643731	1.41356	1.01561	1.63528	0.826668	0.290616	0	1.29244	0.167527	0.796481	0.121291	1.23953	0	1.57724	0	0	-0.192991	0.868123	-0.164835	0.706006	0	0	0.674521	0.665553	-0.362038	0.0456398	-0.819034	0	0.765344	-0.090313	0.189316	-0.530755	0	0.987983	0	-0.142445	0	-0.443144	-0.131712	-0.0311119	1.20868	-0.397614	0	0	0	0
Control 3 (FPKM)	0.0134903	0.162188	0.776528	0	1.42199	1.07732	1.64174	0.736359	0.316323	0	1.09108	0.280578	0.838563	-0.339695	1.30677	0	1.51649	0	0	0.221093	0.894325	0	0.736871	0	0	0.584203	0.531318	-0.593501	0.23786	-0.80289	0	0.690996	-0.0741534	0.0804894	0	0	1.0418	-0.283523	-0.46871	0	-0.229538	-0.0865846	-0.0150062	1.19887	-0.0804314	-0.403603	0	0	0
Leptin 1 (FPKM)	0.0482242	0	0.759849	0	1.23754	1.05674	1.57515	0.538275	0.480207	0	0.843645	0.0146423	0.464796	0	1.00759	0	1.45046	0	0	-0.266131	0.877574	0	0.408991	0	0	0.477451	0.384459	0.111451	-0.0303069	0	0	0.448757	-0.00793185	-0.0653117	-0.478646	0	1.09632	0	-0.351608	0	-0.890381	-0.308616	-0.279229	0.781581	-0.94643	0	-0.511236	0	0
Leptin 2 (FPKM)	-0.0658324	-0.140918	0.722915	0	1.28419	0.950524	1.56543	0.620517	0.377314	0	0.838723	0.201616	0.601417	-0.24344	0.964081	0	1.42979	0	0	-0.255246	0.777626	0	0.385113	0	-0.370854	0.528203	0.60444	0.061995	0	0	0	0.493638	0.08888	-0.179388	-0.592697	0	1.21069	0	-0.766681	0	-0.527296	-0.161743	-0.296463	0.824306	-1.06048	0	0	0	0
Leptin 3 (FPKM)	0.154822	0.000542529	0.668205	0	1.2894	0.978443	1.58048	0.698331	0.420611	0	0.654327	0.172396	0.598854	-0.704028	1.14193	0	1.29733	0	0	0.200629	0.888287	0	0.476287	0	-0.354367	0.265985	0.423179	0.234421	0.17318	0	0	0.442081	-0.00850501	0.138148	-0.576153	0	0.998591	0	-0.449093	0	-0.611924	-0.256329	-0.37677	0.840836	-0.742895	0	0	0	0
[truncated: 206 more columns]
