# Supplementary material for: Leptin Stimulates Cellular Glycolysis Through a STAT3 Dependent Mechanism in Tilapia
Source: Front Endocrinol (Lausanne). 2018 Aug 21;9:465. doi: 10.3389/fendo.2018.00465 (PMC6110908; doi:10.3389/fendo.2018.00465)
Supplement: Supplemental Table 3 — Modulated modularity output. [file Table_3.XLSX]

## Sheet: Supplemental Table 3
Supplemental Table 3: Modulated Modularity Output
Legend
Column header	Descritpion
Gene	Ensemble Gene ID
Module	Modulated modularity clustering module to which the gene was assigned
Average Degree	Average degree for each gene within the module
Degree	Degree of correlation for the gene to the module
Standard Residuals	Residual value for the gene calculated from individual FPKMs
p_value	p-value for the gene
Zebrafish Ensembl Gene ID	Gene	Module	Entry Index	Average Degree	Degree	p_value	Standard Residuals
ENSDARG00000010784	ENSONIG00000000005	1	2	0.99753	0.99725	5e-05	-0.02741
ENSDARG00000068386	ENSONIG00000000300	1	12	0.99753	0.99856	5e-05	-0.02196
ENSDARG00000019834	ENSONIG00000000435	1	15	0.99753	0.99853	5e-05	0.80721
ENSDARG00000017037	ENSONIG00000000515	1	17	0.99753	0.99383	5e-05	-0.0213
ENSDARG00000060348	ENSONIG00000000717	1	26	0.99753	0.99875	5e-05	-0.00923
ENSDARG00000088779	ENSONIG00000000805	1	31	0.99753	0.99848	5e-05	0.99584
	ENSONIG00000001283	1	54	0.99753	0.99839	5e-05	0.02474
ENSDARG00000044562	ENSONIG00000001421	1	61	0.99753	0.99527	5e-05	-0.01793
ENSDARG00000097011	ENSONIG00000001504	1	66	0.99753	0.99789	5e-05	0.18986
ENSDARG00000019644	ENSONIG00000001705	1	73	0.99753	0.99746	5e-05	0.01963
ENSDARG00000078904	ENSONIG00000001867	1	79	0.99753	0.99872	5e-05	-0.01227
ENSDARG00000053047	ENSONIG00000001927	1	84	0.99753	0.99842	5e-05	0.05041
ENSDARG00000075964	ENSONIG00000003274	1	142	0.99753	0.99716	5e-05	-0.02087
ENSDARG00000058924	ENSONIG00000004275	1	172	0.99753	0.99856	5e-05	0.09782
ENSDARG00000033466	ENSONIG00000004388	1	179	0.99753	0.99861	5e-05	0.01159
ENSDARG00000003984	ENSONIG00000004790	1	189	0.99753	0.99732	5e-05	-0.02206
	ENSONIG00000005202	1	205	0.99753	0.9987	5e-05	-0.02414
ENSDARG00000076811	ENSONIG00000005297	1	208	0.99753	0.99173	5e-05	-0.00606
ENSDARG00000012140	ENSONIG00000005518	1	222	0.99753	0.99792	5e-05	-0.01458
ENSDARG00000067569	ENSONIG00000005689	1	229	0.99753	0.99876	5e-05	-0.01396
ENSDARG00000079097	ENSONIG00000006283	1	253	0.99753	0.99737	5e-05	1.67144
ENSDARG00000055538	ENSONIG00000006605	1	265	0.99753	0.99675	5e-05	-0.01577
ENSDARG00000039914	ENSONIG00000007227	1	283	0.99753	0.99586	5e-05	-0.01538
ENSDARG00000027744	ENSONIG00000007288	1	285	0.99753	0.99593	5e-05	-0.00297
ENSDARG00000060566	ENSONIG00000008688	1	342	0.99753	0.99841	5e-05	-0.01975
ENSDARG00000012490	ENSONIG00000009204	1	357	0.99753	0.99869	5e-05	-0.01804
ENSDARG00000076968	ENSONIG00000009376	1	364	0.99753	0.99648	5e-05	0.01073
ENSDARG00000056181	ENSONIG00000009429	1	366	0.99753	0.99861	5e-05	0.22552
ENSDARG00000091410	ENSONIG00000009519	1	369	0.99753	0.99814	5e-05	0.03016
	ENSONIG00000009923	1	384	0.99753	0.99867	5e-05	-0.01224
ENSDARG00000067798	ENSONIG00000010219	1	396	0.99753	0.99876	5e-05	-0.01995
ENSDARG00000091647	ENSONIG00000010221	1	397	0.99753	0.99698	5e-05	-0.01956
ENSDARG00000075014	ENSONIG00000000103	2	7	0.99684	0.99837	5e-05	0.15701
ENSDARG00000013926	ENSONIG00000000568	2	19	0.99684	0.9984	5e-05	-0.01292
ENSDARG00000053864	ENSONIG00000000941	2	42	0.99684	0.9954	5e-05	0.00431
	ENSONIG00000001155	2	49	0.99684	0.99776	5e-05	0.53614
ENSDARG00000054456	ENSONIG00000001168	2	50	0.99684	0.99332	5e-05	0.19286
ENSDARG00000061231	ENSONIG00000002394	2	103	0.99684	0.99545	5e-05	-0.0105
ENSDARG00000039757	ENSONIG00000003041	2	132	0.99684	0.99751	5e-05	0.00613
ENSDARG00000052589	ENSONIG00000003312	2	144	0.99684	0.99836	5e-05	0.08462
	ENSONIG00000003347	2	145	0.99684	0.9929	5e-05	0.15813
	ENSONIG00000003436	2	147	0.99684	0.99783	5e-05	-0.01571
ENSDARG00000013207	ENSONIG00000003766	2	155	0.99684	0.99839	5e-05	-0.02297
ENSDARG00000017423	ENSONIG00000004170	2	168	0.99684	0.99822	5e-05	-0.01105
ENSDARG00000006316	ENSONIG00000004876	2	193	0.99684	0.99841	5e-05	1.20359
ENSDARG00000044395	ENSONIG00000005003	2	197	0.99684	0.99789	5e-05	0.03849
ENSDARG00000057026	ENSONIG00000005139	2	200	0.99684	0.99588	5e-05	0.3125
ENSDARG00000040985	ENSONIG00000006712	2	269	0.99684	0.99808	5e-05	-0.00562
	ENSONIG00000007027	2	278	0.99684	0.99662	5e-05	-0.01967
ENSDARG00000018980	ENSONIG00000007306	2	286	0.99684	0.99813	5e-05	-0.01272
ENSDARG00000021812	ENSONIG00000007682	2	305	0.99684	0.99538	5e-05	-0.00672
ENSDARG00000060006	ENSONIG00000007686	2	306	0.99684	0.99788	5e-05	-0.01478
ENSDARG00000020956	ENSONIG00000008128	2	317	0.99684	0.99595	5e-05	-0.00528
ENSDARG00000038025	ENSONIG00000008417	2	331	0.99684	0.99823	5e-05	-0.0167
	ENSONIG00000008454	2	334	0.99684	0.99812	5e-05	0.1324
ENSDARG00000073988	ENSONIG00000008724	2	343	0.99684	0.99603	5e-05	-0.01404
ENSDARG00000020625	ENSONIG00000008779	2	347	0.99684	0.99274	5e-05	0.00426
ENSDARG00000037406	ENSONIG00000008977	2	349	0.99684	0.99535	5e-05	0.04681
ENSDARG00000074686	ENSONIG00000009496	2	367	0.99684	0.99804	5e-05	0.00336
ENSDARG00000045487	ENSONIG00000000006	3	3	0.99554	0.99758	5e-05	0.65609
ENSDARG00000086288	ENSONIG00000000167	3	10	0.99554	0.99703	5e-05	2.14946
ENSDARG00000052957	ENSONIG00000000855	3	36	0.99554	0.98928	5e-05	-0.02117
ENSDARG00000012261	ENSONIG00000000900	3	39	0.99554	0.99682	5e-05	1.03217
ENSDARG00000016011	ENSONIG00000000960	3	44	0.99554	0.99484	5e-05	-0.02072
ENSDARG00000020242	ENSONIG00000001367	3	58	0.99554	0.98933	5e-05	-0.02424
ENSDARG00000079264	ENSONIG00000001374	3	59	0.99554	0.99562	5e-05	-0.01573
ENSDARG00000029931	ENSONIG00000001877	3	80	0.99554	0.99244	5e-05	-0.0234
ENSDARG00000054213	ENSONIG00000001899	3	82	0.99554	0.99281	5e-05	-0.01531
ENSDARG00000069298	ENSONIG00000001979	3	88	0.99554	0.99479	5e-05	-0.00165
ENSDARG00000058356	ENSONIG00000002074	3	93	0.99554	0.99536	5e-05	-0.01309
ENSDARG00000053868	ENSONIG00000002217	3	95	0.99554	0.99754	5e-05	-0.01693
ENSDARG00000070012	ENSONIG00000002274	3	96	0.99554	0.99303	5e-05	-0.01338
ENSDARG00000061081	ENSONIG00000002315	3	97	0.99554	0.99773	5e-05	-0.01839
ENSDARG00000017299	ENSONIG00000002634	3	117	0.99554	0.99615	5e-05	0.07299
ENSDARG00000026519	ENSONIG00000002722	3	120	0.99554	0.99775	5e-05	-0.02006
ENSDARG00000002702	ENSONIG00000002856	3	125	0.99554	0.99732	5e-05	-0.01018
ENSDARG00000040534	ENSONIG00000003020	3	131	0.99554	0.99572	5e-05	0.55119
ENSDARG00000044048	ENSONIG00000003527	3	149	0.99554	0.99764	5e-05	-0.02018
ENSDARG00000044251	ENSONIG00000004068	3	165	0.99554	0.99652	5e-05	-0.00478
ENSDARG00000022161	ENSONIG00000004091	3	166	0.99554	0.9977	5e-05	-0.02045
ENSDARG00000007323	ENSONIG00000004428	3	183	0.99554	0.99776	5e-05	-0.00734
ENSDARG00000061120	ENSONIG00000004815	3	190	0.99554	0.99634	5e-05	-0.01769
	ENSONIG00000004955	3	195	0.99554	0.99754	5e-05	0.00429
ENSDARG00000056119	ENSONIG00000005190	3	202	0.99554	0.99685	5e-05	0.40057
ENSDARG00000030479	ENSONIG00000005499	3	218	0.99554	0.99313	5e-05	0.12727
ENSDARG00000079848	ENSONIG00000005512	3	221	0.99554	0.99281	5e-05	-0.01759
ENSDARG00000055043	ENSONIG00000005540	3	223	0.99554	0.99585	5e-05	0.01591
ENSDARG00000041900	ENSONIG00000006044	3	248	0.99554	0.99343	5e-05	-0.0208
ENSDARG00000061242	ENSONIG00000006221	3	251	0.99554	0.99129	5e-05	-0.01201
ENSDARG00000028800	ENSONIG00000006547	3	261	0.99554	0.99742	5e-05	0.04044
ENSDARG00000019566	ENSONIG00000006871	3	272	0.99554	0.99767	5e-05	0.3331
ENSDARG00000056795	ENSONIG00000006878	3	273	0.99554	0.99142	5e-05	0.02982
ENSDARG00000021987	ENSONIG00000007310	3	287	0.99554	0.99776	5e-05	-0.01399
ENSDARG00000073862	ENSONIG00000007596	3	302	0.99554	0.99767	5e-05	0.01414
ENSDARG00000013012	ENSONIG00000007697	3	307	0.99554	0.99677	5e-05	-0.00135
ENSDARG00000001259	ENSONIG00000008246	3	326	0.99554	0.99557	5e-05	0.01867
ENSDARG00000093701	ENSONIG00000009133	3	354	0.99554	0.99655	5e-05	0.70425
ENSDARG00000012688	ENSONIG00000009420	3	365	0.99554	0.99776	5e-05	-0.01159
ENSDARG00000059936	ENSONIG00000010256	3	399	0.99554	0.99504	5e-05	0.02057
ENSDARG00000024746	ENSONIG00000000781	4	30	0.99521	0.99664	5e-05	1.36251
ENSDARG00000052966	ENSONIG00000000854	4	35	0.99521	0.99726	5e-05	0.465
ENSDARG00000058008	ENSONIG00000000912	4	40	0.99521	0.99753	5e-05	-0.01949
ENSDARG00000087021	ENSONIG00000001399	4	60	0.99521	0.99326	5e-05	-0.02199
ENSDARG00000035709	ENSONIG00000001493	4	65	0.99521	0.99728	5e-05	1.76987
ENSDARG00000014246	ENSONIG00000001676	4	72	0.99521	0.99371	5e-05	-0.02067
ENSDARG00000009505	ENSONIG00000001949	4	86	0.99521	0.99652	5e-05	-0.0192
ENSDARG00000025269	ENSONIG00000002317	4	98	0.99521	0.99677	5e-05	0.00976
ENSDARG00000022456	ENSONIG00000002418	4	106	0.99521	0.99346	5e-05	0.15896
ENSDARG00000071325	ENSONIG00000002423	4	107	0.99521	0.99179	5e-05	-0.02418
ENSDARG00000028816	ENSONIG00000002572	4	115	0.99521	0.99464	5e-05	0.07881
	ENSONIG00000002855	4	124	0.99521	0.9971	5e-05	-0.00795
ENSDARG00000011201	ENSONIG00000002986	4	127	0.99521	0.9966	5e-05	0.2136
ENSDARG00000074481	ENSONIG00000003736	4	154	0.99521	0.99445	5e-05	-0.01917
ENSDARG00000017354	ENSONIG00000004035	4	164	0.99521	0.99751	5e-05	-0.00789
ENSDARG00000068683	ENSONIG00000004271	4	171	0.99521	0.9934	5e-05	0.00491
ENSDARG00000060926	ENSONIG00000005016	4	198	0.99521	0.99752	5e-05	-0.018
ENSDARG00000061764	ENSONIG00000005201	4	204	0.99521	0.9976	5e-05	0.03432
ENSDARG00000005567	ENSONIG00000005357	4	211	0.99521	0.99721	5e-05	1.42833
ENSDARG00000015355	ENSONIG00000005440	4	215	0.99521	0.99254	5e-05	2.24939
ENSDARG00000063626	ENSONIG00000005476	4	217	0.99521	0.99758	5e-05	-0.02056
ENSDARG00000006524	ENSONIG00000005506	4	220	0.99521	0.99623	5e-05	0.06396
	ENSONIG00000005579	4	226	0.99521	0.99422	5e-05	-0.02063
ENSDARG00000089453	ENSONIG00000005700	4	231	0.99521	0.98916	5e-05	-0.00933
ENSDARG00000053457	ENSONIG00000006273	4	252	0.99521	0.99455	5e-05	0.00304
ENSDARG00000037318	ENSONIG00000006539	4	260	0.99521	0.98946	5e-05	0.15661
ENSDARG00000070124	ENSONIG00000006608	4	266	0.99521	0.99714	5e-05	-0.01804
ENSDARG00000036388	ENSONIG00000007064	4	279	0.99521	0.99757	5e-05	-0.0119
ENSDARG00000040277	ENSONIG00000007192	4	281	0.99521	0.9975	5e-05	0.07248
ENSDARG00000091016	ENSONIG00000007476	4	293	0.99521	0.99427	5e-05	-0.01541
ENSDARG00000019181	ENSONIG00000008153	4	319	0.99521	0.99707	5e-05	-0.00961
ENSDARG00000039034	ENSONIG00000008231	4	325	0.99521	0.996	5e-05	0.02204
ENSDARG00000040439	ENSONIG00000008299	4	328	0.99521	0.99175	5e-05	-0.0091
ENSDARG00000063438	ENSONIG00000008324	4	329	0.99521	0.99394	5e-05	0.07483
ENSDARG00000038185	ENSONIG00000009184	4	355	0.99521	0.99725	5e-05	-0.01508
	ENSONIG00000009375	4	363	0.99521	0.99076	5e-05	0.08563
ENSDARG00000074695	ENSONIG00000009876	4	380	0.99521	0.99302	5e-05	0.03358
ENSDARG00000010276	ENSONIG00000010009	4	388	0.99521	0.99547	5e-05	0.0186
ENSDARG00000086915	ENSONIG00000010070	4	392	0.99521	0.9974	5e-05	0.33347
ENSDARG00000030614	ENSONIG00000000003	5	1	0.99469	0.9973	5e-05	8e-05
ENSDARG00000032103	ENSONIG00000000180	5	11	0.99469	0.99731	5e-05	-0.00274
ENSDARG00000060257	ENSONIG00000000507	5	16	0.99469	0.9967	5e-05	-0.01195
	ENSONIG00000000615	5	21	0.99469	0.9971	5e-05	0.38658
	ENSONIG00000000619	5	22	0.99469	0.99689	5e-05	-0.02487
ENSDARG00000074910	ENSONIG00000001576	5	69	0.99469	0.99535	5e-05	-0.01725
ENSDARG00000037038	ENSONIG00000001657	5	71	0.99469	0.99493	5e-05	-0.01364
ENSDARG00000056929	ENSONIG00000001837	5	77	0.99469	0.99197	5e-05	-0.02541
ENSDARG00000068714	ENSONIG00000001966	5	87	0.99469	0.9953	5e-05	-0.02081
ENSDARG00000004757	ENSONIG00000002062	5	91	0.99469	0.99246	5e-05	0.56106
	ENSONIG00000002196	5	94	0.99469	0.98902	5e-05	-0.01182
ENSDARG00000018524	ENSONIG00000002429	5	108	0.99469	0.99641	5e-05	-0.01777
ENSDARG00000021864	ENSONIG00000002814	5	122	0.99469	0.9963	5e-05	0.49099
ENSDARG00000074498	ENSONIG00000002816	5	123	0.99469	0.99645	5e-05	-0.02429
ENSDARG00000026039	ENSONIG00000002935	5	126	0.99469	0.99575	5e-05	-0.02532
ENSDARG00000018973	ENSONIG00000003676	5	152	0.99469	0.99704	5e-05	-0.02125
ENSDARG00000042539	ENSONIG00000003712	5	153	0.99469	0.99715	5e-05	0.05296
ENSDARG00000079286	ENSONIG00000003817	5	158	0.99469	0.99707	5e-05	-0.0151
ENSDARG00000055052	ENSONIG00000004229	5	170	0.99469	0.99731	5e-05	-0.02274
ENSDARG00000006383	ENSONIG00000004290	5	173	0.99469	0.99546	5e-05	-0.01573
ENSDARG00000004261	ENSONIG00000004305	5	175	0.99469	0.99068	5e-05	0.03535
ENSDARG00000078865	ENSONIG00000005000	5	196	0.99469	0.99013	5e-05	-0.01548
ENSDARG00000092553	ENSONIG00000005191	5	203	0.99469	0.99727	5e-05	0.40262
ENSDARG00000055752	ENSONIG00000005463	5	216	0.99469	0.99068	5e-05	0.08913
ENSDARG00000086177	ENSONIG00000005826	5	235	0.99469	0.99182	5e-05	0.46658
ENSDARG00000068367	ENSONIG00000005936	5	241	0.99469	0.99728	5e-05	0.44384
ENSDARG00000025091	ENSONIG00000005991	5	244	0.99469	0.99076	5e-05	-0.01807
ENSDARG00000086199	ENSONIG00000006008	5	246	0.99469	0.99565	5e-05	0.00663
ENSDARG00000033865	ENSONIG00000007072	5	280	0.99469	0.99077	5e-05	-0.00254
ENSDARG00000005791	ENSONIG00000007481	5	294	0.99469	0.99488	5e-05	-0.01036
ENSDARG00000029394	ENSONIG00000007988	5	313	0.99469	0.99482	5e-05	1.07857
ENSDARG00000063651	ENSONIG00000008098	5	315	0.99469	0.99089	5e-05	-0.01771
ENSDARG00000032272	ENSONIG00000008215	5	324	0.99469	0.99617	5e-05	0.2592
ENSDARG00000094557	ENSONIG00000009374	5	362	0.99469	0.99633	5e-05	-0.0196
	ENSONIG00000009510	5	368	0.99469	0.99394	5e-05	-0.0071
ENSDARG00000074752	ENSONIG00000009529	5	370	0.99469	0.99293	5e-05	-0.01086
ENSDARG00000061948	ENSONIG00000009883	5	381	0.99469	0.99525	5e-05	-0.01987
ENSDARG00000078041	ENSONIG00000000019	6	4	0.9943	0.9907	5e-05	-0.02433
ENSDARG00000019451	ENSONIG00000000310	6	13	0.9943	0.99618	5e-05	0.00346
ENSDARG00000070502	ENSONIG00000000988	6	46	0.9943	0.98851	5e-05	-0.02654
ENSDARG00000068289	ENSONIG00000001263	6	53	0.9943	0.99713	5e-05	0.55519
ENSDARG00000069734	ENSONIG00000001448	6	62	0.9943	0.99684	5e-05	0.02063
ENSDARG00000008697	ENSONIG00000001505	6	67	0.9943	0.99701	5e-05	-0.01667
ENSDARG00000003977	ENSONIG00000002019	6	90	0.9943	0.98955	5e-05	-0.02037
ENSDARG00000036387	ENSONIG00000002066	6	92	0.9943	0.99706	5e-05	-0.02081
ENSDARG00000052975	ENSONIG00000002403	6	104	0.9943	0.99541	5e-05	0.03948
ENSDARG00000076297	ENSONIG00000002481	6	109	0.9943	0.99549	5e-05	-0.02437
ENSDARG00000016188	ENSONIG00000002490	6	111	0.9943	0.9955	5e-05	-0.01328
ENSDARG00000021838	ENSONIG00000004296	6	174	0.9943	0.99714	5e-05	0.35273
	ENSONIG00000004340	6	176	0.9943	0.99712	5e-05	0.07484
ENSDARG00000005191	ENSONIG00000004421	6	182	0.9943	0.99712	5e-05	0.04687
ENSDARG00000068992	ENSONIG00000004759	6	188	0.9943	0.99419	5e-05	0.73369
ENSDARG00000044619	ENSONIG00000004881	6	194	0.9943	0.99698	5e-05	0.00986
ENSDARG00000021383	ENSONIG00000005154	6	201	0.9943	0.99606	5e-05	-0.02128
ENSDARG00000019949	ENSONIG00000005220	6	206	0.9943	0.98965	5e-05	0.00509
ENSDARG00000013681	ENSONIG00000005236	6	207	0.9943	0.99495	5e-05	0.01076
ENSDARG00000061124	ENSONIG00000005311	6	209	0.9943	0.99068	5e-05	-0.01942
ENSDARG00000005416	ENSONIG00000005569	6	225	0.9943	0.99613	5e-05	-0.01219
	ENSONIG00000005793	6	234	0.9943	0.99517	5e-05	-0.01664
ENSDARG00000021046	ENSONIG00000005856	6	236	0.9943	0.99679	5e-05	-0.01747
ENSDARG00000090326	ENSONIG00000005890	6	238	0.9943	0.99607	5e-05	0.02038
ENSDARG00000020377	ENSONIG00000006005	6	245	0.9943	0.99477	5e-05	0.0007
ENSDARG00000029533	ENSONIG00000006516	6	259	0.9943	0.99279	5e-05	0.32013
	ENSONIG00000006638	6	268	0.9943	0.99659	5e-05	-0.01767
ENSDARG00000017219	ENSONIG00000006857	6	271	0.9943	0.99657	5e-05	1.50085
ENSDARG00000004174	ENSONIG00000007315	6	288	0.9943	0.99402	5e-05	-0.02073
ENSDARG00000020153	ENSONIG00000007364	6	290	0.9943	0.99217	5e-05	-0.00492
ENSDARG00000025073	ENSONIG00000007401	6	291	0.9943	0.99595	5e-05	1.04303
ENSDARG00000063300	ENSONIG00000007470	6	292	0.9943	0.99703	5e-05	0.23731
ENSDARG00000087105	ENSONIG00000007486	6	295	0.9943	0.99678	5e-05	0.91175
ENSDARG00000034291	ENSONIG00000007499	6	297	0.9943	0.98453	5e-05	-0.01749
ENSDARG00000058848	ENSONIG00000008081	6	314	0.9943	0.99644	5e-05	-0.00306
ENSDARG00000001014	ENSONIG00000008123	6	316	0.9943	0.98859	5e-05	-0.02005
ENSDARG00000061108	ENSONIG00000008450	6	332	0.9943	0.997	5e-05	0.09144
ENSDARG00000038141	ENSONIG00000008544	6	339	0.9943	0.99693	5e-05	-0.01693
ENSDARG00000001873	ENSONIG00000008750	6	346	0.9943	0.99298	5e-05	0.05218
ENSDARG00000018404	ENSONIG00000008993	6	352	0.9943	0.98609	5e-05	-0.01067
ENSDARG00000059850	ENSONIG00000009785	6	377	0.9943	0.99274	5e-05	0.06491
	ENSONIG00000009995	6	387	0.9943	0.99702	5e-05	0.09957
ENSDARG00000035692	ENSONIG00000010015	6	389	0.9943	0.98943	5e-05	-0.01009
ENSDARG00000042049	ENSONIG00000010169	6	395	0.9943	0.99324	5e-05	0.8079
ENSDARG00000013475	ENSONIG00000000029	7	5	0.994	0.99449	5e-05	0.02751
ENSDARG00000003142	ENSONIG00000000520	7	18	0.994	0.99499	5e-05	-0.01974
ENSDARG00000054355	ENSONIG00000000629	7	23	0.994	0.98981	5e-05	0.53117
ENSDARG00000001803	ENSONIG00000000706	7	24	0.994	0.98977	5e-05	-0.01812
ENSDARG00000034268	ENSONIG00000000978	7	45	0.994	0.99184	5e-05	-0.01627
ENSDARG00000008502	ENSONIG00000001221	7	51	0.994	0.99488	5e-05	-0.00866
ENSDARG00000069734	ENSONIG00000001489	7	64	0.994	0.99196	5e-05	0.66275
ENSDARG00000012513	ENSONIG00000001641	7	70	0.994	0.99683	5e-05	0.07318
ENSDARG00000004906	ENSONIG00000001725	7	74	0.994	0.99494	5e-05	0.03718
ENSDARG00000069266	ENSONIG00000001778	7	75	0.994	0.99463	5e-05	-0.02535
ENSDARG00000077291	ENSONIG00000002326	7	99	0.994	0.99661	5e-05	1.62035
	ENSONIG00000002332	7	100	0.994	0.99639	5e-05	0.04239
ENSDARG00000092332	ENSONIG00000002499	7	112	0.994	0.99611	5e-05	0.03158
ENSDARG00000051888	ENSONIG00000003002	7	129	0.994	0.99037	5e-05	-0.01023
ENSDARG00000078576	ENSONIG00000003187	7	140	0.994	0.99629	5e-05	-0.01894
ENSDARG00000030949	ENSONIG00000003788	7	156	0.994	0.99348	5e-05	-0.01966
ENSDARG00000032737	ENSONIG00000004341	7	177	0.994	0.99559	5e-05	-0.01404
ENSDARG00000068096	ENSONIG00000005377	7	213	0.994	0.99602	5e-05	-0.0198
ENSDARG00000041811	ENSONIG00000005408	7	214	0.994	0.99342	5e-05	0.00927
ENSDARG00000030585	ENSONIG00000005922	7	239	0.994	0.99458	5e-05	-0.01667
ENSDARG00000029150	ENSONIG00000005934	7	240	0.994	0.99616	5e-05	0.51644
ENSDARG00000087397	ENSONIG00000005978	7	243	0.994	0.98955	5e-05	0.04152
ENSDARG00000021849	ENSONIG00000006443	7	257	0.994	0.99141	5e-05	0.01238
ENSDARG00000078888	ENSONIG00000006992	7	275	0.994	0.99662	5e-05	-0.01325
ENSDARG00000008370	ENSONIG00000007262	7	284	0.994	0.98821	5e-05	0.08294
ENSDARG00000077617	ENSONIG00000007531	7	299	0.994	0.99699	5e-05	0.01001
ENSDARG00000021936	ENSONIG00000008163	7	320	0.994	0.99691	5e-05	1.11282
ENSDARG00000022995	ENSONIG00000008197	7	322	0.994	0.99148	5e-05	-0.01003
ENSDARG00000000103	ENSONIG00000008289	7	327	0.994	0.98749	5e-05	-0.0064
ENSDARG00000006038	ENSONIG00000008505	7	335	0.994	0.99426	5e-05	0.94571
ENSDARG00000088472	ENSONIG00000008507	7	336	0.994	0.98881	5e-05	-0.01706
ENSDARG00000003570	ENSONIG00000008513	7	337	0.994	0.99688	5e-05	-0.01828
ENSDARG00000031413	ENSONIG00000008526	7	338	0.994	0.99682	5e-05	0.23932
ENSDARG00000021252	ENSONIG00000008736	7	345	0.994	0.99682	5e-05	-0.01973
ENSDARG00000076149	ENSONIG00000009191	7	356	0.994	0.99526	5e-05	9.4226
ENSDARG00000008109	ENSONIG00000009293	7	360	0.994	0.99088	5e-05	-0.01974
	ENSONIG00000009563	7	371	0.994	0.99573	5e-05	-0.01283
ENSDARG00000038754	ENSONIG00000009910	7	383	0.994	0.99568	5e-05	-0.01369
	ENSONIG00000010054	7	391	0.994	0.99697	5e-05	-0.01589
ENSDARG00000036875	ENSONIG00000000347	8	14	0.99304	0.99558	5e-05	-0.00724
ENSDARG00000042934	ENSONIG00000000728	8	27	0.99304	0.98369	5e-05	-0.02651
ENSDARG00000014830	ENSONIG00000000849	8	34	0.99304	0.99557	5e-05	0.10359
ENSDARG00000053500	ENSONIG00000001895	8	81	0.99304	0.99561	5e-05	-0.00784
ENSDARG00000073952	ENSONIG00000001993	8	89	0.99304	0.9868	5e-05	-0.00308
ENSDARG00000020323	ENSONIG00000002524	8	114	0.99304	0.99155	5e-05	-0.01783
ENSDARG00000035871	ENSONIG00000002672	8	119	0.99304	0.99509	5e-05	0.39415
ENSDARG00000015551	ENSONIG00000002989	8	128	0.99304	0.9924	5e-05	1.93238
ENSDARG00000078882	ENSONIG00000003017	8	130	0.99304	0.99637	5e-05	-0.02308
ENSDARG00000060494	ENSONIG00000003054	8	133	0.99304	0.99524	5e-05	-0.00437
ENSDARG00000052011	ENSONIG00000003082	8	134	0.99304	0.98446	5e-05	0.01888
ENSDARG00000037746	ENSONIG00000003160	8	139	0.99304	0.99229	5e-05	0.32606
ENSDARG00000044093	ENSONIG00000003560	8	150	0.99304	0.99468	5e-05	0.20274
ENSDARG00000078894	ENSONIG00000003958	8	162	0.99304	0.99315	5e-05	-0.00519
ENSDARG00000092693	ENSONIG00000004350	8	178	0.99304	0.98706	5e-05	0.30006
ENSDARG00000070043	ENSONIG00000004402	8	181	0.99304	0.99428	5e-05	0.00281
ENSDARG00000074258	ENSONIG00000005362	8	212	0.99304	0.99529	5e-05	-0.01559
ENSDARG00000012450	ENSONIG00000005505	8	219	0.99304	0.99607	5e-05	-0.02015
ENSDARG00000074913	ENSONIG00000005695	8	230	0.99304	0.99304	5e-05	0.01645
	ENSONIG00000007023	8	277	0.99304	0.99589	5e-05	0.06279
ENSDARG00000060175	ENSONIG00000007651	8	303	0.99304	0.99651	5e-05	-0.01341
ENSDARG00000030440	ENSONIG00000008208	8	323	0.99304	0.99164	5e-05	0.2117
ENSDARG00000021377	ENSONIG00000008375	8	330	0.99304	0.99604	5e-05	-0.01424
ENSDARG00000004754	ENSONIG00000008451	8	333	0.99304	0.9914	5e-05	-0.01701
ENSDARG00000062621	ENSONIG00000008603	8	341	0.99304	0.99289	5e-05	-0.01723
ENSDARG00000037350	ENSONIG00000008982	8	350	0.99304	0.99465	5e-05	-0.01765
ENSDARG00000012586	ENSONIG00000008992	8	351	0.99304	0.98488	5e-05	0.48613
ENSDARG00000012340	ENSONIG00000009253	8	359	0.99304	0.99612	5e-05	-0.01532
ENSDARG00000015128	ENSONIG00000009730	8	374	0.99304	0.99624	5e-05	1.38197
ENSDARG00000018847	ENSONIG00000009890	8	382	0.99304	0.99402	5e-05	-0.00841
ENSDARG00000059116	ENSONIG00000010077	8	393	0.99304	0.99576	5e-05	-0.00892
ENSDARG00000019622	ENSONIG00000000143	9	9	0.99254	0.99564	5e-05	-0.01877
ENSDARG00000013307	ENSONIG00000000899	9	38	0.99254	0.98533	5e-05	-0.02392
ENSDARG00000042724	ENSONIG00000001006	9	47	0.99254	0.99195	5e-05	-0.0186
ENSDARG00000093606	ENSONIG00000001286	9	55	0.99254	0.996	5e-05	0.02595
ENSDARG00000086808	ENSONIG00000001355	9	57	0.99254	0.99353	5e-05	0.00308
ENSDARG00000097238	ENSONIG00000001457	9	63	0.99254	0.99348	5e-05	0.15403
ENSDARG00000069433	ENSONIG00000001824	9	76	0.99254	0.98781	5e-05	-0.02286
ENSDARG00000043209	ENSONIG00000001912	9	83	0.99254	0.99611	5e-05	-0.01762
ENSDARG00000052170	ENSONIG00000002583	9	116	0.99254	0.99495	5e-05	-0.01404
ENSDARG00000019081	ENSONIG00000002735	9	121	0.99254	0.99626	5e-05	0.023
ENSDARG00000052604	ENSONIG00000003107	9	135	0.99254	0.99596	5e-05	-0.01726
ENSDARG00000057782	ENSONIG00000003272	9	141	0.99254	0.99196	5e-05	-0.01914
ENSDARG00000021896	ENSONIG00000003493	9	148	0.99254	0.99598	5e-05	-0.0179
ENSDARG00000029072	ENSONIG00000003645	9	151	0.99254	0.99067	5e-05	-0.01512
ENSDARG00000088977	ENSONIG00000003798	9	157	0.99254	0.99528	5e-05	-0.02445
ENSDARG00000016773	ENSONIG00000003961	9	163	0.99254	0.988	5e-05	0.00149
ENSDARG00000059604	ENSONIG00000004399	9	180	0.99254	0.99001	5e-05	-0.01895
ENSDARG00000060633	ENSONIG00000005608	9	227	0.99254	0.99107	5e-05	-0.01693
ENSDARG00000030616	ENSONIG00000006122	9	249	0.99254	0.98695	5e-05	0.01547
ENSDARG00000070396	ENSONIG00000006337	9	254	0.99254	0.99557	5e-05	-0.02072
ENSDARG00000058992	ENSONIG00000006413	9	255	0.99254	0.99622	5e-05	-0.00142
ENSDARG00000000189	ENSONIG00000006625	9	267	0.99254	0.98517	5e-05	-0.00287
ENSDARG00000063535	ENSONIG00000006900	9	274	0.99254	0.99613	5e-05	-0.01238
ENSDARG00000054154	ENSONIG00000007208	9	282	0.99254	0.99471	5e-05	-0.00989
ENSDARG00000052536	ENSONIG00000007358	9	289	0.99254	0.98638	5e-05	-0.01015
ENSDARG00000035990	ENSONIG00000007543	9	300	0.99254	0.98498	5e-05	-0.00883
ENSDARG00000019426	ENSONIG00000007739	9	309	0.99254	0.99527	5e-05	-0.01994
ENSDARG00000088440	ENSONIG00000007847	9	311	0.99254	0.99543	5e-05	-0.0179
ENSDARG00000090760	ENSONIG00000009294	9	361	0.99254	0.99494	5e-05	0.24343
ENSDARG00000035005	ENSONIG00000009739	9	375	0.99254	0.99218	5e-05	1.18346
ENSDARG00000055874	ENSONIG00000010121	9	394	0.99254	0.99487	5e-05	0.34204
ENSDARG00000074740	ENSONIG00000000710	10	25	0.99242	0.99611	5e-05	-0.01909
ENSDARG00000041232	ENSONIG00000000825	10	32	0.99242	0.99412	5e-05	-0.02364
ENSDARG00000079018	ENSONIG00000000829	10	33	0.99242	0.99485	5e-05	1.24451
ENSDARG00000019362	ENSONIG00000000860	10	37	0.99242	0.99397	5e-05	-0.02628
ENSDARG00000058004	ENSONIG00000000939	10	41	0.99242	0.98448	5e-05	0.03636
	ENSONIG00000001100	10	48	0.99242	0.98977	5e-05	0.0033
ENSDARG00000040126	ENSONIG00000001568	10	68	0.99242	0.99469	5e-05	0.01134
ENSDARG00000054302	ENSONIG00000001849	10	78	0.99242	0.99547	5e-05	-0.0214
ENSDARG00000037020	ENSONIG00000002345	10	101	0.99242	0.99373	5e-05	-0.01879
	ENSONIG00000002523	10	113	0.99242	0.99411	5e-05	-0.00096
ENSDARG00000028715	ENSONIG00000003121	10	136	0.99242	0.99392	5e-05	-0.02452
ENSDARG00000023921	ENSONIG00000003138	10	137	0.99242	0.99251	5e-05	0.00721
ENSDARG00000074697	ENSONIG00000003857	10	159	0.99242	0.98699	5e-05	-0.01579
ENSDARG00000058644	ENSONIG00000004181	10	169	0.99242	0.99221	5e-05	-0.01501
ENSDARG00000002196	ENSONIG00000004708	10	187	0.99242	0.99477	5e-05	-0.01564
ENSDARG00000042065	ENSONIG00000004840	10	192	0.99242	0.98348	5e-05	0.98565
ENSDARG00000062082	ENSONIG00000005559	10	224	0.99242	0.99499	5e-05	-0.00502
ENSDARG00000040396	ENSONIG00000005639	10	228	0.99242	0.99086	5e-05	-0.01602
ENSDARG00000061328	ENSONIG00000005746	10	232	0.99242	0.9855	5e-05	0.00578
ENSDARG00000041502	ENSONIG00000005862	10	237	0.99242	0.99331	5e-05	-0.0095
ENSDARG00000077630	ENSONIG00000005945	10	242	0.99242	0.99619	5e-05	-0.00033
ENSDARG00000055885	ENSONIG00000006021	10	247	0.99242	0.99605	5e-05	-0.01345
ENSDARG00000013976	ENSONIG00000006425	10	256	0.99242	0.99143	5e-05	-0.005
ENSDARG00000074245	ENSONIG00000006562	10	263	0.99242	0.99163	5e-05	-0.00381
ENSDARG00000014867	ENSONIG00000006806	10	270	0.99242	0.98295	5e-05	-0.0173
ENSDARG00000045543	ENSONIG00000007568	10	301	0.99242	0.99556	5e-05	-0.00719
ENSDARG00000069980	ENSONIG00000007670	10	304	0.99242	0.98793	5e-05	-0.0156
ENSDARG00000006413	ENSONIG00000007974	10	312	0.99242	0.9925	5e-05	-0.01898
ENSDARG00000003022	ENSONIG00000008731	10	344	0.99242	0.99477	5e-05	-0.01393
ENSDARG00000039502	ENSONIG00000008800	10	348	0.99242	0.99617	5e-05	0.00685
ENSDARG00000058358	ENSONIG00000009122	10	353	0.99242	0.99573	5e-05	0.18312
ENSDARG00000054362	ENSONIG00000009793	10	378	0.99242	0.9925	5e-05	-0.01729
ENSDARG00000019420	ENSONIG00000009857	10	379	0.99242	0.99504	5e-05	-0.01812
ENSDARG00000031100	ENSONIG00000009976	10	386	0.99242	0.98793	5e-05	-0.0024
ENSDARG00000061021	ENSONIG00000010045	10	390	0.99242	0.99464	5e-05	1.12189
ENSDARG00000006729	ENSONIG00000010235	10	398	0.99242	0.9962	5e-05	0.00672
ENSDARG00000090697	ENSONIG00000000047	11	6	0.99147	0.99548	5e-05	0.03948
ENSDARG00000078180	ENSONIG00000000133	11	8	0.99147	0.99475	5e-05	-0.0233
ENSDARG00000070437	ENSONIG00000000610	11	20	0.99147	0.99498	5e-05	0.03564
ENSDARG00000032072	ENSONIG00000000729	11	28	0.99147	0.99499	5e-05	0.06139
ENSDARG00000070426	ENSONIG00000000736	11	29	0.99147	0.99563	5e-05	-0.02552
ENSDARG00000010779	ENSONIG00000000952	11	43	0.99147	0.9812	5e-05	-0.02306
ENSDARG00000046119	ENSONIG00000001223	11	52	0.99147	0.99279	5e-05	0.1517
ENSDARG00000003283	ENSONIG00000001300	11	56	0.99147	0.99475	5e-05	0.26013
ENSDARG00000062346	ENSONIG00000001928	11	85	0.99147	0.986	5e-05	-0.02074
ENSDARG00000039412	ENSONIG00000002365	11	102	0.99147	0.99026	5e-05	-0.00792
ENSDARG00000019881	ENSONIG00000002415	11	105	0.99147	0.99165	5e-05	0.07386
ENSDARG00000058105	ENSONIG00000002488	11	110	0.99147	0.99249	5e-05	1.32127
ENSDARG00000014095	ENSONIG00000002667	11	118	0.99147	0.99525	5e-05	-0.01041
	ENSONIG00000003145	11	138	0.99147	0.99033	5e-05	0.0435
ENSDARG00000043795	ENSONIG00000003291	11	143	0.99147	0.98938	5e-05	-0.01835
ENSDARG00000006691	ENSONIG00000003387	11	146	0.99147	0.98846	5e-05	0.70573
ENSDARG00000076938	ENSONIG00000003864	11	160	0.99147	0.99016	5e-05	-0.01424
ENSDARG00000062846	ENSONIG00000003870	11	161	0.99147	0.99566	5e-05	-0.02126
ENSDARG00000046157	ENSONIG00000004138	11	167	0.99147	0.99198	5e-05	0.36165
ENSDARG00000016536	ENSONIG00000004466	11	184	0.99147	0.99471	5e-05	-0.02321
ENSDARG00000027611	ENSONIG00000004570	11	185	0.99147	0.99337	5e-05	-0.01302
ENSDARG00000057231	ENSONIG00000004686	11	186	0.99147	0.9924	5e-05	-0.01527
ENSDARG00000008243	ENSONIG00000004836	11	191	0.99147	0.98699	5e-05	0.08396
ENSDARG00000074617	ENSONIG00000005041	11	199	0.99147	0.99389	5e-05	-0.01908
ENSDARG00000017251	ENSONIG00000005324	11	210	0.99147	0.98139	5e-05	0.01658
ENSDARG00000059097	ENSONIG00000005762	11	233	0.99147	0.99226	5e-05	-0.01993
ENSDARG00000077506	ENSONIG00000006191	11	250	0.99147	0.9923	5e-05	-0.01404
ENSDARG00000094210	ENSONIG00000006503	11	258	0.99147	0.99555	5e-05	0.01827
ENSDARG00000041382	ENSONIG00000006550	11	262	0.99147	0.99336	5e-05	-0.01711
ENSDARG00000017397	ENSONIG00000006573	11	264	0.99147	0.98839	5e-05	-0.02115
ENSDARG00000038687	ENSONIG00000006998	11	276	0.99147	0.99065	5e-05	-0.00548
	ENSONIG00000007493	11	296	0.99147	0.99508	5e-05	-0.0163
ENSDARG00000010149	ENSONIG00000007508	11	298	0.99147	0.99568	5e-05	2.79303
ENSDARG00000009933	ENSONIG00000007736	11	308	0.99147	0.98903	5e-05	0.26927
ENSDARG00000074311	ENSONIG00000007788	11	310	0.99147	0.99504	5e-05	-0.01819
ENSDARG00000026180	ENSONIG00000008131	11	318	0.99147	0.98612	5e-05	-0.00721
ENSDARG00000055648	ENSONIG00000008184	11	321	0.99147	0.98282	5e-05	1.42715
ENSDARG00000017220	ENSONIG00000008552	11	340	0.99147	0.9943	5e-05	0.04569
	ENSONIG00000009251	11	358	0.99147	0.99353	5e-05	-0.00762
	ENSONIG00000009564	11	372	0.99147	0.98249	5e-05	-0.01467
ENSDARG00000003599	ENSONIG00000009688	11	373	0.99147	0.99323	5e-05	-0.01381
ENSDARG00000055129	ENSONIG00000009748	11	376	0.99147	0.99	5e-05	0.02423
	ENSONIG00000009931	11	385	0.99147	0.99458	5e-05	0.07661
