# Supplementary material for: Leptin Stimulates Cellular Glycolysis Through a STAT3 Dependent Mechanism in Tilapia
Source: Front Endocrinol (Lausanne). 2018 Aug 21;9:465. doi: 10.3389/fendo.2018.00465 (PMC6110908; doi:10.3389/fendo.2018.00465)
Supplement: Supplemental Table 4 — Numerical representation of the heat map from Figure 1. Each highly significant gene (1–400) is listed in the column and header row. The cross reference point of two genes indicates the Pearson correlation coefficient of the relationship between the two genes. [file Table_4.XLSX]

## Sheet: Supplemental Table 4
Supplemental Table 4
Description: Numerical representation of the heat map from Figure 1. Each highly significant gene (1-400) is listed in the column and header row. The cross reference point of two genes indicates the Pearson correlation coefficient of the relationship between the two genes.
Gene	ENSONIG00000000005	ENSONIG00000000300	ENSONIG00000000435	ENSONIG00000000515	ENSONIG00000000717	ENSONIG00000000805	ENSONIG00000001283	ENSONIG00000001421	ENSONIG00000001504	ENSONIG00000001705	ENSONIG00000001867	ENSONIG00000001927	ENSONIG00000003274	ENSONIG00000004275	ENSONIG00000004388	ENSONIG00000004790	ENSONIG00000005202	ENSONIG00000005297	ENSONIG00000005518	ENSONIG00000005689	ENSONIG00000006283	ENSONIG00000006605	ENSONIG00000007227	ENSONIG00000007288	ENSONIG00000008688	ENSONIG00000009204	ENSONIG00000009376	ENSONIG00000009429	ENSONIG00000009519	ENSONIG00000009923	ENSONIG00000010219	ENSONIG00000010221	ENSONIG00000000103	ENSONIG00000000568	ENSONIG00000000941	ENSONIG00000001155	ENSONIG00000001168	ENSONIG00000002394	ENSONIG00000003041	ENSONIG00000003312	ENSONIG00000003347	ENSONIG00000003436	ENSONIG00000003766	ENSONIG00000004170	ENSONIG00000004876	ENSONIG00000005003	ENSONIG00000005139	ENSONIG00000006712	ENSONIG00000007027
ENSONIG00000000005	1	-0.999999	-0.999977	0.999932	0.999955	-0.999949	0.999879	-0.999883	-0.999882	0.999846	0.999838	0.999728	-0.999677	0.999607	-0.999597	-0.999577	-0.999318	-0.999091	-0.999233	0.99863	0.99854	0.998493	0.99864	0.998558	-0.998389	-0.997915	0.997923	0.997095	-0.997332	-0.996777	-0.995413	-0.992934	0.977885	0.979625	0.977057	-0.980304	-0.980658	-0.982207	-0.974275	-0.983087	0.973208	-0.983397	-0.983698	-0.971381	0.971293	-0.984882	-0.970464	0.968964	0.964624
ENSONIG00000000300	-0.999999	1	0.999966	-0.999914	-0.999968	0.999963	-0.999855	0.999904	0.999903	-0.99987	-0.999863	-0.999694	0.999639	-0.999565	0.999555	0.999534	0.999264	0.999028	0.999288	-0.998554	-0.998461	-0.998413	-0.998714	-0.998634	0.99847	0.997821	-0.998015	-0.996984	0.997436	0.996891	0.99555	0.992762	-0.978186	-0.979914	-0.977363	0.980588	0.980939	0.982477	0.974599	0.98335	-0.973538	0.983658	0.983957	0.971722	-0.971635	0.98513	0.970811	-0.96932	-0.965003
ENSONIG00000000435	-0.999977	0.999966	1	-0.999988	-0.999869	0.999858	-0.999961	0.999757	0.999755	-0.999704	-0.999694	-0.999863	0.999826	-0.999773	0.999766	0.999751	0.999545	0.999356	0.998945	-0.998961	-0.998883	-0.998841	-0.998265	-0.998172	0.997983	0.998329	-0.997465	-0.997587	0.996816	0.996212	0.994743	0.993714	-0.976449	-0.978245	-0.975595	0.978947	0.979312	0.980915	0.972729	0.981827	-0.971631	0.982148	0.98246	0.969753	-0.969662	0.983688	0.968811	-0.967271	-0.96282
ENSONIG00000000515	0.999932	-0.999914	-0.999988	1	0.999778	-0.999764	0.999992	-0.999638	-0.999634	0.999573	0.999561	0.999932	-0.999905	0.999866	-0.99986	-0.999848	-0.999681	-0.99952	-0.998708	0.999172	0.999102	0.999064	0.997965	0.997864	-0.99766	-0.998599	0.997105	0.997915	-0.996414	-0.995774	-0.99423	-0.99425	0.975382	0.977218	0.974508	-0.977936	-0.97831	-0.979952	-0.971583	-0.980886	0.970462	-0.981216	-0.981536	-0.968547	0.968454	-0.982796	-0.967587	0.966018	0.961486
ENSONIG00000000717	0.999955	-0.999968	-0.999869	0.999778	1	-1	0.999687	-0.999983	-0.999982	0.999967	0.999963	0.999464	-0.999392	0.999297	-0.999284	-0.999258	-0.998925	-0.998644	-0.999558	0.998092	0.997986	0.99793	0.999088	0.99902	-0.99888	-0.997261	0.998487	0.996331	-0.997977	-0.99749	-0.996272	-0.991769	0.979816	0.981478	0.979024	-0.982125	-0.982462	-0.983937	-0.976359	-0.984772	0.975335	-0.985067	-0.985352	-0.97358	0.973495	-0.986473	-0.972699	0.971255	0.96707
ENSONIG00000000805	-0.999949	0.999963	0.999858	-0.999764	-1	1	-0.999671	0.999986	0.999986	-0.999972	-0.999969	-0.999443	0.99937	-0.999273	0.99926	0.999234	0.998896	0.998611	0.999576	-0.998053	-0.997946	-0.997889	-0.999114	-0.999048	0.99891	0.997215	-0.998521	-0.996277	0.998017	0.997534	0.996326	0.991689	-0.979942	-0.981598	-0.979152	0.982243	0.982579	0.984049	0.976495	0.984881	-0.975474	0.985175	0.985459	0.973724	-0.973639	0.986576	0.972844	-0.971405	-0.96723
ENSONIG00000001283	0.999879	-0.999855	-0.999961	0.999992	0.999687	-0.999671	1	-0.999524	-0.99952	0.99945	0.999437	0.99997	-0.999951	0.999922	-0.999918	-0.999909	-0.999772	-0.999634	-0.998501	0.999324	0.999261	0.999227	0.997707	0.9976	-0.997384	-0.998799	0.996799	0.998161	-0.996074	-0.995406	-0.993801	-0.994662	0.974508	0.976378	0.97362	-0.977108	-0.97749	-0.979162	-0.970646	-0.980115	0.969507	-0.980451	-0.980777	-0.967563	0.967469	-0.982063	-0.966588	0.964996	0.9604
ENSONIG00000001421	-0.999883	0.999904	0.999757	-0.999638	-0.999983	0.999986	-0.999524	1	1	-0.999997	-0.999996	-0.999256	0.999172	-0.999062	0.999047	0.999017	0.998638	0.998323	0.999714	-0.997715	-0.997599	-0.997538	-0.99932	-0.999261	0.999139	0.996814	-0.99879	-0.995816	0.99833	0.997885	0.996757	0.991007	-0.980964	-0.982577	-0.980194	0.983205	0.983532	0.98496	0.977602	0.985768	-0.976604	0.986053	0.986329	0.974894	-0.974811	0.987411	0.974034	-0.972625	-0.968536
ENSONIG00000001504	-0.999882	0.999903	0.999755	-0.999634	-0.999982	0.999986	-0.99952	1	1	-0.999998	-0.999997	-0.999251	0.999167	-0.999057	0.999042	0.999011	0.998632	0.998316	0.999717	-0.997707	-0.997591	-0.99753	-0.999324	-0.999266	0.999144	0.996804	-0.998797	-0.995805	0.998337	0.997893	0.996767	0.99099	-0.980988	-0.9826	-0.980219	0.983228	0.983554	0.984981	0.977628	0.985789	-0.976631	0.986074	0.986349	0.974922	-0.974839	0.987431	0.974062	-0.972654	-0.968567
ENSONIG00000001705	0.999846	-0.99987	-0.999704	0.999573	0.999967	-0.999972	0.99945	-0.999997	-0.999998	1	1	0.999164	-0.999075	0.998959	-0.998944	-0.998912	-0.998515	-0.998187	-0.999767	0.997557	0.997437	0.997374	0.999402	0.999347	-0.999232	-0.996627	0.998901	0.995602	-0.998461	-0.998033	-0.99694	-0.990695	0.981409	0.983003	0.980648	-0.983623	-0.983946	-0.985356	-0.978085	-0.986154	0.977098	-0.986434	-0.986707	-0.975405	0.975323	-0.987774	-0.974554	0.973159	0.969108
ENSONIG00000001867	0.999838	-0.999863	-0.999694	0.999561	0.999963	-0.999969	0.999437	-0.999996	-0.999997	1	1	0.999148	-0.999058	0.99894	-0.998925	-0.998893	-0.998493	-0.998162	-0.999775	0.997528	0.997407	0.997344	0.999416	0.999362	-0.999248	-0.996593	0.99892	0.995564	-0.998484	-0.998058	-0.996972	-0.990639	0.981489	0.983079	0.980729	-0.983698	-0.984019	-0.985426	-0.978171	-0.986222	0.977186	-0.986502	-0.986773	-0.975496	0.975414	-0.987838	-0.974646	0.973254	0.969209
ENSONIG00000001927	0.999728	-0.999694	-0.999863	0.999932	0.999464	-0.999443	0.99997	-0.999256	-0.999251	0.999164	0.999148	1	-0.999998	0.999989	-0.999987	-0.999983	-0.999907	-0.999813	-0.998048	0.999579	0.999528	0.999501	0.997154	0.997035	-0.996796	-0.999148	0.996151	0.998599	-0.99536	-0.994636	-0.992913	-0.99543	0.972745	0.974679	0.971828	-0.975435	-0.97583	-0.977564	-0.968758	-0.978552	0.967585	-0.978901	-0.97924	-0.965581	0.965485	-0.980577	-0.964578	0.96294	0.958218
ENSONIG00000003274	-0.999677	0.999639	0.999826	-0.999905	-0.999392	0.99937	-0.999951	0.999172	0.999167	-0.999075	-0.999058	-0.999998	1	-0.999997	0.999996	0.999993	0.999934	0.999852	0.997914	-0.999638	-0.999591	-0.999565	-0.996992	-0.99687	0.996624	0.999233	-0.995963	-0.998709	0.995154	0.994415	0.992658	0.99563	-0.972251	-0.974202	-0.971325	0.974966	0.975364	0.977115	0.96823	0.978113	-0.967047	0.978465	0.978808	0.965027	-0.96493	0.980158	0.964016	-0.962366	-0.957609
ENSONIG00000004275	0.999607	-0.999565	-0.999773	0.999866	0.999297	-0.999273	0.999922	-0.999062	-0.999057	0.998959	0.99894	0.999989	-0.999997	1	-1	-0.999999	-0.999961	-0.999893	-0.997741	0.999705	0.999662	0.999639	0.996785	0.996659	-0.996405	-0.999333	0.995724	0.998839	-0.994892	-0.994135	-0.992338	-0.995872	0.971635	0.973607	0.970699	-0.974379	-0.974782	-0.976554	-0.967571	-0.977564	0.966376	-0.977921	-0.978268	-0.964337	0.964239	-0.979636	-0.963316	0.96165	0.95685
ENSONIG00000004388	-0.999597	0.999555	0.999766	-0.99986	-0.999284	0.99926	-0.999918	0.999047	0.999042	-0.998944	-0.998925	-0.999987	0.999996	-1	1	1	0.999964	0.999898	0.997718	-0.999713	-0.999671	-0.999648	-0.996758	-0.996631	0.996376	0.999345	-0.995693	-0.998855	0.994858	0.994098	0.992296	0.995903	-0.971554	-0.973529	-0.970617	0.974303	0.974706	0.97648	0.967485	0.977492	-0.966289	0.97785	0.978197	0.964247	-0.964148	0.979567	0.963225	-0.961557	-0.956752
ENSONIG00000004790	-0.999577	0.999534	0.999751	-0.999848	-0.999258	0.999234	-0.999909	0.999017	0.999011	-0.998912	-0.998893	-0.999983	0.999993	-0.999999	1	1	0.999969	0.999908	0.997671	-0.999729	-0.999689	-0.999666	-0.996702	-0.996574	0.996317	0.99937	-0.995629	-0.998888	0.994788	0.994023	0.99221	0.995965	-0.971391	-0.973372	-0.970451	0.974147	0.974552	0.976332	0.967311	0.977347	-0.966111	0.977705	0.978054	0.964064	-0.963965	0.979428	0.96304	-0.961367	-0.956551
ENSONIG00000005202	-0.999318	0.999264	0.999545	-0.999681	-0.998925	0.998896	-0.999772	0.998638	0.998632	-0.998515	-0.998493	-0.999907	0.999934	-0.999961	0.999964	0.999969	1	0.999984	0.997105	-0.999881	-0.999854	-0.999838	-0.996035	-0.995895	0.995614	0.999617	-0.994865	-0.999227	0.993957	0.993136	0.991202	0.996638	-0.969498	-0.971543	-0.968528	0.972345	0.972763	0.974605	0.965291	0.975656	-0.964056	0.976028	0.976389	0.96195	-0.961848	0.977815	0.960897	-0.959178	-0.954234
ENSONIG00000005297	-0.999091	0.999028	0.999356	-0.99952	-0.998644	0.998611	-0.999634	0.998323	0.998316	-0.998187	-0.998162	-0.999813	0.999852	-0.999893	0.999898	0.999908	0.999984	1	0.996654	-0.999953	-0.999935	-0.999925	-0.995509	-0.995361	0.995062	0.999759	-0.99427	-0.999436	0.993313	0.99245	0.990429	0.997091	-0.968079	-0.970172	-0.967088	0.970993	0.971421	0.973307	0.963781	0.974385	-0.96252	0.974767	0.975137	0.960371	-0.960267	0.976601	0.959297	-0.957544	-0.952507
ENSONIG00000005518	-0.999233	0.999288	0.998945	-0.998708	-0.999558	0.999576	-0.998501	0.999714	0.999717	-0.999767	-0.999775	-0.998048	0.997914	-0.997741	0.997718	0.997671	0.997105	0.996654	1	-0.995815	-0.995658	-0.995577	-0.999916	-0.999894	0.999845	0.994621	-0.999681	-0.993346	0.999426	0.999154	0.998396	0.987524	-0.985327	-0.98674	-0.984649	0.987288	0.987572	0.988809	0.982355	0.989506	-0.981467	0.989751	0.989987	0.979939	-0.979865	0.990911	0.979169	-0.977903	-0.97421
ENSONIG00000005689	0.99863	-0.998554	-0.998961	0.999172	0.998092	-0.998053	0.999324	-0.997715	-0.997707	0.997557	0.997528	0.999579	-0.999638	0.999705	-0.999713	-0.999729	-0.999881	-0.999953	-0.995815	1	0.999999	0.999997	0.994545	0.994381	-0.994053	-0.999925	0.993187	0.999714	-0.992147	-0.991214	-0.989044	-0.997783	0.965604	0.967776	0.964576	-0.968629	-0.969074	-0.971036	-0.96115	-0.972159	0.959845	-0.972556	-0.972943	-0.957623	0.957516	-0.974469	-0.956513	0.954704	0.94951
ENSONIG00000006283	0.99854	-0.998461	-0.998883	0.999102	0.997986	-0.997946	0.999261	-0.997599	-0.997591	0.997437	0.997407	0.999528	-0.999591	0.999662	-0.999671	-0.999689	-0.999854	-0.999935	-0.995658	0.999999	1	1	0.994366	0.9942	-0.993867	-0.999944	0.992988	0.999753	-0.991934	-0.990989	-0.988792	-0.997894	0.965162	0.967348	0.964127	-0.968206	-0.968655	-0.97063	-0.960681	-0.97176	0.959368	-0.972161	-0.97255	-0.957134	0.957026	-0.974088	-0.956018	0.954198	0.948977
ENSONIG00000006605	0.998493	-0.998413	-0.998841	0.999064	0.99793	-0.997889	0.999227	-0.997538	-0.99753	0.997374	0.997344	0.999501	-0.999565	0.999639	-0.999648	-0.999666	-0.999838	-0.999925	-0.995577	0.999997	1	1	0.994273	0.994106	-0.99377	-0.999953	0.992884	0.999773	-0.991822	-0.990871	-0.988661	-0.99795	0.964932	0.967126	0.963895	-0.967987	-0.968437	-0.970419	-0.960438	-0.971554	0.959121	-0.971955	-0.972346	-0.95688	0.956772	-0.973889	-0.955761	0.953936	0.948701
ENSONIG00000007227	0.99864	-0.998714	-0.998265	0.997965	0.999088	-0.999114	0.997707	-0.99932	-0.999324	0.999402	0.999416	0.997154	-0.996992	0.996785	-0.996758	-0.996702	-0.996035	-0.995509	-0.999916	0.994545	0.994366	0.994273	1	0.999999	-0.999989	-0.993193	0.999924	0.991768	-0.999782	-0.999604	-0.999047	-0.985397	0.987459	0.988763	0.986831	-0.989267	-0.989528	-0.990662	-0.984699	-0.991298	0.983871	-0.991521	-0.991736	-0.982443	0.982374	-0.992573	-0.981722	0.980534	0.977056
ENSONIG00000007288	0.998558	-0.998634	-0.998172	0.997864	0.99902	-0.999048	0.9976	-0.999261	-0.999266	0.999347	0.999362	0.997035	-0.99687	0.996659	-0.996631	-0.996574	-0.995895	-0.995361	-0.999894	0.994381	0.9942	0.994106	0.999999	1	-0.999995	-0.99301	0.999942	0.991567	-0.999813	-0.999646	-0.999114	-0.985131	0.987704	0.988995	0.987082	-0.989494	-0.989752	-0.990874	-0.98497	-0.991502	0.984149	-0.991722	-0.991934	-0.982733	0.982664	-0.992762	-0.982017	0.980839	0.977387
ENSONIG00000008688	-0.998389	0.99847	0.997983	-0.99766	-0.99888	0.99891	-0.997384	0.999139	0.999144	-0.999232	-0.999248	-0.996796	0.996624	-0.996405	0.996376	0.996317	0.995614	0.995062	0.999845	-0.994053	-0.993867	-0.99377	-0.999989	-0.999995	1	0.992646	-0.99997	-0.991167	0.999867	0.999723	0.999238	0.984602	-0.988176	-0.989442	-0.987567	0.98993	0.990183	0.99128	0.985492	0.991894	-0.984686	0.992109	0.992317	0.983293	-0.983225	0.993124	0.982589	-0.981429	-0.978028
ENSONIG00000009204	-0.997915	0.997821	0.998329	-0.998599	-0.997261	0.997215	-0.998799	0.996814	0.996804	-0.996627	-0.996593	-0.999148	0.999233	-0.999333	0.999345	0.99937	0.999617	0.999759	0.994621	-0.999925	-0.999944	-0.999953	-0.993193	-0.99301	0.992646	1	-0.991686	-0.999932	0.990541	0.989521	0.987163	0.998523	-0.962348	-0.964621	-0.961274	0.965514	0.965981	0.968039	0.957699	0.969218	-0.956339	0.969635	0.970041	0.954026	-0.953914	0.971648	0.952871	-0.95099	-0.945598
ENSONIG00000009376	0.997923	-0.998015	-0.997465	0.997105	0.998487	-0.998521	0.996799	-0.99879	-0.998797	0.998901	0.99892	0.996151	-0.995963	0.995724	-0.995693	-0.995629	-0.994865	-0.99427	-0.999681	0.993187	0.992988	0.992884	0.999924	0.999942	-0.99997	-0.991686	1	0.990118	-0.999963	-0.999874	-0.999508	-0.983229	0.989326	0.990527	0.988746	-0.990989	-0.991229	-0.992264	-0.986768	-0.992842	0.985997	-0.993044	-0.993238	-0.984663	0.984598	-0.993994	-0.983988	0.982875	0.979601
ENSONIG00000009429	0.997095	-0.996984	-0.997587	0.997915	0.996331	-0.996277	0.998161	-0.995816	-0.995805	0.995602	0.995564	0.998599	-0.998709	0.998839	-0.998855	-0.998888	-0.999227	-0.999436	-0.993346	0.999714	0.999753	0.999773	0.991768	0.991567	-0.991167	-0.999932	0.990118	1	-0.988875	-0.98777	-0.985234	-0.999088	0.959114	0.961482	0.957996	-0.962413	-0.9629	-0.965049	-0.954279	-0.966282	0.952867	-0.966718	-0.967143	-0.950467	0.950351	-0.968826	-0.94927	0.94732	0.941741
ENSONIG00000009519	-0.997332	0.997436	0.996816	-0.996414	-0.997977	0.998017	-0.996074	0.99833	0.998337	-0.998461	-0.998484	-0.99536	0.995154	-0.994892	0.994858	0.994788	0.993957	0.993313	0.999426	-0.992147	-0.991934	-0.991822	-0.999782	-0.999813	0.999867	0.990541	-0.999963	-0.988875	1	0.999974	0.999741	0.981623	-0.990543	-0.991672	-0.989997	0.992105	0.992329	0.993296	0.988127	0.993833	-0.987395	0.99402	0.994201	0.986128	-0.986067	0.994899	0.985486	-0.984424	-0.981295
ENSONIG00000009923	-0.996777	0.996891	0.996212	-0.995774	-0.99749	0.997534	-0.995406	0.997885	0.997893	-0.998033	-0.998058	-0.994636	0.994415	-0.994135	0.994098	0.994023	0.993136	0.99245	0.999154	-0.991214	-0.990989	-0.990871	-0.999604	-0.999646	0.999723	0.989521	-0.999874	-0.98777	0.999974	1	0.99988	0.980214	-0.991512	-0.99258	-0.990994	0.992988	0.993199	0.994108	0.989214	0.994611	-0.988517	0.994786	0.994954	0.987306	-0.987246	0.995604	0.98669	-0.985673	-0.982664
ENSONIG00000010219	-0.995413	0.99555	0.994743	-0.99423	-0.996272	0.996326	-0.993801	0.996757	0.996767	-0.99694	-0.996972	-0.992913	0.992658	-0.992338	0.992296	0.99221	0.991202	0.990429	0.998396	-0.989044	-0.988792	-0.988661	-0.999047	-0.999114	0.999238	0.987163	-0.999508	-0.985234	0.999741	0.99988	1	0.977026	-0.993409	-0.994346	-0.992951	0.994702	0.994885	0.995669	0.991367	0.996099	-0.990741	0.996248	0.996391	0.98965	-0.989597	0.996937	0.989093	-0.98817	-0.985421
ENSONIG00000010221	-0.992934	0.992762	0.993714	-0.99425	-0.991769	0.991689	-0.994662	0.991007	0.99099	-0.990695	-0.990639	-0.99543	0.99563	-0.995872	0.995903	0.995965	0.996638	0.997091	0.987524	-0.997783	-0.997894	-0.99795	-0.985397	-0.985131	0.984602	0.998523	-0.983229	-0.999088	0.981623	0.980214	0.977026	1	-0.946157	-0.948871	-0.944879	0.949941	0.950502	0.952981	0.940648	0.954408	-0.939046	0.954915	0.955408	0.936331	-0.9362	0.957366	0.934979	-0.932783	-0.926524
ENSONIG00000000103	0.977885	-0.978186	-0.976449	0.975382	0.979816	-0.979942	0.974508	-0.980964	-0.980988	0.981409	0.981489	0.972745	-0.972251	0.971635	-0.971554	-0.971391	-0.969498	-0.968079	-0.985327	0.965604	0.965162	0.964932	0.987459	0.987704	-0.988176	-0.962348	0.989326	0.959114	-0.990543	-0.991512	-0.993409	-0.946157	1	0.999964	0.999992	-0.999929	-0.999906	-0.999763	-0.999862	-0.999648	0.999773	-0.999602	-0.999553	-0.999576	0.999565	-0.999331	-0.999457	0.999236	0.998428
ENSONIG00000000568	0.979625	-0.979914	-0.978245	0.977218	0.981478	-0.981598	0.976378	-0.982577	-0.9826	0.983003	0.983079	0.974679	-0.974202	0.973607	-0.973529	-0.973372	-0.971543	-0.970172	-0.98674	0.967776	0.967348	0.967126	0.988763	0.988995	-0.989442	-0.964621	0.990527	0.961482	-0.991672	-0.99258	-0.994346	-0.948871	0.999964	1	0.999923	-0.999994	-0.999986	-0.999912	-0.999685	-0.999837	0.999556	-0.999805	-0.999771	-0.999293	0.999279	-0.999605	-0.999142	0.998868	0.997916
ENSONIG00000000941	0.977057	-0.977363	-0.975595	0.974508	0.979024	-0.979152	0.97362	-0.980194	-0.980219	0.980648	0.980729	0.971828	-0.971325	0.970699	-0.970617	-0.970451	-0.968528	-0.967088	-0.984649	0.964576	0.964127	0.963895	0.986831	0.987082	-0.987567	-0.961274	0.988746	0.957996	-0.989997	-0.990994	-0.992951	-0.944879	0.999992	0.999923	1	-0.999875	-0.999845	-0.99967	-0.999919	-0.999537	0.999849	-0.999483	-0.999428	-0.999683	0.999673	-0.999179	-0.999579	0.999382	0.99864
ENSONIG00000001155	-0.980304	0.980588	0.978947	-0.977936	-0.982125	0.982243	-0.977108	0.983205	0.983228	-0.983623	-0.983698	-0.975435	0.974966	-0.974379	0.974303	0.974147	0.972345	0.970993	0.987288	-0.968629	-0.968206	-0.967987	-0.989267	-0.989494	0.98993	0.965514	-0.990989	-0.962413	0.992105	0.992988	0.994702	0.949941	-0.999929	-0.999994	-0.999875	1	0.999998	0.999951	0.999594	0.999893	-0.999449	0.999867	0.999838	0.999159	-0.999144	0.999695	0.998995	-0.9987	-0.99769
ENSONIG00000001168	-0.980658	0.980939	0.979312	-0.97831	-0.982462	0.982579	-0.97749	0.983532	0.983554	-0.983946	-0.984019	-0.97583	0.975364	-0.974782	0.974706	0.974552	0.972763	0.971421	0.987572	-0.969074	-0.968655	-0.968437	-0.989528	-0.989752	0.990183	0.965981	-0.991229	-0.9629	0.992329	0.993199	0.994885	0.950502	-0.999906	-0.999986	-0.999845	0.999998	1	0.999967	0.999541	0.999918	-0.999387	0.999895	0.999869	0.999084	-0.999068	0.999738	0.998912	-0.998607	-0.997566
ENSONIG00000002394	-0.982207	0.982477	0.980915	-0.979952	-0.983937	0.984049	-0.979162	0.98496	0.984981	-0.985356	-0.985426	-0.977564	0.977115	-0.976554	0.97648	0.976332	0.974605	0.973307	0.988809	-0.971036	-0.97063	-0.970419	-0.990662	-0.990874	0.99128	0.968039	-0.992264	-0.965049	0.993296	0.994108	0.995669	0.952981	-0.999763	-0.999912	-0.99967	0.999951	0.999967	1	0.999263	0.999989	-0.999072	0.999979	0.999967	0.998705	-0.998686	0.99989	0.998503	-0.998148	-0.99697
ENSONIG00000003041	-0.974275	0.974599	0.972729	-0.971583	-0.976359	0.976495	-0.970646	0.977602	0.977628	-0.978085	-0.978171	-0.968758	0.96823	-0.967571	0.967485	0.967311	0.965291	0.963781	0.982355	-0.96115	-0.960681	-0.960438	-0.984699	-0.98497	0.985492	0.957699	-0.986768	-0.954279	0.988127	0.989214	0.991367	0.940648	-0.999862	-0.999685	-0.999919	0.999594	0.999541	0.999263	1	0.99907	-0.999989	0.998995	0.998919	0.999922	-0.999917	0.998585	0.999867	-0.999747	-0.999221
ENSONIG00000003312	-0.983087	0.98335	0.981827	-0.980886	-0.984772	0.984881	-0.980115	0.985768	0.985789	-0.986154	-0.986222	-0.978552	0.978113	-0.977564	0.977492	0.977347	0.975656	0.974385	0.989506	-0.972159	-0.97176	-0.971554	-0.991298	-0.991502	0.991894	0.969218	-0.992842	-0.966282	0.993833	0.994611	0.996099	0.954408	-0.999648	-0.999837	-0.999537	0.999893	0.999918	0.999989	0.99907	1	-0.998857	0.999999	0.999994	0.998452	-0.998432	0.999949	0.998232	-0.997848	-0.99659
ENSONIG00000003347	0.973208	-0.973538	-0.971631	0.970462	0.975335	-0.975474	0.969507	-0.976604	-0.976631	0.977098	0.977186	0.967585	-0.967047	0.966376	-0.966289	-0.966111	-0.964056	-0.96252	-0.981467	0.959845	0.959368	0.959121	0.983871	0.984149	-0.984686	-0.956339	0.985997	0.952867	-0.987395	-0.988517	-0.990741	-0.939046	0.999773	0.999556	0.999849	-0.999449	-0.999387	-0.999072	-0.999989	-0.998857	1	-0.998774	-0.99869	-0.999969	0.999966	-0.998324	-0.999932	0.999842	0.999395
ENSONIG00000003436	-0.983397	0.983658	0.982148	-0.981216	-0.985067	0.985175	-0.980451	0.986053	0.986074	-0.986434	-0.986502	-0.978901	0.978465	-0.977921	0.97785	0.977705	0.976028	0.974767	0.989751	-0.972556	-0.972161	-0.971955	-0.991521	-0.991722	0.992109	0.969635	-0.993044	-0.966718	0.99402	0.994786	0.996248	0.954915	-0.999602	-0.999805	-0.999483	0.999867	0.999895	0.999979	0.998995	0.999999	-0.998774	1	0.999999	0.998356	-0.998335	0.999965	0.99813	-0.997735	-0.996448
ENSONIG00000003766	-0.983698	0.983957	0.98246	-0.981536	-0.985352	0.985459	-0.980777	0.986329	0.986349	-0.986707	-0.986773	-0.97924	0.978808	-0.978268	0.978197	0.978054	0.976389	0.975137	0.989987	-0.972943	-0.97255	-0.972346	-0.991736	-0.991934	0.992317	0.970041	-0.993238	-0.967143	0.994201	0.994954	0.996391	0.955408	-0.999553	-0.999771	-0.999428	0.999838	0.999869	0.999967	0.998919	0.999994	-0.99869	0.999999	1	0.99826	-0.998237	0.999978	0.998026	-0.997622	-0.996307
ENSONIG00000004170	-0.971381	0.971722	0.969753	-0.968547	-0.97358	0.973724	-0.967563	0.974894	0.974922	-0.975405	-0.975496	-0.965581	0.965027	-0.964337	0.964247	0.964064	0.96195	0.960371	0.979939	-0.957623	-0.957134	-0.95688	-0.982443	-0.982733	0.983293	0.954026	-0.984663	-0.950467	0.986128	0.987306	0.98965	0.936331	-0.999576	-0.999293	-0.999683	0.999159	0.999084	0.998705	0.999922	0.998452	-0.999969	0.998356	0.99826	1	-1	0.997842	0.999993	-0.99995	-0.999636
ENSONIG00000004876	0.971293	-0.971635	-0.969662	0.968454	0.973495	-0.973639	0.967469	-0.974811	-0.974839	0.975323	0.975414	0.965485	-0.96493	0.964239	-0.964148	-0.963965	-0.961848	-0.960267	-0.979865	0.957516	0.957026	0.956772	0.982374	0.982664	-0.983225	-0.953914	0.984598	0.950351	-0.986067	-0.987246	-0.989597	-0.9362	0.999565	0.999279	0.999673	-0.999144	-0.999068	-0.998686	-0.999917	-0.998432	0.999966	-0.998335	-0.998237	-1	1	-0.997817	-0.999994	0.999954	0.999646
ENSONIG00000005003	-0.984882	0.98513	0.983688	-0.982796	-0.986473	0.986576	-0.982063	0.987411	0.987431	-0.987774	-0.987838	-0.980577	0.980158	-0.979636	0.979567	0.979428	0.977815	0.976601	0.990911	-0.974469	-0.974088	-0.973889	-0.992573	-0.992762	0.993124	0.971648	-0.993994	-0.968826	0.994899	0.995604	0.996937	0.957366	-0.999331	-0.999605	-0.999179	0.999695	0.999738	0.99989	0.998585	0.999949	-0.998324	0.999965	0.999978	0.997842	-0.997817	1	0.997583	-0.997137	-0.995709
ENSONIG00000005139	-0.970464	0.970811	0.968811	-0.967587	-0.972699	0.972844	-0.966588	0.974034	0.974062	-0.974554	-0.974646	-0.964578	0.964016	-0.963316	0.963225	0.96304	0.960897	0.959297	0.979169	-0.956513	-0.956018	-0.955761	-0.981722	-0.982017	0.982589	0.952871	-0.983988	-0.94927	0.985486	0.98669	0.989093	0.934979	-0.999457	-0.999142	-0.999579	0.998995	0.998912	0.998503	0.999867	0.998232	-0.999932	0.99813	0.998026	0.999993	-0.999994	0.997583	1	-0.999981	-0.999732
ENSONIG00000006712	0.968964	-0.96932	-0.967271	0.966018	0.971255	-0.971405	0.964996	-0.972625	-0.972654	0.973159	0.973254	0.96294	-0.962366	0.96165	-0.961557	-0.961367	-0.959178	-0.957544	-0.977903	0.954704	0.954198	0.953936	0.980534	0.980839	-0.981429	-0.95099	0.982875	0.94732	-0.984424	-0.985673	-0.98817	-0.932783	0.999236	0.998868	0.999382	-0.9987	-0.998607	-0.998148	-0.999747	-0.997848	0.999842	-0.997735	-0.997622	-0.99995	0.999954	-0.997137	-0.999981	1	0.999856
ENSONIG00000007027	0.964624	-0.965003	-0.96282	0.961486	0.96707	-0.96723	0.9604	-0.968536	-0.968567	0.969108	0.969209	0.958218	-0.957609	0.95685	-0.956752	-0.956551	-0.954234	-0.952507	-0.97421	0.94951	0.948977	0.948701	0.977056	0.977387	-0.978028	-0.945598	0.979601	0.941741	-0.981295	-0.982664	-0.985421	-0.926524	0.998428	0.997916	0.99864	-0.99769	-0.997566	-0.99697	-0.999221	-0.99659	0.999395	-0.996448	-0.996307	-0.999636	0.999646	-0.995709	-0.999732	0.999856	1
ENSONIG00000007306	-0.990209	0.990409	0.989243	-0.988515	-0.991483	0.991564	-0.987914	0.992225	0.99224	-0.992509	-0.992559	-0.986687	0.986339	-0.985904	0.985847	0.985732	0.984381	0.983357	0.994917	-0.981549	-0.981224	-0.981055	-0.99614	-0.996276	0.996534	0.979135	-0.997144	-0.9767	0.997757	0.998216	0.999022	0.966647	-0.997506	-0.998069	-0.997221	0.998275	0.998379	0.998806	0.996195	0.999027	-0.995775	0.9991	0.999169	0.995027	-0.99499	0.99942	0.994639	-0.993985	-0.99198
ENSONIG00000007682	-0.99037	0.990569	0.989412	-0.98869	-0.991633	0.991714	-0.988093	0.992368	0.992384	-0.99265	-0.9927	-0.986874	0.98653	-0.986098	0.986041	0.985926	0.984584	0.983567	0.995033	-0.98177	-0.981447	-0.981279	-0.996241	-0.996375	0.99663	0.97937	-0.997231	-0.976948	0.997834	0.998285	0.999073	0.966943	-0.997423	-0.997996	-0.997134	0.998206	0.998312	0.998749	0.996093	0.998975	-0.995668	0.99905	0.999122	0.994911	-0.994874	0.99938	0.994518	-0.993857	-0.991833
ENSONIG00000007686	0.990493	-0.990691	-0.989541	0.988823	0.991748	-0.991829	0.98823	-0.992478	-0.992493	0.992758	0.992807	0.987019	-0.986676	0.986246	-0.986189	-0.986075	-0.98474	-0.983728	-0.995121	0.98194	0.981618	0.981451	0.996318	0.996451	-0.996703	-0.97955	0.997297	0.977138	-0.997893	-0.998337	-0.999111	-0.967171	0.997358	0.997939	0.997066	-0.998152	-0.99826	-0.998704	-0.996014	-0.998934	0.995585	-0.999011	-0.999084	-0.994821	0.994783	-0.999348	-0.994424	0.993758	0.991718
ENSONIG00000008128	-0.960045	0.960448	0.958132	-0.956719	-0.962645	0.962815	-0.955569	0.964206	0.964239	-0.964815	-0.964923	-0.953263	0.952619	-0.951819	0.951715	0.951503	0.94906	0.947241	0.97027	-0.944089	-0.943529	-0.943239	-0.973329	-0.973686	0.974377	0.939982	-0.976077	-0.935941	0.977912	0.979401	0.982415	0.920053	-0.997341	-0.996687	-0.99762	0.996404	0.99625	0.995518	0.998415	0.995059	-0.998668	0.994888	0.994718	0.99904	-0.999057	0.994008	0.999201	-0.999427	-0.999858
ENSONIG00000008417	0.991357	-0.991546	-0.990448	0.989761	0.992552	-0.992628	0.989193	-0.993245	-0.993259	0.99351	0.993557	0.988031	-0.987701	0.987288	-0.987234	-0.987124	-0.985839	-0.984863	-0.995735	0.983136	0.982825	0.982663	0.996849	0.996971	-0.997204	-0.980824	0.997749	0.978485	-0.998289	-0.998687	-0.999361	-0.968785	0.996871	0.997506	0.996553	-0.997741	-0.99786	-0.998356	-0.99542	-0.998616	0.994961	-0.998704	-0.998788	-0.994147	0.994106	-0.999095	-0.993726	0.99302	0.990872
ENSONIG00000008454	-0.991392	0.99158	0.990484	-0.989799	-0.992584	0.99266	-0.989232	0.993275	0.99329	-0.99354	-0.993587	-0.988072	0.987743	-0.98733	0.987276	0.987166	0.985883	0.984909	0.99576	-0.983184	-0.982874	-0.982712	-0.99687	-0.996992	0.997224	0.980875	-0.997767	-0.97854	0.998305	0.9987	0.999371	0.96885	-0.99685	-0.997487	-0.996531	0.997723	0.997843	0.99834	0.995394	0.998602	-0.994934	0.998691	0.998775	0.994118	-0.994078	0.999084	0.993696	-0.992989	-0.990837
ENSONIG00000008724	-0.959701	0.960105	0.957779	-0.956361	-0.962311	0.962482	-0.955206	0.963879	0.963912	-0.964491	-0.9646	-0.952891	0.952245	-0.951441	0.951337	0.951124	0.948672	0.946847	0.969972	-0.943683	-0.943121	-0.94283	-0.973047	-0.973405	0.9741	0.939562	-0.975809	-0.935507	0.977655	0.979153	0.982185	0.919571	-0.997251	-0.996586	-0.997534	0.996299	0.996143	0.995401	0.998345	0.994936	-0.998603	0.994763	0.994592	0.998986	-0.999002	0.993873	0.999151	-0.999385	-0.999837
ENSONIG00000008779	-0.994092	0.994247	0.993335	-0.992759	-0.995072	0.995134	-0.99228	0.995633	0.995645	-0.995846	-0.995883	-0.991292	0.99101	-0.990656	0.99061	0.990515	0.989407	0.98856	0.99758	-0.987051	-0.986778	-0.986636	-0.998399	-0.998486	0.998649	0.985014	-0.999019	-0.982936	0.999363	0.999595	0.999916	0.974187	-0.994809	-0.995637	-0.994401	0.995949	0.996109	0.996789	0.99298	0.997157	-0.992415	0.997284	0.997405	0.991424	-0.991375	0.997865	0.990916	-0.990071	-0.98754
ENSONIG00000008977	-0.951999	0.952439	0.949908	-0.948367	-0.954846	0.955033	-0.947114	0.956561	0.956597	-0.957231	-0.95735	-0.944606	0.943908	-0.943039	0.942926	0.942696	0.940049	0.938083	0.963258	-0.93468	-0.934076	-0.933763	-0.966662	-0.96706	0.967833	0.930258	-0.969738	-0.925917	0.971804	0.973487	0.976917	0.908948	-0.994964	-0.994078	-0.99535	0.993701	0.993498	0.992546	0.996492	0.991957	-0.996874	0.99174	0.991525	0.997461	-0.997487	0.990632	0.997726	-0.998121	-0.999018
ENSONIG00000009496	-0.951529	0.951972	0.949429	-0.947881	-0.954391	0.954578	-0.946623	0.956114	0.95615	-0.956787	-0.956907	-0.944103	0.943402	-0.942529	0.942416	0.942185	0.939527	0.937552	0.962846	-0.934135	-0.933529	-0.933215	-0.96627	-0.96667	0.967447	0.929696	-0.969364	-0.925339	0.971442	0.973136	0.97659	0.908309	-0.99481	-0.99391	-0.995202	0.993529	0.993323	0.992359	0.996363	0.991762	-0.996752	0.991543	0.991325	0.997351	-0.997378	0.990422	0.997622	-0.998027	-0.998949
ENSONIG00000000006	0.74671	-0.747668	-0.742197	0.738908	0.752957	-0.75337	0.736257	-0.756777	-0.756858	0.758283	0.758552	0.731005	-0.729556	0.727761	-0.727528	-0.727055	-0.721645	-0.717673	-0.77219	0.710887	0.709694	0.709078	0.780372	0.781345	-0.783246	-0.702224	0.788002	0.693877	-0.793272	-0.797665	-0.806922	-0.662502	0.869308	0.865081	0.871241	-0.863366	-0.862457	-0.858339	-0.8774	-0.855896	0.87964	-0.855014	-0.854149	-0.883331	0.883505	-0.850644	-0.885119	0.887961	0.895648
ENSONIG00000000167	-0.741975	0.742941	0.737427	-0.734112	-0.748272	0.748689	-0.731441	0.752124	0.752206	-0.753642	-0.753913	-0.726149	0.724689	-0.72288	0.722645	0.722169	0.716719	0.712718	0.767666	-0.705883	-0.704682	-0.704061	-0.775919	-0.776901	0.778819	0.697159	-0.783618	-0.688754	0.788936	0.793369	0.802714	0.657175	-0.865782	-0.861503	-0.867739	0.859767	0.858847	0.85468	0.873977	0.852208	-0.876246	0.851316	0.850441	0.879985	-0.880162	0.846895	0.881798	-0.884678	-0.892472
ENSONIG00000000855	0.741474	-0.742441	-0.736922	0.733605	0.747776	-0.748193	0.730931	-0.751631	-0.751713	0.753151	0.753422	0.725635	-0.724173	0.722364	-0.722128	-0.721651	-0.716198	-0.712193	-0.767187	0.705353	0.704151	0.70353	0.775447	0.77643	-0.77835	-0.696623	0.783153	0.688212	-0.788476	-0.792914	-0.802268	-0.656612	0.865407	0.861123	0.867368	-0.859385	-0.858464	-0.854292	-0.873614	-0.851816	0.875886	-0.850923	-0.850047	-0.87963	0.879807	-0.846498	-0.881445	0.884329	0.892135
ENSONIG00000000900	0.748539	-0.749494	-0.74404	0.740761	0.754767	-0.755179	0.738118	-0.758575	-0.758656	0.760076	0.760344	0.732882	-0.731437	0.729647	-0.729415	-0.728943	-0.72355	-0.719588	-0.773938	0.712822	0.711632	0.711017	0.782091	0.783061	-0.784956	-0.704182	0.789695	0.695858	-0.794946	-0.799323	-0.808546	-0.664563	0.870666	0.866459	0.87259	-0.864752	-0.863848	-0.859749	-0.878719	-0.857317	0.880947	-0.856439	-0.855578	-0.884618	0.884792	-0.852089	-0.886398	0.889224	0.896869
ENSONIG00000000960	0.750359	-0.751312	-0.745874	0.742606	0.756567	-0.756978	0.73997	-0.760363	-0.760444	0.76186	0.762127	0.73475	-0.733309	0.731525	-0.731293	-0.730822	-0.725445	-0.721495	-0.775676	0.714747	0.713561	0.712948	0.783802	0.784768	-0.786656	-0.706132	0.791379	0.69783	-0.796611	-0.800972	-0.810161	-0.666615	0.872015	0.867829	0.87393	-0.86613	-0.865229	-0.86115	-0.880028	-0.858729	0.882245	-0.857855	-0.856998	-0.885897	0.88607	-0.853525	-0.887667	0.890479	0.898082
ENSONIG00000001367	-0.736852	0.737826	0.732266	-0.728924	-0.743203	0.743623	-0.726231	0.747087	0.74717	-0.748619	-0.748892	-0.720896	0.719424	-0.717602	0.717365	0.716884	0.711392	0.70736	0.762768	-0.700473	-0.699262	-0.698637	-0.771096	-0.772088	0.774024	0.691683	-0.778868	-0.683217	0.784237	0.788714	0.798153	0.651421	-0.861949	-0.857614	-0.863932	0.855856	0.854924	0.850705	0.870254	0.848202	-0.872554	0.847299	0.846413	0.876345	-0.876524	0.842825	0.878183	-0.881105	-0.889014
ENSONIG00000001374	0.735385	-0.736361	-0.730787	0.727438	0.74175	-0.742172	0.724739	-0.745644	-0.745727	0.74718	0.747454	0.719392	-0.717917	0.71609	-0.715852	-0.715371	-0.709867	-0.705825	-0.761364	0.698924	0.697711	0.697084	0.769714	0.770708	-0.772649	-0.690116	0.777506	0.681633	-0.78289	-0.787379	-0.796845	-0.649774	0.860847	0.856497	0.862838	-0.854733	-0.853797	-0.849563	-0.869184	-0.847051	0.871493	-0.846145	-0.845257	-0.875299	0.875479	-0.841656	-0.877144	0.880077	0.888019
ENSONIG00000001877	-0.75411	0.755057	0.749654	-0.746406	-0.760278	0.760686	-0.743788	0.764049	0.764129	-0.765535	-0.7658	-0.7386	0.737168	-0.735394	0.735164	0.734696	0.729351	0.725425	0.779256	-0.718717	-0.717538	-0.716928	-0.787324	-0.788284	0.790158	0.710151	-0.794846	-0.701896	0.80004	0.804367	0.813485	0.670848	-0.874787	-0.870643	-0.876683	0.868961	0.86807	0.86403	0.882717	0.861632	-0.884911	0.860767	0.859918	0.888524	-0.888694	0.856477	0.890274	-0.893055	-0.900571
ENSONIG00000001899	0.734083	-0.735061	-0.729476	0.72612	0.740462	-0.740884	0.723415	-0.744364	-0.744447	0.745903	0.746177	0.718057	-0.716579	0.714749	-0.714511	-0.714028	-0.708513	-0.704464	-0.760118	0.69755	0.696334	0.695706	0.768487	0.769483	-0.771429	-0.688725	0.776298	0.680227	-0.781694	-0.786194	-0.795684	-0.648314	0.859869	0.855505	0.861867	-0.853735	-0.852797	-0.848549	-0.868233	-0.84603	0.87055	-0.845121	-0.844229	-0.874369	0.874549	-0.840618	-0.876221	0.879164	0.887134
ENSONIG00000001979	-0.731759	0.732741	0.727135	-0.723767	-0.738162	0.738585	-0.721052	0.742078	0.742162	-0.743623	-0.743899	-0.715676	0.714193	-0.712356	0.712117	0.711633	0.706099	0.702036	0.757894	-0.695098	-0.693879	-0.693249	-0.766297	-0.767297	0.769251	0.686245	-0.77414	-0.677719	0.779559	0.784079	0.79361	0.645709	-0.85812	-0.853731	-0.860129	0.851951	0.851008	0.846737	0.866533	0.844204	-0.868864	0.84329	0.842394	0.872706	-0.872888	0.838763	0.87457	-0.877531	-0.885553
ENSONIG00000002074	-0.73039	0.731374	0.725757	-0.722381	-0.736807	0.737232	-0.719661	0.740732	0.740816	-0.742281	-0.742557	-0.714274	0.712787	-0.710946	0.710707	0.710222	0.704677	0.700606	0.756584	-0.693655	-0.692433	-0.691802	-0.765007	-0.766009	0.767968	0.684784	-0.772869	-0.676243	0.778302	0.782832	0.792388	0.644176	-0.857089	-0.852685	-0.859104	0.850899	0.849953	0.845668	0.86553	0.843127	-0.867869	0.84221	0.841311	0.871725	-0.871907	0.837669	0.873595	-0.876568	-0.884619
ENSONIG00000002217	-0.758772	0.759711	0.754352	-0.75113	-0.764888	0.765293	-0.748533	0.768627	0.768707	-0.770101	-0.770364	-0.743386	0.741965	-0.740205	0.739977	0.739513	0.734209	0.730312	0.783703	-0.723655	-0.722484	-0.721879	-0.791699	-0.79265	0.794507	0.715151	-0.799151	-0.706955	0.804296	0.808582	0.817609	0.676116	-0.878218	-0.874127	-0.880089	0.872466	0.871586	0.867596	0.886044	0.865228	-0.888208	0.864373	0.863534	0.891771	-0.89194	0.860135	0.893498	-0.896239	-0.903647
ENSONIG00000002274	-0.727017	0.728006	0.722359	-0.718967	-0.733468	0.733895	-0.716232	0.737414	0.737499	-0.738971	-0.739249	-0.710818	0.709324	-0.707474	0.707233	0.706746	0.701174	0.697083	0.753354	-0.690098	-0.688871	-0.688236	-0.761825	-0.762834	0.764804	0.681187	-0.769734	-0.672606	0.775199	0.779758	0.789374	0.640401	-0.854541	-0.850101	-0.856573	0.848301	0.847347	0.843029	0.863053	0.840468	-0.865412	0.839544	0.838638	0.869301	-0.869485	0.834968	0.871188	-0.874186	-0.882312
ENSONIG00000002315	-0.764079	0.765009	0.759701	-0.75651	-0.770136	0.770537	-0.753936	0.773839	0.773918	-0.775298	-0.775559	-0.748837	0.747429	-0.745685	0.745459	0.744999	0.739742	0.73588	0.788762	-0.729281	-0.72812	-0.72752	-0.796673	-0.797614	0.799452	0.72085	-0.804046	-0.712721	0.809133	0.813371	0.822296	0.682126	-0.882104	-0.878074	-0.883947	0.876438	0.87557	0.871638	0.88981	0.869303	-0.89194	0.868461	0.867634	0.895446	-0.895611	0.864282	0.897144	-0.89984	-0.907123
ENSONIG00000002634	0.718805	-0.719807	-0.714089	0.710655	0.725337	-0.72577	0.707887	-0.729334	-0.72942	0.730911	0.731193	0.702407	-0.700896	0.699024	-0.698781	-0.698288	-0.69265	-0.688512	-0.745484	0.681448	0.680206	0.679565	0.754072	0.755095	-0.757092	-0.672437	0.762092	0.663763	-0.767636	-0.772262	-0.782021	-0.631227	0.848307	0.843782	0.850379	-0.841948	-0.840976	-0.836577	-0.856988	-0.833968	0.859395	-0.833028	-0.832105	-0.863365	0.863553	-0.828369	-0.865291	0.868353	0.876655
ENSONIG00000002722	0.71581	-0.716816	-0.711074	0.707624	0.722371	-0.722806	0.704845	-0.726387	-0.726472	0.727971	0.728254	0.699341	-0.697823	0.695944	-0.695699	-0.695204	-0.689543	-0.685388	-0.742613	0.678296	0.677049	0.676405	0.751242	0.75227	-0.754277	-0.669249	0.759302	0.660542	-0.764875	-0.769524	-0.779335	-0.627888	0.846023	0.841467	0.84811	-0.839621	-0.838642	-0.834214	-0.854765	-0.831589	0.85719	-0.830642	-0.829713	-0.861188	0.861377	-0.825953	-0.863128	0.866213	0.874579
ENSONIG00000002856	0.772762	-0.773676	-0.768454	0.765313	0.77872	-0.779114	0.76278	-0.782361	-0.782439	0.783796	0.784052	0.75776	-0.756374	0.754657	-0.754434	-0.753981	-0.748804	-0.745	-0.79703	0.738497	0.737353	0.736762	0.804801	0.805725	-0.807529	-0.730187	0.812039	0.722173	-0.817032	-0.82119	-0.829941	-0.691984	0.888414	0.884486	0.89021	-0.88289	-0.882044	-0.878209	-0.895919	-0.87593	0.897992	-0.875107	-0.8743	-0.901403	0.901565	-0.871027	-0.903055	0.905676	0.91275
ENSONIG00000003020	0.773539	-0.774452	-0.769237	0.766101	0.779488	-0.779882	0.763572	-0.783124	-0.783201	0.784556	0.784812	0.758559	-0.757175	0.75546	-0.755237	-0.754785	-0.749615	-0.745816	-0.797769	0.739322	0.73818	0.73759	0.805527	0.80645	-0.808251	-0.731024	0.812753	0.72302	-0.817738	-0.821888	-0.830624	-0.692868	0.888976	0.885057	0.890767	-0.883465	-0.882621	-0.878794	-0.896463	-0.87652	0.898531	-0.875699	-0.874894	-0.901933	0.902094	-0.871628	-0.90358	0.906195	0.913249
ENSONIG00000003527	-0.776429	0.777337	0.772151	-0.769032	-0.782345	0.782736	-0.766517	0.785959	0.786036	-0.787384	-0.787638	-0.761531	0.760154	-0.758448	0.758227	0.757777	0.752634	0.748855	0.800518	-0.742394	-0.741257	-0.74067	-0.808228	-0.809145	0.810935	0.734136	-0.815409	-0.726171	0.820361	0.824484	0.833161	0.696158	-0.891061	-0.887176	-0.892836	0.885598	0.884761	0.880967	0.89848	0.878712	-0.900528	0.877898	0.877099	0.903899	-0.904058	0.87386	0.90553	-0.908119	-0.915103
ENSONIG00000004068	0.710963	-0.711976	-0.706193	0.70272	0.717571	-0.718009	0.699921	-0.721616	-0.721702	0.723211	0.723496	0.69438	-0.692852	0.69096	-0.690714	-0.690216	-0.684517	-0.680335	-0.737962	0.673197	0.671943	0.671295	0.746659	0.747694	-0.749718	-0.664094	0.754782	0.655333	-0.7604	-0.765088	-0.774982	-0.622489	0.842315	0.83771	0.844425	-0.835843	-0.834855	-0.83038	-0.851155	-0.827727	0.853607	-0.826771	-0.825833	-0.857652	0.857843	-0.822034	-0.859615	0.862736	0.871204
ENSONIG00000004091	0.708446	-0.709463	-0.703659	0.700173	0.715078	-0.715517	0.697365	-0.719138	-0.719224	0.720739	0.721025	0.691805	-0.690272	0.688373	-0.688126	-0.687626	-0.681908	-0.677712	-0.735547	0.670551	0.669292	0.668642	0.744277	0.745317	-0.747349	-0.661418	0.752434	0.65263	-0.758075	-0.762782	-0.772719	-0.619689	0.840384	0.835753	0.842506	-0.833877	-0.832883	-0.828384	-0.849274	-0.825717	0.85174	-0.824756	-0.823813	-0.855809	0.856001	-0.819994	-0.857784	0.860924	0.869445
ENSONIG00000004428	0.706039	-0.707059	-0.701236	0.697739	0.712694	-0.713135	0.694921	-0.716768	-0.716854	0.718375	0.718662	0.689343	-0.687804	0.685899	-0.685652	-0.68515	-0.679414	-0.675205	-0.733236	0.668021	0.666759	0.666107	0.741999	0.743043	-0.745082	-0.658861	0.750187	0.650047	-0.75585	-0.760576	-0.770554	-0.617013	0.838534	0.833879	0.840667	-0.831993	-0.830993	-0.826472	-0.847472	-0.823792	0.849951	-0.822825	-0.821878	-0.854043	0.854236	-0.818041	-0.856029	0.859187	0.867758
ENSONIG00000004815	0.784233	-0.785126	-0.780021	0.776949	0.790056	-0.790441	0.774471	-0.793613	-0.793689	0.795015	0.795265	0.769559	-0.768203	0.766522	-0.766304	-0.765861	-0.760792	-0.757067	-0.807934	0.750696	0.749576	0.748996	0.815514	0.816415	-0.818174	-0.742552	0.822569	0.734694	-0.827433	-0.831482	-0.839998	-0.705062	0.896655	0.892865	0.898387	-0.891325	-0.890508	-0.886803	-0.903888	-0.884601	0.905884	-0.883805	-0.883025	-0.909166	0.909321	-0.879859	-0.910754	0.913273	0.920063
ENSONIG00000004955	-0.785489	0.786381	0.781288	-0.778224	-0.791298	0.791682	-0.775753	0.794846	0.794921	-0.796244	-0.796493	-0.770853	0.769499	-0.767823	0.767605	0.767163	0.762107	0.75839	0.809127	-0.752035	-0.750916	-0.750339	-0.816686	-0.817584	0.819338	0.743909	-0.823721	-0.736068	0.82857	0.832607	0.841096	0.706499	-0.897551	-0.893777	-0.899275	0.892243	0.891429	0.887738	0.904754	0.885545	-0.906741	0.884752	0.883975	0.910009	-0.910163	0.880821	0.91159	-0.914097	-0.920856
ENSONIG00000005190	-0.700024	0.701053	0.695181	-0.691655	-0.706736	0.70718	-0.688814	0.710844	0.710932	-0.712465	-0.712755	-0.683191	0.68164	-0.67972	0.679471	0.678965	0.673184	0.668942	0.727459	-0.661703	-0.660432	-0.659775	-0.736303	-0.737356	0.739414	0.652475	-0.744568	-0.643597	0.750286	0.755058	0.765135	0.610336	-0.833896	-0.829181	-0.836056	0.827271	0.826259	0.821681	0.842952	0.818968	-0.845465	0.81799	0.81703	0.849612	-0.849809	0.813147	0.851626	-0.854829	-0.863523
ENSONIG00000005499	-0.786874	0.787763	0.782685	-0.779629	-0.792666	0.793049	-0.777165	0.796203	0.796279	-0.797597	-0.797846	-0.772278	0.770929	-0.769257	0.769039	0.768599	0.763556	0.759849	0.810442	-0.75351	-0.752394	-0.751818	-0.817977	-0.818872	0.82062	0.745405	-0.824989	-0.737583	0.829823	0.833846	0.842306	0.708083	-0.898537	-0.894779	-0.900253	0.893252	0.892442	0.888768	0.905706	0.886583	-0.907684	0.885795	0.88502	0.910935	-0.911089	0.88188	0.912509	-0.915004	-0.921727
ENSONIG00000005512	-0.788706	0.789591	0.784532	-0.781488	-0.794475	0.794857	-0.779033	0.797999	0.798074	-0.799387	-0.799635	-0.774164	0.772819	-0.771153	0.770937	0.770498	0.765473	0.761779	0.812181	-0.755461	-0.75435	-0.753775	-0.819684	-0.820576	0.822316	0.747384	-0.826666	-0.739588	0.831479	0.835484	0.843905	0.71018	-0.899838	-0.896103	-0.901544	0.894585	0.89378	0.890127	0.906963	0.887955	-0.908928	0.887171	0.886401	0.912158	-0.912311	0.883278	0.913721	-0.916199	-0.922877
ENSONIG00000005540	0.791425	-0.792305	-0.787275	0.784248	0.797161	-0.79754	0.781806	-0.800664	-0.800739	0.802044	0.802291	0.776964	-0.775626	0.773969	-0.773754	-0.773317	-0.768319	-0.764644	-0.81476	0.75836	0.757254	0.756683	0.822217	0.823103	-0.824832	-0.750323	0.829154	0.742566	-0.833935	-0.837913	-0.846276	-0.713295	0.901764	0.898063	0.903454	-0.896558	-0.89576	-0.892139	-0.908822	-0.889986	0.910768	-0.889209	-0.888445	-0.913967	0.914118	-0.885349	-0.915514	0.917968	0.924575
ENSONIG00000006044	0.692204	-0.693244	-0.68731	0.683747	0.698988	-0.699437	0.680877	-0.703141	-0.70323	0.70478	0.705073	0.675197	-0.67363	0.671691	-0.671439	-0.670928	-0.66509	-0.660806	-0.719942	0.653498	0.652214	0.651551	0.728889	0.729955	-0.732037	-0.644182	0.737253	0.635222	-0.743041	-0.747872	-0.758077	-0.601671	0.827835	0.823043	0.830031	-0.821103	-0.820075	-0.815424	-0.837042	-0.812669	0.839598	-0.811676	-0.810702	-0.843818	0.844017	-0.806759	-0.845867	0.849126	0.857979
ENSONIG00000006221	0.691675	-0.692716	-0.686778	0.683212	0.698463	-0.698913	0.68034	-0.70262	-0.702708	0.70426	0.704553	0.674656	-0.673088	0.671148	-0.670895	-0.670384	-0.664542	-0.660256	-0.719433	0.652943	0.651658	0.650994	0.728387	0.729454	-0.731538	-0.643621	0.736757	0.634656	-0.74255	-0.747385	-0.757599	-0.601086	0.827423	0.822627	0.829622	-0.820684	-0.819655	-0.814999	-0.836641	-0.812241	0.8392	-0.811247	-0.810272	-0.843424	0.843624	-0.806326	-0.845475	0.848739	0.857602
ENSONIG00000006547	-0.80297	0.803828	0.798923	-0.79597	-0.808562	0.808931	-0.793587	0.811975	0.812048	-0.81332	-0.81356	-0.788861	0.787556	-0.785938	0.785727	0.785301	0.780419	0.776829	0.825699	-0.770687	-0.769606	-0.769047	-0.832951	-0.833813	0.835493	0.762828	-0.839693	-0.755239	0.844336	0.848197	0.85631	0.726568	-0.909865	-0.906311	-0.911487	0.904865	0.904098	0.900616	0.916634	0.898544	-0.918498	0.897795	0.89706	0.92156	-0.921705	0.894078	0.92304	-0.925386	-0.931693
ENSONIG00000006871	0.677928	-0.678987	-0.672943	0.669315	0.684839	-0.685296	0.666393	-0.689071	-0.689162	0.690742	0.69104	0.660611	-0.659017	0.657043	-0.656787	-0.656267	-0.650327	-0.64597	-0.706202	0.638538	0.637233	0.636559	0.715332	0.71642	-0.718546	-0.629069	0.723871	0.619964	-0.729782	-0.734718	-0.745151	-0.585902	0.816682	0.811754	0.818941	-0.809759	-0.808702	-0.803923	-0.826158	-0.801093	0.828791	-0.800073	-0.799072	-0.833139	0.833345	-0.795024	-0.835251	0.838612	0.847747
ENSONIG00000006878	-0.677159	0.678219	0.67217	-0.668538	-0.684077	0.684535	-0.665614	0.688314	0.688404	-0.689986	-0.690284	-0.659826	0.65823	-0.656255	0.655998	0.655478	0.649533	0.645172	0.705462	-0.637733	-0.636427	-0.635752	-0.714601	-0.71569	0.717818	0.628256	-0.723149	-0.619144	0.729067	0.734009	0.744453	0.585055	-0.816079	-0.811143	-0.818341	0.809145	0.808087	0.803301	0.825569	0.800467	-0.828206	0.799445	0.798444	0.83256	-0.832766	0.79439	0.834676	-0.838042	-0.847193
ENSONIG00000007310	-0.675552	0.676614	0.670552	-0.666914	-0.682483	0.682942	-0.663983	0.686729	0.686819	-0.688404	-0.688703	-0.658185	0.656586	-0.654607	0.65435	0.653828	0.647872	0.643503	0.703913	-0.636051	-0.634742	-0.634066	-0.713073	-0.714164	0.716297	0.626557	-0.72164	-0.617429	0.727572	0.732525	0.742994	0.583284	-0.814815	-0.809865	-0.817085	0.807861	0.806799	0.801999	0.824336	0.799157	-0.826981	0.798132	0.797128	0.83135	-0.831556	0.793063	0.833472	-0.83685	-0.846031
ENSONIG00000007596	-0.806757	0.807608	0.802745	-0.799817	-0.8123	0.812667	-0.797454	0.815684	0.815756	-0.817016	-0.817254	-0.792767	0.791472	-0.789868	0.789659	0.789236	0.784394	0.780832	0.829283	-0.774738	-0.773665	-0.773111	-0.836466	-0.837319	0.838983	0.766939	-0.843142	-0.759407	0.847738	0.85156	0.859589	0.730939	-0.912495	-0.908989	-0.914094	0.907563	0.906806	0.903371	0.919166	0.901326	-0.921003	0.900588	0.899862	0.924019	-0.924161	0.896919	0.925477	-0.927786	-0.933992
ENSONIG00000007697	-0.67288	0.673946	0.667864	-0.664214	-0.679835	0.680295	-0.661274	0.684095	0.684186	-0.685776	-0.686076	-0.655457	0.653853	-0.651868	0.65161	0.651087	0.645112	0.64073	0.701339	-0.633255	-0.631943	-0.631265	-0.710532	-0.711627	0.713768	0.623733	-0.719131	-0.614579	0.725085	0.730058	0.740568	0.580342	-0.812713	-0.807738	-0.814994	0.805724	0.804657	0.799833	0.822282	0.796977	-0.824942	0.795948	0.794938	0.829334	-0.829542	0.790854	0.831467	-0.834864	-0.844097
ENSONIG00000008246	0.814345	-0.815181	-0.810403	0.807527	0.819789	-0.820149	0.805205	-0.82311	-0.823181	0.824419	0.824652	0.800598	-0.799325	0.797747	-0.797542	-0.797126	-0.792364	-0.788861	-0.836453	0.782865	0.781809	0.781264	0.843496	0.844332	-0.845963	-0.775189	0.850037	0.767772	-0.854539	-0.858281	-0.866137	-0.739719	0.917718	0.914313	0.919271	-0.912928	-0.912192	-0.908851	-0.924192	-0.906863	0.925973	-0.906144	-0.905438	-0.928895	0.929033	-0.902572	-0.930307	0.932542	0.938543
ENSONIG00000009133	-0.815021	0.815856	0.811086	-0.808214	-0.820456	0.820815	-0.805896	0.823772	0.823843	-0.825078	-0.825311	-0.801296	0.800025	-0.79845	0.798245	0.79783	0.793075	0.789577	0.837092	-0.78359	-0.782536	-0.781991	-0.844122	-0.844956	0.846584	0.775925	-0.850651	-0.768519	0.855144	0.858879	0.866719	0.740503	-0.918181	-0.914785	-0.919729	0.913403	0.912669	0.909337	0.924637	0.907353	-0.926413	0.906636	0.905932	0.929327	-0.929464	0.903074	0.930734	-0.932962	-0.938945
ENSONIG00000009420	0.65311	-0.654201	-0.647976	0.644241	0.660231	-0.660703	0.641233	-0.664594	-0.664687	0.666317	0.666624	0.635284	-0.633644	0.631614	-0.631351	-0.630816	-0.624709	-0.620231	-0.68227	0.612596	0.611256	0.610563	0.691702	0.692826	-0.695024	-0.602874	0.70053	0.593533	-0.706646	-0.711756	-0.722564	-0.558633	0.797043	0.791887	0.799407	-0.789801	-0.788697	-0.783704	-0.806967	-0.780748	0.809728	-0.779684	-0.778639	-0.814289	0.814505	-0.774416	-0.816506	0.820036	0.829643
ENSONIG00000010256	-0.824324	0.825139	0.820478	-0.817671	-0.829632	0.829983	-0.815404	0.83287	0.832939	-0.834145	-0.834372	-0.810906	0.809663	-0.808122	0.807921	0.807515	0.802862	0.799438	0.845866	-0.793576	-0.792544	-0.79201	-0.852717	-0.85353	0.855116	0.786067	-0.859076	-0.778808	0.86345	0.867084	0.874705	0.75132	-0.924493	-0.921224	-0.925983	0.919893	0.919186	0.915974	0.9307	0.91406	-0.932405	0.913369	0.912689	0.935201	-0.935332	0.90993	0.93655	-0.938685	-0.944408
ENSONIG00000000781	0.269174	-0.270562	-0.262658	0.257933	0.278255	-0.278859	0.254138	-0.283845	-0.283965	0.286057	0.286452	0.246655	-0.244599	0.242057	-0.241727	-0.241058	-0.233436	-0.227869	-0.306691	0.218417	0.216763	0.215909	0.319018	0.320495	-0.323385	-0.206454	0.330649	0.195034	-0.33876	-0.34557	-0.360082	-0.152985	0.464645	0.457111	0.468117	-0.454077	-0.452474	-0.445254	-0.479294	-0.441001	0.483404	-0.439473	-0.437976	-0.49023	0.490555	-0.43194	-0.493565	0.498897	0.513552
ENSONIG00000000854	-0.275863	0.277249	0.26936	-0.264644	-0.284926	0.285529	-0.260855	0.290505	0.290624	-0.292712	-0.293106	-0.253387	0.251334	-0.248796	0.248467	0.247799	0.240191	0.234633	0.313301	-0.225196	-0.223545	-0.222692	-0.3256	-0.327073	0.329955	0.213252	-0.337202	-0.201848	0.345293	0.352086	0.366559	0.159852	-0.47079	-0.463284	-0.47425	0.46026	0.458663	0.451468	0.485384	0.44723	-0.489478	0.445707	0.444215	0.496278	-0.496601	0.4382	0.499599	-0.50491	-0.519505
ENSONIG00000000912	-0.27749	0.278875	0.27099	-0.266276	-0.286549	0.287151	-0.262489	0.292124	0.292243	-0.29433	-0.294724	-0.255024	0.252972	-0.250436	0.250106	0.249439	0.241834	0.236278	0.314908	-0.226845	-0.225195	-0.224342	-0.3272	-0.328672	0.331553	0.214905	-0.338796	-0.203506	0.346881	0.35367	0.368134	0.161523	-0.472283	-0.464783	-0.475739	0.461763	0.460166	0.452978	0.486864	0.448744	-0.490954	0.447222	0.445731	0.497747	-0.49807	0.439721	0.501065	-0.506371	-0.520951
ENSONIG00000001399	-0.281135	0.282518	0.274642	-0.269933	-0.290184	0.290785	-0.266151	0.295753	0.295872	-0.297956	-0.29835	-0.258693	0.256643	-0.254109	0.25378	0.253114	0.245515	0.239965	0.318509	-0.230541	-0.228892	-0.22804	-0.330785	-0.332255	0.335132	0.218611	-0.342365	-0.207221	0.350439	0.357218	0.371661	0.165268	-0.475625	-0.468141	-0.479075	0.465127	0.463534	0.456359	0.490176	0.452133	-0.494258	0.450614	0.449126	0.501036	-0.501358	0.443127	0.504347	-0.509641	-0.524187
ENSONIG00000001493	0.28222	-0.283603	-0.275729	0.271021	0.291265	-0.291866	0.26724	-0.296832	-0.296951	0.299035	0.299429	0.259785	-0.257736	0.255202	-0.254873	-0.254207	-0.246611	-0.241062	-0.31958	0.231641	0.229992	0.229141	0.331851	0.333321	-0.336197	-0.219714	0.343427	0.208327	-0.351498	-0.358274	-0.37271	-0.166383	0.476619	0.46914	0.480067	-0.466127	-0.464535	-0.457365	-0.491161	-0.453141	0.49524	-0.451623	-0.450136	-0.502014	0.502336	-0.444141	-0.505323	0.510613	0.52515
ENSONIG00000001676	0.283081	-0.284464	-0.276592	0.271886	0.292124	-0.292725	0.268105	-0.29769	-0.297809	0.299892	0.300285	0.260652	-0.258603	0.25607	-0.255742	-0.255075	-0.247481	-0.241934	-0.320431	0.232514	0.230866	0.230015	0.332698	0.334168	-0.337043	-0.22059	0.34427	0.209205	-0.352338	-0.359112	-0.373543	-0.167268	0.477409	0.469933	0.480854	-0.466921	-0.46533	-0.458163	-0.491943	-0.453941	0.49602	-0.452424	-0.450938	-0.50279	0.503112	-0.444945	-0.506097	0.511385	0.525914
ENSONIG00000001949	-0.25668	0.258073	0.250141	-0.2454	-0.265794	0.2664	-0.241592	0.271405	0.271525	-0.273625	-0.274022	-0.234086	0.232022	-0.229472	0.229141	0.22847	0.220825	0.215241	0.29434	-0.205762	-0.204104	-0.203247	-0.306719	-0.308202	0.311104	0.193767	-0.3184	-0.182317	0.326548	0.33339	0.347971	0.140175	-0.453139	-0.445556	-0.456635	0.442502	0.440888	0.433621	0.467889	0.429342	-0.472028	0.427804	0.426298	0.478903	-0.47923	0.420225	0.482261	-0.487632	-0.502397
ENSONIG00000002317	0.251057	-0.252452	-0.244508	0.23976	0.260185	-0.260792	0.235946	-0.265805	-0.265925	0.268028	0.268426	0.228429	-0.226363	0.22381	-0.223478	-0.222806	-0.215151	-0.20956	-0.288779	0.20007	0.198409	0.197551	0.30118	0.302666	-0.305573	-0.18806	0.312884	0.176598	-0.321047	-0.327903	-0.342515	-0.134417	0.447949	0.440344	0.451455	-0.437281	-0.435662	-0.428375	-0.462743	-0.424084	0.466894	-0.422542	-0.421032	-0.473791	0.474119	-0.414942	-0.47716	0.482548	0.497362
ENSONIG00000002418	-0.245899	0.247296	0.239341	-0.234587	-0.25504	0.255648	-0.230769	0.260668	0.260788	-0.262895	-0.263292	-0.223242	0.221174	-0.218617	0.218285	0.217612	0.209948	0.20435	0.283677	-0.194849	-0.193187	-0.192329	-0.296098	-0.297587	0.300499	0.182827	-0.307822	-0.171354	0.316	0.322868	0.337507	0.129138	-0.443182	-0.435557	-0.446698	0.432486	0.430863	0.423558	0.458016	0.419256	-0.462179	0.41771	0.416196	0.469095	-0.469424	0.410092	0.472474	-0.477878	-0.492736
ENSONIG00000002423	0.245084	-0.246482	-0.238525	0.23377	0.254227	-0.254835	0.229951	-0.259856	-0.259976	0.262084	0.262481	0.222423	-0.220354	0.217796	-0.217464	-0.216792	-0.209126	-0.203528	-0.282871	0.194025	0.192362	0.191504	0.295295	0.296784	-0.299697	-0.182001	0.307022	0.170526	-0.315202	-0.322072	-0.336716	-0.128305	0.442428	0.4348	0.445945	-0.431728	-0.430104	-0.422796	-0.457268	-0.418492	0.461433	-0.416946	-0.415431	-0.468352	0.468681	-0.409325	-0.471733	0.477139	0.492004
ENSONIG00000002572	-0.244637	0.246035	0.238077	-0.233321	-0.253781	0.254389	-0.229502	0.259411	0.259531	-0.261638	-0.262036	-0.221973	0.219904	-0.217346	0.217014	0.216342	0.208675	0.203076	0.282428	-0.193573	-0.19191	-0.191051	-0.294855	-0.296344	0.299257	0.181547	-0.306583	-0.170072	0.314764	0.321636	0.336281	0.127847	-0.442015	-0.434384	-0.445533	0.431312	0.429688	0.422378	0.456858	0.418074	-0.461024	0.416527	0.415012	0.467945	-0.468274	0.408904	0.471326	-0.476734	-0.491602
ENSONIG00000002855	0.243264	-0.244662	-0.236702	0.231945	0.252411	-0.25302	0.228124	-0.258043	-0.258163	0.260272	0.26067	0.220592	-0.218523	0.215964	-0.215632	-0.214959	-0.20729	-0.20169	-0.28107	0.192183	0.19052	0.189661	0.293502	0.294991	-0.297906	-0.180155	0.305235	0.168676	-0.31342	-0.320295	-0.334948	-0.126443	0.440744	0.433109	0.444265	-0.430034	-0.428409	-0.421095	-0.455599	-0.416787	0.459768	-0.415239	-0.413723	-0.466693	0.467023	-0.407612	-0.470077	0.475489	0.490369
ENSONIG00000002986	-0.24102	0.242419	0.234455	-0.229695	-0.250173	0.250782	-0.225872	0.255808	0.255929	-0.258038	-0.258437	-0.218336	0.216265	-0.213706	0.213374	0.2127	0.205027	0.199424	0.27885	-0.189914	-0.188249	-0.18739	-0.29129	-0.292781	0.295698	0.17788	-0.303032	-0.166397	0.311224	0.318104	0.332768	0.124149	-0.438667	-0.431023	-0.442192	0.427945	0.426319	0.418996	0.453539	0.414684	-0.457713	0.413134	0.411617	0.464647	-0.464977	0.405499	0.468035	-0.473453	-0.488353
ENSONIG00000003736	0.300015	-0.301391	-0.293561	0.288879	0.309009	-0.309607	0.285118	-0.314543	-0.314662	0.316733	0.317124	0.277702	-0.275663	0.273143	-0.272816	-0.272153	-0.264595	-0.259073	-0.33715	0.249696	0.248054	0.247207	0.349341	0.3508	-0.353657	-0.237823	0.360837	0.226484	-0.36885	-0.375578	-0.389906	-0.184695	0.492889	0.485486	0.496301	-0.482503	-0.480926	-0.473827	-0.507279	-0.469644	0.511314	-0.46814	-0.466668	-0.518014	0.518333	-0.460729	-0.521286	0.526518	0.540888
ENSONIG00000004035	0.238904	-0.240304	-0.232335	0.227572	0.248062	-0.248671	0.223747	-0.2537	-0.253821	0.255932	0.25633	0.216208	-0.214137	0.211576	-0.211243	-0.21057	-0.202893	-0.197288	-0.276756	0.187773	0.186108	0.185249	0.289204	0.290696	-0.293615	-0.175734	0.300954	0.164247	-0.309151	-0.316036	-0.330712	-0.121985	0.436707	0.429055	0.440236	-0.425974	-0.424346	-0.417016	-0.451595	-0.412699	0.455774	-0.411148	-0.409629	-0.462716	0.463046	-0.403505	-0.466107	0.471532	0.486449
ENSONIG00000004271	-0.308585	0.309956	0.302148	-0.29748	-0.317553	0.318148	-0.293729	0.32307	0.323188	-0.325253	-0.325643	-0.286333	0.2843	-0.281786	0.28146	0.280798	0.273259	0.267751	0.345606	-0.258397	-0.256759	-0.255914	-0.357756	-0.359211	0.362057	0.246551	-0.369212	-0.235237	0.377197	0.3839	0.398174	0.193529	-0.500697	-0.493331	-0.504091	0.490363	0.488794	0.48173	0.515011	0.477567	-0.519024	0.476071	0.474606	0.525688	-0.526005	0.468695	0.528942	-0.534144	-0.548433
ENSONIG00000005016	0.227973	-0.229376	-0.221386	0.216611	0.237156	-0.237766	0.212777	-0.24281	-0.242931	0.245048	0.245448	0.205219	-0.203142	0.200575	-0.200242	-0.199567	-0.191873	-0.186254	-0.265936	0.176719	0.175051	0.17419	0.278425	0.279921	-0.28285	-0.164656	0.290215	0.153147	-0.29844	-0.30535	-0.320082	-0.11082	0.426567	0.418874	0.430114	-0.415776	-0.41414	-0.406772	-0.441536	-0.402434	0.445738	-0.400875	-0.399348	-0.45272	0.453052	-0.393194	-0.456132	0.461589	0.476596
ENSONIG00000005201	-0.312308	0.313677	0.305879	-0.301217	-0.321264	0.321859	-0.29747	0.326774	0.326892	-0.328954	-0.329343	-0.290083	0.288052	-0.285541	0.285215	0.284555	0.277025	0.271523	0.349278	-0.262178	-0.260542	-0.259698	-0.36141	-0.362863	0.365705	0.250344	-0.372849	-0.239042	0.380821	0.387513	0.401764	0.19737	-0.504083	-0.496733	-0.507469	0.493772	0.492207	0.485158	0.518364	0.481004	-0.522368	0.479511	0.478049	0.529016	-0.529332	0.472151	0.532262	-0.537451	-0.551703
ENSONIG00000005357	-0.22542	0.226824	0.218829	-0.214052	-0.234609	0.23522	-0.210215	0.240267	0.240388	-0.242506	-0.242906	-0.202653	0.200575	-0.198007	0.197673	0.196998	0.189299	0.183678	0.263408	-0.174139	-0.17247	-0.171608	-0.275906	-0.277404	0.280335	0.162071	-0.287705	-0.150557	0.295938	0.302854	0.317597	0.108215	-0.424194	-0.416492	-0.427746	0.413391	0.411752	0.404376	0.439183	0.400033	-0.443391	0.398472	0.396944	0.450382	-0.450714	0.390783	0.453798	-0.459262	-0.47429
ENSONIG00000005440	-0.319524	0.320889	0.313111	-0.30846	-0.328456	0.32905	-0.304723	0.333952	0.33407	-0.336126	-0.336515	-0.297353	0.295327	-0.292822	0.292496	0.291837	0.284324	0.278834	0.356394	-0.26951	-0.267877	-0.267034	-0.368491	-0.369939	0.372773	0.2577	-0.379895	-0.246419	0.387843	0.394513	0.408716	0.20482	-0.510636	-0.50332	-0.514008	0.500371	0.498813	0.491794	0.524852	0.487658	-0.528838	0.486171	0.484715	0.535454	-0.535769	0.478841	0.538685	-0.543849	-0.55803
ENSONIG00000005476	-0.323354	0.324718	0.31695	-0.312305	-0.332274	0.332867	-0.308573	0.337762	0.337879	-0.339933	-0.340321	-0.301212	0.299189	-0.296687	0.296362	0.295704	0.2882	0.282716	0.360171	-0.273403	-0.271772	-0.27093	-0.372248	-0.373694	0.376523	0.261606	-0.383634	-0.250337	0.391568	0.398227	0.412405	0.208777	-0.51411	-0.506811	-0.517473	0.503869	0.502315	0.495312	0.528291	0.491185	-0.532267	0.489702	0.488249	0.538866	-0.53918	0.482388	0.542088	-0.547239	-0.561382
ENSONIG00000005506	0.331537	-0.332897	-0.325152	0.320521	0.34043	-0.341021	0.316799	-0.345901	-0.346018	0.348065	0.348452	0.309459	-0.307441	0.304946	-0.304622	-0.303966	-0.296482	-0.291013	-0.368237	0.281723	0.280096	0.279257	0.380272	0.381713	-0.384532	-0.269955	0.391617	0.258713	-0.399522	-0.406156	-0.420279	-0.217239	0.521519	0.514258	0.524865	-0.511331	-0.509785	-0.502817	-0.535625	-0.498711	0.539578	-0.497235	-0.495789	-0.546141	0.546453	-0.489956	-0.549345	0.554467	0.568528
ENSONIG00000005579	-0.342436	0.343791	0.336078	-0.331465	-0.351292	0.351881	-0.327758	0.35674	0.356856	-0.358894	-0.359279	-0.320447	0.318436	-0.315951	0.315628	0.314974	0.307518	0.302069	0.378975	-0.292812	-0.291191	-0.290354	-0.390954	-0.392387	0.395193	0.281084	-0.402243	-0.269878	0.410108	0.416707	0.430755	0.228525	-0.531362	-0.524152	-0.534683	0.521246	0.51971	0.51279	0.545365	0.508711	-0.549289	0.507245	0.505809	0.555802	-0.556112	0.500015	0.558982	-0.564064	-0.578014
ENSONIG00000005700	-0.343458	0.344812	0.337102	-0.33249	-0.35231	0.352898	-0.328785	0.357755	0.357872	-0.359909	-0.360294	-0.321477	0.319467	-0.316982	0.31666	0.316006	0.308552	0.303105	0.379981	-0.293851	-0.292231	-0.291394	-0.391954	-0.393387	0.396191	0.282127	-0.403238	-0.270925	0.411099	0.417696	0.431736	0.229583	-0.532282	-0.525077	-0.535602	0.522173	0.520638	0.513723	0.546276	0.509647	-0.550197	0.508182	0.506747	0.556706	-0.557015	0.500957	0.559883	-0.564961	-0.578901
ENSONIG00000006273	0.193664	-0.195078	-0.187028	0.182218	0.202918	-0.203534	0.178356	-0.208618	-0.20874	0.210874	0.211277	0.170747	-0.168656	0.166072	-0.165736	-0.165057	-0.157314	-0.151661	-0.231943	0.14207	0.140392	0.139526	0.244548	0.246059	-0.249016	-0.129941	0.256453	0.118374	-0.264763	-0.271746	-0.286638	-0.075875	0.394564	0.38675	0.398168	-0.383604	-0.381943	-0.374463	-0.409777	-0.37006	0.41405	-0.368478	-0.366929	-0.421151	0.421489	-0.360685	-0.424621	0.430174	0.445452
ENSONIG00000006539	0.346685	-0.348037	-0.340337	0.335731	0.355526	-0.356113	0.33203	-0.360964	-0.36108	0.363115	0.363499	0.32473	-0.322723	0.320241	-0.319919	-0.319266	-0.311821	-0.30638	-0.383159	0.297136	0.295517	0.294682	0.395115	0.396546	-0.399346	-0.285424	0.406382	0.274233	-0.414231	-0.420817	-0.434835	-0.232928	0.53519	0.528	0.538502	-0.525102	-0.523571	-0.51667	-0.549152	-0.512602	0.553065	-0.51114	-0.509708	-0.559559	0.559867	-0.50393	-0.562729	0.567795	0.581701
ENSONIG00000006608	0.19097	-0.192385	-0.184331	0.179519	0.20023	-0.200845	0.175655	-0.205933	-0.206055	0.208191	0.208594	0.168041	-0.16595	0.163365	-0.163029	-0.162349	-0.154602	-0.148947	-0.229272	0.139352	0.137674	0.136808	0.241886	0.243397	-0.246357	-0.127219	0.253799	0.115648	-0.262115	-0.269103	-0.284007	-0.0731378	0.39204	0.384217	0.395649	-0.381068	-0.379404	-0.371916	-0.407272	-0.367509	0.41155	-0.365925	-0.364374	-0.41866	0.418998	-0.358124	-0.422135	0.427694	0.442993
ENSONIG00000007064	0.18766	-0.189076	-0.181016	0.176201	0.196926	-0.197542	0.172335	-0.202633	-0.202755	0.204892	0.205296	0.164717	-0.162625	0.160038	-0.159702	-0.159022	-0.151271	-0.145613	-0.22599	0.136013	0.134334	0.133468	0.238613	0.240126	-0.243088	-0.123875	0.250537	0.112299	-0.258861	-0.265855	-0.280773	-0.0697754	0.388937	0.381103	0.392551	-0.377949	-0.376283	-0.368785	-0.404191	-0.364371	0.408476	-0.362786	-0.361233	-0.415596	0.415935	-0.354975	-0.419076	0.424645	0.439968
ENSONIG00000007192	-0.352833	0.354182	0.3465	-0.341906	-0.361652	0.362238	-0.338213	0.367076	0.367192	-0.369222	-0.369605	-0.330931	0.328928	-0.326452	0.32613	0.325479	0.31805	0.31262	0.389213	-0.303396	-0.30178	-0.300946	-0.401135	-0.402562	0.405354	0.291708	-0.412369	-0.280538	0.420195	0.426761	0.440735	0.239305	-0.540722	-0.533562	-0.54402	0.530676	0.529151	0.522278	0.554625	0.518226	-0.558521	0.51677	0.515343	0.564986	-0.565293	0.509587	0.568142	-0.573185	-0.587027
ENSONIG00000007476	0.182417	-0.183835	-0.175767	0.170947	0.191693	-0.192309	0.167078	-0.197406	-0.197528	0.199667	0.200071	0.159453	-0.157358	0.154769	-0.154433	-0.153752	-0.145995	-0.140333	-0.220789	0.130726	0.129046	0.128178	0.233429	0.234944	-0.23791	-0.118579	0.245369	0.106996	-0.253704	-0.260708	-0.275649	-0.0644524	0.384016	0.376165	0.387638	-0.373004	-0.371335	-0.363821	-0.399305	-0.359398	0.4036	-0.357809	-0.356253	-0.410738	0.411077	-0.349982	-0.414226	0.419809	0.435171
ENSONIG00000008153	0.181756	-0.183174	-0.175105	0.170285	0.191033	-0.19165	0.166415	-0.196747	-0.196869	0.199009	0.199413	0.15879	-0.156695	0.154105	-0.153769	-0.153088	-0.14533	-0.139667	-0.220134	0.13006	0.128379	0.127512	0.232776	0.234291	-0.237257	-0.117912	0.244717	0.106328	-0.253054	-0.260059	-0.275003	-0.0637818	0.383396	0.375542	0.387019	-0.372381	-0.370711	-0.363195	-0.398689	-0.358771	0.402985	-0.357181	-0.355625	-0.410125	0.410464	-0.349352	-0.413615	0.419199	0.434566
ENSONIG00000008231	0.357434	-0.358781	-0.351113	0.346527	0.366237	-0.366821	0.342841	-0.37165	-0.371766	0.373792	0.374174	0.335571	-0.333572	0.3311	-0.330779	-0.330129	-0.322713	-0.317292	-0.393742	0.308082	0.306469	0.305637	0.405639	0.407063	-0.409849	-0.296412	0.416848	0.285259	-0.424657	-0.431207	-0.445148	-0.244081	0.544856	0.537719	0.548144	-0.534842	-0.533321	-0.526469	-0.558714	-0.52243	0.562597	-0.520977	-0.519555	-0.56904	0.569346	-0.513816	-0.572185	0.577211	0.591004
ENSONIG00000008299	-0.17782	0.179238	0.171164	-0.16634	-0.187103	0.187721	-0.162468	0.192822	0.192944	-0.195085	-0.19549	-0.154837	0.152741	-0.15015	0.149814	0.149132	0.14137	0.135704	0.216228	-0.126091	-0.124409	-0.123542	-0.228882	-0.230398	0.233367	0.113937	-0.240835	-0.102348	0.24918	0.256193	0.271153	0.0597876	-0.379697	-0.37183	-0.383326	0.368664	0.366991	0.359463	0.395016	0.355033	-0.399319	0.353441	0.351882	0.406472	-0.406812	0.3456	0.409968	-0.415562	-0.430958
ENSONIG00000008324	0.173007	-0.174427	-0.166346	0.161518	0.182299	-0.182917	0.157642	-0.188023	-0.188145	0.190289	0.190694	0.150006	-0.147908	0.145316	-0.144979	-0.144297	-0.136529	-0.130859	-0.211453	0.12124	0.119558	0.118689	0.224121	0.225639	-0.228611	-0.109079	0.236088	0.0974842	-0.244443	-0.251465	-0.266445	-0.0549073	0.37517	0.367288	0.378806	-0.364116	-0.36244	-0.354897	-0.390521	-0.350458	0.394833	-0.348864	-0.347302	-0.402001	0.402342	-0.341009	-0.405504	0.411111	0.426542
ENSONIG00000009184	-0.166049	0.167471	0.15938	-0.154547	-0.175353	0.175972	-0.150667	0.181084	0.181207	-0.183353	-0.183758	-0.143022	0.140922	-0.138327	0.13799	0.137307	0.129532	0.123856	0.204548	-0.114229	-0.112545	-0.111676	-0.217235	-0.218755	0.221733	0.102059	-0.229222	-0.0904554	0.237591	0.244625	0.259633	0.0478567	-0.368616	-0.360712	-0.372263	0.357531	0.355851	0.348288	0.384012	0.343838	-0.388337	0.342239	0.340673	0.395526	-0.395868	0.334363	0.399041	-0.404665	-0.420146
ENSONIG00000009375	-0.165636	0.167058	0.158966	-0.154133	-0.17494	0.175559	-0.150252	0.180672	0.180794	-0.182941	-0.183346	-0.142607	0.140507	-0.137912	0.137575	0.136892	0.129116	0.12344	0.204137	-0.113813	-0.112129	-0.11126	-0.216825	-0.218346	0.221324	0.101641	-0.228814	-0.0900377	0.237184	0.244219	0.259228	0.0474377	-0.368226	-0.360321	-0.371874	0.357139	0.355459	0.347895	0.383624	0.343444	-0.38795	0.341844	0.340279	0.395141	-0.395483	0.333968	0.398656	-0.404281	-0.419765
ENSONIG00000009876	-0.379325	0.380659	0.373062	-0.368517	-0.388045	0.388624	-0.364865	0.393406	0.393521	-0.395527	-0.395905	-0.357658	0.355676	-0.353226	0.352907	0.352262	0.344909	0.339533	0.415276	-0.330397	-0.328797	-0.327971	-0.427048	-0.428456	0.431212	0.318817	-0.438135	-0.307747	0.445856	0.452332	0.466109	0.266847	-0.564448	-0.557421	-0.567685	0.554588	0.55309	0.546341	0.578087	0.542361	-0.581906	0.540931	0.539529	0.588244	-0.588545	0.533873	0.591337	-0.596278	-0.609834
ENSONIG00000010009	0.389024	-0.390352	-0.382788	0.378262	0.397705	-0.398281	0.374625	-0.403042	-0.403156	0.405153	0.40553	0.367448	-0.365475	0.363034	-0.362717	-0.362074	-0.35475	-0.349395	-0.424809	0.340293	0.338699	0.337876	0.436523	0.437924	-0.440666	-0.328756	0.447554	0.317725	-0.455234	-0.461676	-0.475377	-0.276956	0.573089	0.566112	0.576301	-0.563299	-0.561812	-0.555109	-0.586626	-0.551157	0.590417	-0.549736	-0.548344	-0.596707	0.597005	-0.542726	-0.599775	0.604678	0.618125
ENSONIG00000010070	-0.391142	0.392469	0.384913	-0.380391	-0.399815	0.400391	-0.376757	0.405147	0.405261	-0.407255	-0.407632	-0.369587	0.367615	-0.365177	0.36486	0.364218	0.3569	0.35155	0.426891	-0.342456	-0.340863	-0.340041	-0.438592	-0.439992	0.44273	0.330928	-0.44961	-0.319906	0.457281	0.463715	0.4774	0.279166	-0.574973	-0.568007	-0.57818	0.565198	0.563713	0.557021	0.588488	0.553075	-0.592273	0.551656	0.550266	0.598551	-0.59885	0.544657	0.601615	-0.606509	-0.619932
ENSONIG00000000003	-0.899203	0.899833	0.896225	-0.894044	-0.903294	0.903564	-0.892278	0.905778	0.905831	-0.906753	-0.906927	-0.888762	0.887788	-0.886578	0.886421	0.886102	0.882438	0.879732	0.915651	-0.87508	-0.874259	-0.873834	-0.920791	-0.921398	0.922579	0.86909	-0.925518	-0.863265	0.928743	0.931406	0.936939	0.840929	-0.970824	-0.968753	-0.971758	0.967902	0.967449	0.965372	0.974674	0.964124	-0.975712	0.963671	0.963225	0.977394	-0.977473	0.961402	0.978197	-0.979454	-0.982739
ENSONIG00000000180	0.898994	-0.899624	-0.896013	0.893829	0.903089	-0.903359	0.892062	-0.905575	-0.905628	0.906551	0.906725	0.888543	-0.887567	0.886357	-0.886199	-0.88588	-0.882213	-0.879504	-0.915459	0.874849	0.874027	0.873601	0.920604	0.921212	-0.922395	-0.868853	0.925337	0.863023	-0.928566	-0.931232	-0.936771	-0.84067	0.970709	0.968635	0.971645	-0.967782	-0.967328	-0.965248	-0.974567	-0.963997	0.975607	-0.963543	-0.963096	-0.977293	0.977372	-0.96127	-0.978097	0.979357	0.982651
ENSONIG00000000507	0.898493	-0.899125	-0.895505	0.893317	0.902598	-0.902868	0.891545	-0.90509	-0.905143	0.906069	0.906243	0.888018	-0.887041	0.885828	-0.88567	-0.88535	-0.881675	-0.87896	-0.914999	0.874295	0.873471	0.873045	0.920158	0.920767	-0.921953	-0.868287	0.924903	0.862446	-0.928141	-0.930815	-0.936371	-0.840051	0.970434	0.96835	0.971374	-0.967494	-0.967037	-0.964948	-0.974311	-0.963693	0.975356	-0.963237	-0.962788	-0.97705	0.97713	-0.960955	-0.977859	0.979126	0.982438
ENSONIG00000000615	0.897518	-0.898153	-0.894517	0.892319	0.901642	-0.901914	0.89054	-0.904146	-0.904199	0.905129	0.905304	0.886997	-0.886016	0.884797	-0.884639	-0.884317	-0.880627	-0.877902	-0.914102	0.873218	0.87239	0.871963	0.919288	0.9199	-0.921093	-0.867186	0.924059	0.861322	-0.927314	-0.930003	-0.935591	-0.838847	0.969897	0.967795	0.970845	-0.966931	-0.966471	-0.964365	-0.973809	-0.963099	0.974865	-0.962639	-0.962187	-0.976576	0.976656	-0.960339	-0.977393	0.978673	0.982022
ENSONIG00000000619	0.897142	-0.897778	-0.894135	0.891933	0.901273	-0.901545	0.890151	-0.903781	-0.903834	0.904766	0.904942	0.886603	-0.88562	0.884399	-0.884241	-0.883919	-0.880222	-0.877493	-0.913756	0.872801	0.871973	0.871545	0.918952	0.919565	-0.92076	-0.866761	0.923732	0.860888	-0.926995	-0.929689	-0.93529	-0.838382	0.969689	0.96758	0.970641	-0.966713	-0.966251	-0.964139	-0.973615	-0.962869	0.974674	-0.962408	-0.961954	-0.976392	0.976472	-0.960101	-0.977212	0.978497	0.981861
ENSONIG00000001576	0.893798	-0.894443	-0.890746	0.888511	0.897992	-0.898268	0.886702	-0.90054	-0.900594	0.901541	0.901719	0.883103	-0.882106	0.880868	-0.880707	-0.88038	-0.876632	-0.873865	-0.910678	0.86911	0.86827	0.867836	0.915963	0.916587	-0.917803	-0.86299	0.920828	0.857041	-0.92415	-0.926895	-0.932604	-0.834263	0.967826	0.965655	0.968806	-0.964764	-0.964289	-0.962117	-0.971873	-0.960813	0.972967	-0.96034	-0.959874	-0.974742	0.974825	-0.957973	-0.97559	0.97692	0.980409
ENSONIG00000001657	0.892892	-0.89354	-0.889828	0.887584	0.897104	-0.897381	0.885769	-0.899662	-0.899716	0.900667	0.900846	0.882156	-0.881154	0.879912	-0.87975	-0.879423	-0.875661	-0.872883	-0.909844	0.868111	0.867269	0.866833	0.915152	0.91578	-0.917001	-0.86197	0.92004	0.856001	-0.923379	-0.926137	-0.931875	-0.833151	0.967317	0.965129	0.968305	-0.964231	-0.963753	-0.961566	-0.971396	-0.960253	0.972499	-0.959776	-0.959307	-0.97429	0.974373	-0.957393	-0.975145	0.976488	0.98001
ENSONIG00000001837	0.912101	-0.912691	-0.909309	0.907262	0.915931	-0.916183	0.905604	-0.918253	-0.918303	0.919165	0.919327	0.902299	-0.901382	0.900244	-0.900096	-0.899796	-0.896345	-0.893793	-0.927459	0.889403	0.888627	0.888225	0.932234	0.932797	-0.933893	-0.88374	0.936613	0.878225	-0.939594	-0.942051	-0.94714	-0.857007	0.977671	0.975852	0.978489	-0.975102	-0.974702	-0.972864	-0.981028	-0.971755	0.981926	-0.971352	-0.970955	-0.983375	0.983443	-0.96933	-0.984064	0.985137	0.987914
ENSONIG00000001966	-0.891664	0.892315	0.888583	-0.886328	-0.895898	0.896177	-0.884503	0.898471	0.898525	-0.899481	-0.899661	-0.880871	0.879865	-0.878616	0.878454	0.878124	0.874344	0.871553	0.908711	-0.866758	-0.865911	-0.865473	-0.914052	-0.914683	0.915913	0.860587	-0.918971	-0.854592	0.922331	0.925107	0.930885	0.831643	-0.966623	-0.964414	-0.967622	0.963507	0.963024	0.960815	0.970747	0.95949	-0.971862	0.959009	0.958535	0.973673	-0.973758	0.956604	0.974539	-0.975898	-0.979465
ENSONIG00000002062	-0.889117	0.889776	0.886003	-0.883723	-0.893398	0.893681	-0.881879	0.896	0.896055	-0.897022	-0.897205	-0.878209	0.877192	-0.875931	0.875766	0.875434	0.871614	0.868796	0.906361	-0.863954	-0.863099	-0.862657	-0.911769	-0.912408	0.913652	0.857724	-0.91675	-0.851673	0.920154	0.922968	0.928826	0.828523	-0.965175	-0.962919	-0.966194	0.961994	0.961501	0.959249	0.969388	0.957898	-0.970529	0.957408	0.956926	0.972382	-0.972469	0.954958	0.973269	-0.974661	-0.978322
ENSONIG00000002196	-0.916998	0.917572	0.914281	-0.912287	-0.920723	0.920968	-0.910672	0.922981	0.923028	-0.923866	-0.924024	-0.907452	0.906559	-0.90545	0.905305	0.905012	0.901647	0.899158	0.931919	-0.894872	-0.894115	-0.893723	-0.936547	-0.937092	0.938153	0.889341	-0.940787	-0.883951	0.94367	0.946043	0.950955	0.863183	-0.980144	-0.978425	-0.980915	0.977716	0.977336	0.975594	0.983303	0.974541	-0.984146	0.974158	0.973781	0.985502	-0.985565	0.972234	0.986144	-0.987145	-0.989718
ENSONIG00000002429	-0.88366	0.884334	0.880475	-0.878145	-0.888041	0.888329	-0.87626	0.890703	0.89076	-0.89175	-0.891937	-0.87251	0.871471	-0.870183	0.870015	0.869675	0.865776	0.862898	0.901318	-0.857958	-0.857086	-0.856635	-0.906864	-0.90752	0.908797	0.851604	-0.911978	-0.845436	0.915475	0.918367	0.924394	0.821865	-0.962024	-0.959672	-0.963088	0.958708	0.958195	0.955852	0.966427	0.954447	-0.967621	0.953938	0.953437	0.969564	-0.969655	0.951394	0.970494	-0.971957	-0.975812
ENSONIG00000002814	0.91992	-0.920485	-0.917249	0.915289	0.923582	-0.923822	0.9137	-0.925799	-0.925846	0.926669	0.926824	0.910532	-0.909653	0.908561	-0.908419	-0.908131	-0.904818	-0.902367	-0.934573	0.898146	0.897399	0.897013	0.939112	0.939646	-0.940686	-0.892696	0.943266	0.887382	-0.946089	-0.948412	-0.953215	-0.86689	0.981582	0.979925	0.982325	-0.97924	-0.978874	-0.97719	-0.984621	-0.976172	0.98543	-0.975801	-0.975435	-0.986729	0.986789	-0.973937	-0.987343	0.988299	0.990748
ENSONIG00000002816	0.920617	-0.921179	-0.917957	0.916005	0.924263	-0.924503	0.914423	-0.926471	-0.926518	0.927337	0.927491	0.911267	-0.910391	0.909304	-0.909162	-0.908875	-0.905575	-0.903133	-0.935205	0.898928	0.898184	0.897799	0.939722	0.940254	-0.941289	-0.893497	0.943856	0.888201	-0.946664	-0.948975	-0.953752	-0.867777	0.981921	0.980279	0.982657	-0.9796	-0.979237	-0.977567	-0.984931	-0.976557	0.985731	-0.976189	-0.975826	-0.987016	0.987076	-0.974339	-0.987624	0.988569	0.990988
ENSONIG00000002935	-0.882002	0.882681	0.878797	-0.876451	-0.886412	0.886703	-0.874554	0.889093	0.88915	-0.890147	-0.890335	-0.87078	0.869735	-0.868438	0.86827	0.867928	0.864004	0.861109	0.899784	-0.856139	-0.855262	-0.854808	-0.905371	-0.906032	0.907319	0.849749	-0.910524	-0.843546	0.914049	0.916965	0.923042	0.819849	-0.961054	-0.958674	-0.962132	0.957698	0.957179	0.954809	0.965514	0.953388	-0.966724	0.952873	0.952367	0.968693	-0.968786	0.950301	0.969637	-0.971121	-0.975035
ENSONIG00000003676	-0.880721	0.881403	0.877499	-0.875142	-0.885154	0.885446	-0.873235	0.887849	0.887906	-0.888908	-0.889097	-0.869443	0.868393	-0.86709	0.866921	0.866577	0.862635	0.859727	0.898597	-0.854734	-0.853853	-0.853398	-0.904216	-0.90488	0.906175	0.848316	-0.909399	-0.842086	0.912946	0.915879	0.921995	0.818293	-0.960301	-0.957899	-0.961389	0.956914	0.956391	0.953999	0.964804	0.952566	-0.966026	0.952047	0.951536	0.968017	-0.96811	0.949453	0.96897	-0.97047	-0.974429
ENSONIG00000003712	-0.925006	0.925553	0.922417	-0.920516	-0.928553	0.928786	-0.918975	0.930699	0.930744	-0.93154	-0.93169	-0.9159	0.915046	-0.913986	0.913848	0.913568	0.910349	0.907966	0.939179	-0.903861	-0.903134	-0.902758	-0.943557	-0.944072	0.945074	0.898555	-0.947559	-0.893379	0.950274	0.952506	0.957114	0.873383	-0.984014	-0.982467	-0.984706	0.981826	0.981483	0.979903	0.986837	0.978946	-0.987585	0.978597	0.978253	0.988782	-0.988838	0.97684	0.989347	-0.990222	-0.99245
ENSONIG00000003817	-0.92563	0.926175	0.923051	-0.921157	-0.929162	0.929394	-0.919622	0.931299	0.931345	-0.932137	-0.932286	-0.916559	0.915708	-0.914652	0.914515	0.914236	0.911028	0.908654	0.939742	-0.904563	-0.903839	-0.903465	-0.9441	-0.944613	0.94561	0.899276	-0.948083	-0.894116	0.950785	0.953006	0.95759	0.874182	-0.984306	-0.982772	-0.984991	0.982136	0.981796	0.98023	0.987102	0.97928	-0.987842	0.978934	0.978592	0.989027	-0.989081	0.977191	0.989585	-0.99045	-0.99265
ENSONIG00000004229	0.926825	-0.927366	-0.924266	0.922387	0.930329	-0.93056	0.920863	-0.93245	-0.932494	0.933281	0.933429	0.917822	-0.916978	0.915929	-0.915793	-0.915516	-0.912331	-0.909974	-0.940822	0.90591	0.905191	0.904819	0.945141	0.945649	-0.946637	-0.900658	0.949087	0.895532	-0.951763	-0.953962	-0.958498	-0.875718	0.98486	0.983353	0.985533	-0.982728	-0.982394	-0.980852	-0.987605	-0.979917	0.98833	-0.979576	-0.97924	-0.98949	0.989544	-0.977859	-0.990037	0.990883	0.993029
ENSONIG00000004290	-0.927459	0.927998	0.924911	-0.923039	-0.930949	0.931178	-0.921522	0.93306	0.933105	-0.933887	-0.934035	-0.918493	0.917652	-0.916607	0.916471	0.916195	0.913023	0.910674	0.941394	-0.906626	-0.90591	-0.905539	-0.945693	-0.946198	0.947181	0.901393	-0.949619	-0.896284	0.952281	0.954468	0.95898	0.876534	-0.985152	-0.983659	-0.985819	0.98304	0.982709	0.98118	0.987869	0.980253	-0.988586	0.979915	0.979582	0.989733	-0.989787	0.978212	0.990273	-0.991109	-0.993227
ENSONIG00000004305	0.873407	-0.874108	-0.870095	0.867672	0.877966	-0.878267	0.865714	-0.880739	-0.880798	0.88183	0.882024	0.86182	-0.860742	0.859405	-0.859231	-0.858878	-0.854833	-0.85185	-0.891812	0.846732	0.845829	0.845362	0.897608	0.898294	-0.899631	-0.840155	0.902961	0.833776	-0.906626	-0.90966	-0.915993	-0.809446	0.955942	0.953416	0.957087	-0.952382	-0.951832	-0.949324	-0.960688	-0.947822	0.961979	-0.947278	-0.946743	-0.964084	0.964183	-0.944563	-0.965094	0.966685	0.970895
ENSONIG00000005000	0.928031	-0.928567	-0.925492	0.923627	0.931507	-0.931735	0.922115	-0.93361	-0.933654	0.934434	0.934581	0.919098	-0.91826	0.917219	-0.917083	-0.916808	-0.913647	-0.911306	-0.94191	0.907271	0.906557	0.906188	0.946189	0.946692	-0.947671	-0.902055	0.950097	0.896962	-0.952747	-0.954924	-0.959413	-0.87727	0.985414	0.983934	0.986074	-0.98332	-0.982991	-0.981475	-0.988106	-0.980555	0.988816	-0.98022	-0.979889	-0.989951	0.990004	-0.978529	-0.990485	0.991312	0.993404
ENSONIG00000005191	-0.929797	0.930327	0.927288	-0.925445	-0.933231	0.933457	-0.92395	0.935308	0.935352	-0.936122	-0.936267	-0.920966	0.920138	-0.919108	0.918974	0.918702	0.915575	0.913259	0.943501	-0.909266	-0.90856	-0.908194	-0.947722	-0.948218	0.949183	0.904103	-0.951574	-0.89906	0.954185	0.956329	0.960747	0.879549	-0.986214	-0.984774	-0.986856	0.984176	0.983856	0.982378	0.988828	0.98148	-0.989516	0.981152	0.980829	0.990614	-0.990665	0.979501	0.99113	-0.991928	-0.993939
ENSONIG00000005463	0.870389	-0.871098	-0.867041	0.864593	0.874999	-0.875303	0.862613	-0.877804	-0.877864	0.878907	0.879104	0.858678	-0.857589	0.856238	-0.856062	-0.855705	-0.851619	-0.848606	-0.889007	0.843437	0.842525	0.842054	0.894875	0.895569	-0.896923	-0.836797	0.900296	0.830358	-0.904009	-0.907084	-0.913503	-0.805812	0.954115	0.951539	0.955283	-0.950485	-0.949925	-0.947369	-0.958959	-0.945839	0.960278	-0.945285	-0.944741	-0.962429	0.96253	-0.942522	-0.963462	0.965089	0.9694
ENSONIG00000005826	0.869926	-0.870637	-0.866573	0.86412	0.874544	-0.874849	0.862138	-0.877354	-0.877414	0.878459	0.878656	0.858196	-0.857105	0.855752	-0.855576	-0.855219	-0.851127	-0.848109	-0.888576	0.842932	0.842019	0.841547	0.894455	0.895151	-0.896507	-0.836283	0.899886	0.829834	-0.903607	-0.906688	-0.91312	-0.805255	0.953833	0.95125	0.955005	-0.950193	-0.949631	-0.947068	-0.958692	-0.945534	0.960015	-0.944979	-0.944432	-0.962174	0.962275	-0.942208	-0.96321	0.964842	0.969169
ENSONIG00000005936	-0.934455	0.934968	0.932027	-0.930243	-0.937776	0.937994	-0.928795	0.939783	0.939825	-0.940569	-0.940709	-0.925903	0.925099	-0.924101	0.923971	0.923707	0.920673	0.918425	0.947686	-0.914546	-0.913859	-0.913504	-0.951749	-0.952226	0.953154	0.909526	-0.955451	-0.904619	0.957956	0.96001	0.964236	0.885598	-0.988262	-0.986929	-0.988854	0.986374	0.986077	0.984701	0.990664	0.983863	-0.991292	0.983557	0.983255	0.992291	-0.992337	0.982011	0.992758	-0.993477	-0.995271
ENSONIG00000005991	-0.85853	0.859269	0.855045	-0.852497	-0.863334	0.86365	-0.850438	0.866258	0.86632	-0.867409	-0.867614	-0.846347	0.845215	-0.843811	0.843629	0.843259	0.839015	0.835889	0.877956	-0.830527	-0.829582	-0.829093	-0.884096	-0.884823	0.886241	0.823646	-0.889775	-0.81698	0.893671	0.896899	0.90365	0.791616	-0.946785	-0.944018	-0.948041	0.942888	0.942288	0.939552	0.952002	0.937917	-0.953427	0.937325	0.936743	0.955755	-0.955864	0.934376	0.956874	-0.958641	-0.963339
ENSONIG00000006008	0.940086	-0.940577	-0.93776	0.936049	0.943263	-0.943472	0.934661	-0.945181	-0.945222	0.945932	0.946066	0.931885	-0.931113	0.930154	-0.930029	-0.929776	-0.926859	-0.924696	-0.952719	0.920961	0.920299	0.919957	0.956582	0.957035	-0.957916	-0.916122	0.960094	0.911386	-0.962466	-0.964408	-0.968392	-0.892986	0.990601	0.989404	0.99113	-0.988903	-0.988634	-0.987387	-0.992737	-0.986625	0.99329	-0.986346	-0.986071	-0.994163	0.994204	-0.984934	-0.994569	0.99519	0.996711
ENSONIG00000007072	0.941702	-0.942186	-0.939406	0.937717	0.944837	-0.945042	0.936346	-0.946728	-0.946768	0.947469	0.947601	0.933605	-0.932843	0.931895	-0.931772	-0.931521	-0.928639	-0.926501	-0.954158	0.922809	0.922155	0.921816	0.957962	0.958408	-0.959274	-0.918024	0.961417	0.913339	-0.963749	-0.965658	-0.969571	-0.895122	0.991242	0.990085	0.991753	-0.989601	-0.98934	-0.988131	-0.993299	-0.987392	0.99383	-0.987121	-0.986853	-0.994667	0.994705	-0.985747	-0.995054	0.995646	0.997086
ENSONIG00000007481	0.852862	-0.853614	-0.849314	0.84672	0.857754	-0.858077	0.844625	-0.860734	-0.860797	0.861906	0.862115	0.840462	-0.839311	0.837883	-0.837697	-0.837321	-0.833005	-0.829826	-0.87266	0.824377	0.823416	0.82292	0.878924	0.879666	-0.881114	-0.817385	0.884723	0.810614	-0.888702	-0.892002	-0.898905	-0.784876	0.943202	0.940348	0.944499	-0.939183	-0.938564	-0.935745	-0.948592	-0.934061	0.950066	-0.933452	-0.932853	-0.952476	0.952589	-0.930418	-0.953635	0.955466	0.960342
ENSONIG00000007988	-0.848418	0.84918	0.84482	-0.842192	-0.853378	0.853705	-0.840069	0.8564	0.856464	-0.857589	-0.857801	-0.835851	0.834684	-0.833238	0.83305	0.832669	0.828298	0.825079	0.8685	-0.819562	-0.81859	-0.818087	-0.87486	-0.875614	0.877084	0.812486	-0.880751	-0.805635	0.884794	0.888148	0.895169	0.779609	-0.94036	-0.937439	-0.941688	0.936246	0.935613	0.93273	0.945883	0.931009	-0.947394	0.930386	0.929774	0.949866	-0.949983	0.927286	0.951057	-0.952937	-0.957951
ENSONIG00000008098	-0.847854	0.848618	0.84425	-0.841618	-0.852823	0.853151	-0.839491	0.85585	0.855914	-0.857041	-0.857253	-0.835266	0.834098	-0.832649	0.832461	0.832079	0.827702	0.824477	0.867972	-0.818952	-0.817978	-0.817474	-0.874344	-0.8751	0.876572	0.811865	-0.880246	-0.805004	0.884298	0.887659	0.894694	0.778942	-0.939997	-0.937067	-0.94133	0.935872	0.935237	0.932346	0.945537	0.93062	-0.947053	0.929996	0.929382	0.949533	-0.94965	0.926887	0.950727	-0.952613	-0.957645
ENSONIG00000008215	0.847826	-0.84859	-0.844222	0.841589	0.852795	-0.853123	0.839462	-0.855822	-0.855887	0.857014	0.857226	0.835237	-0.834069	0.83262	-0.832432	-0.83205	-0.827672	-0.824447	-0.867946	0.818921	0.817948	0.817444	0.874319	0.875074	-0.876547	-0.811834	0.880221	0.804973	-0.884273	-0.887635	-0.89467	-0.778909	0.939979	0.937049	0.941312	-0.935853	-0.935218	-0.932327	-0.94552	-0.930601	0.947036	-0.929976	-0.929363	-0.949516	0.949633	-0.926867	-0.950711	0.952597	0.95763
ENSONIG00000009374	0.945555	-0.946023	-0.943334	0.941698	0.948586	-0.948785	0.94037	-0.950414	-0.950452	0.951129	0.951256	0.937713	-0.936974	0.936055	-0.935935	-0.935692	-0.932896	-0.93082	-0.957578	0.927232	0.926596	0.926267	0.961237	0.961666	-0.962498	-0.922578	0.964555	0.918018	-0.966791	-0.968618	-0.972356	-0.900252	0.992712	0.991654	0.993178	-0.991208	-0.990969	-0.989853	-0.994578	-0.989168	0.995054	-0.988916	-0.988668	-0.9958	0.995834	-0.987639	-0.996144	0.996664	0.997907
ENSONIG00000009510	0.945556	-0.946025	-0.943335	0.9417	0.948587	-0.948786	0.940371	-0.950415	-0.950453	0.95113	0.951257	0.937715	-0.936975	0.936056	-0.935937	-0.935694	-0.932897	-0.930821	-0.957579	0.927234	0.926598	0.926268	0.961238	0.961667	-0.962499	-0.92258	0.964556	0.91802	-0.966792	-0.968619	-0.972357	-0.900254	0.992713	0.991654	0.993178	-0.991209	-0.990969	-0.989854	-0.994578	-0.989168	0.995055	-0.988917	-0.988668	-0.995801	0.995835	-0.98764	-0.996144	0.996664	0.997907
ENSONIG00000009529	0.947043	-0.947505	-0.944851	0.943237	0.950033	-0.950229	0.941926	-0.951835	-0.951873	0.95254	0.952665	0.939302	-0.938572	0.937664	-0.937546	-0.937306	-0.934543	-0.932492	-0.958894	0.928946	0.928317	0.927992	0.962496	0.962917	-0.963736	-0.924344	0.965759	0.919833	-0.967957	-0.969751	-0.97342	-0.902247	0.993256	0.992236	0.993704	-0.991807	-0.991575	-0.990496	-0.995046	-0.989833	0.995501	-0.989589	-0.989348	-0.996211	0.996243	-0.98835	-0.996537	0.997029	0.998194
ENSONIG00000009883	0.840251	-0.841032	-0.836567	0.833876	0.845333	-0.845668	0.831702	-0.84843	-0.848496	0.849649	0.849867	0.827386	-0.826193	0.824713	-0.824521	-0.824131	-0.819662	-0.816371	-0.860844	0.810733	0.809739	0.809226	0.867375	0.86815	-0.869661	-0.803505	0.87343	0.796511	-0.877589	-0.88104	-0.888271	-0.769973	0.935065	0.932023	0.93645	-0.930782	-0.930123	-0.927125	-0.940826	-0.925337	0.942405	-0.92469	-0.924055	-0.94499	0.945112	-0.921472	-0.946236	0.948205	0.953466
ENSONIG00000000019	0.00766684	-0.00910864	-0.000907407	-0.00398626	0.0171083	-0.0177366	-0.00791236	-0.0229317	-0.0230562	0.0252385	0.0256508	-0.0156402	0.0177614	-0.0203818	0.0207219	0.0214109	0.0292542	0.0349727	-0.0468293	-0.0446611	-0.0463541	-0.0472278	0.0597897	0.0613452	-0.0643912	0.0568877	0.0720605	-0.0685221	-0.0806424	-0.0878648	-0.103303	0.111051	0.216634	0.208339	0.220465	-0.205004	-0.203243	-0.195325	-0.232825	-0.190671	0.237383	-0.189	-0.187364	-0.244967	0.245328	-0.180775	-0.248678	0.254622	0.271018
ENSONIG00000000310	-0.0172553	0.0186969	0.0104964	-0.0056029	-0.0266951	0.0273233	-0.00167675	0.0325172	0.0326416	-0.0348234	-0.0352355	0.00605157	-0.00817304	0.0107938	-0.011134	-0.0118231	-0.0196679	-0.0253879	0.0564056	0.0350796	0.0367732	0.0376472	-0.0693589	-0.0709134	0.0739574	-0.0473116	-0.0816213	0.0589525	0.0901965	0.0974128	0.112836	-0.101516	-0.225985	-0.217708	-0.229808	0.21438	0.212623	0.204721	0.24214	0.200075	-0.246687	0.198407	0.196774	0.254253	-0.254613	0.190198	0.257955	-0.263884	-0.280236
ENSONIG00000000988	-0.0177019	0.0191435	0.0109431	-0.00604962	-0.0271417	0.0277699	-0.00212348	0.0329637	0.0330881	-0.0352698	-0.0356819	0.00560485	-0.00772632	0.0103471	-0.0106873	-0.0113763	-0.0192213	-0.0249413	0.0568517	0.0346331	0.0363268	0.0372008	-0.0698045	-0.071359	0.0744029	-0.0468653	-0.0820665	0.0585065	0.0906414	0.0978574	0.11328	-0.101071	-0.22642	-0.218144	-0.230242	0.214816	0.213059	0.205158	0.242574	0.200513	-0.24712	0.198845	0.197212	0.254685	-0.255045	0.190637	0.258386	-0.264315	-0.280665
ENSONIG00000001263	-0.00350703	0.00494887	-0.00325246	0.00814605	-0.0129489	0.0135772	0.012072	0.0187727	0.0188972	-0.0210798	-0.021492	0.0197994	-0.0219204	0.0245406	-0.0248807	-0.0255696	-0.0334121	-0.0391297	0.0426736	0.0488164	0.0505091	0.0513826	-0.0556368	-0.0571927	0.0602394	-0.0610403	-0.0679108	0.0726716	0.0764954	0.0837203	0.0991643	-0.115184	-0.212571	-0.204269	-0.216405	0.200931	0.199168	0.191244	0.228778	0.186586	-0.23334	0.184913	0.183276	0.240932	-0.241293	0.176682	0.244647	-0.250597	-0.267012
ENSONIG00000001448	0.0236763	-0.0251177	-0.0169182	0.012025	0.0331147	-0.0337427	0.00809907	-0.0389355	-0.0390599	0.0412411	0.0416531	0.000370795	0.00175073	-0.00437162	0.00471178	0.00540089	0.0132464	0.0189671	-0.0628166	-0.0286604	-0.0303545	-0.0312287	0.0757643	0.0773181	-0.0803606	0.0408954	0.0880205	-0.0525401	-0.0965909	-0.103803	-0.119215	0.0951245	0.232237	0.223972	0.236053	-0.220649	-0.218894	-0.211003	-0.248366	-0.206364	0.252906	-0.204698	-0.203067	-0.260459	0.260818	-0.196499	-0.264154	0.270073	0.286395
ENSONIG00000001505	-0.00419107	0.00274922	0.0109504	-0.0158436	0.00525109	-0.0058795	-0.0197691	-0.0110755	-0.0112	0.0133828	0.0137951	-0.0274953	0.029616	-0.0322356	0.0325756	0.0332644	0.0411048	0.0468207	-0.0349813	-0.0565038	-0.0581958	-0.0590689	0.047949	0.0495055	-0.0525535	0.0687222	0.0602285	-0.0803472	-0.0688177	-0.0760468	-0.0915013	0.122827	0.205042	0.196727	0.208883	-0.193384	-0.191619	-0.183682	-0.221277	-0.179017	0.225847	-0.177342	-0.175703	-0.233453	0.233815	-0.1691	-0.237176	0.243138	0.259585
ENSONIG00000002019	0.00436798	-0.00292614	-0.0111273	0.0160205	-0.00507417	0.00570258	0.019946	0.0108986	0.0110231	-0.0132059	-0.0136182	0.0276722	-0.0297928	0.0324125	-0.0327524	-0.0334412	-0.0412816	-0.0469974	0.0348045	0.0566805	0.0583724	0.0592455	-0.0477723	-0.0493288	0.0523769	-0.0688987	-0.0600519	0.0805235	0.0686412	0.0758704	0.0913251	-0.123003	-0.204869	-0.196554	-0.20871	0.19321	0.191445	0.183508	0.221105	0.178843	-0.225675	0.177168	0.175529	0.233281	-0.233643	0.168926	0.237004	-0.242966	-0.259414
ENSONIG00000002066	0.00532498	-0.00388315	-0.0120842	0.0169774	-0.00411717	0.00474558	0.0209028	0.00994162	0.0100661	-0.012249	-0.0126613	0.0286288	-0.0307494	0.033369	-0.0337089	-0.0343977	-0.0422378	-0.0479534	0.033848	0.0576359	0.0593278	0.0602008	-0.0468163	-0.0483729	0.0514212	-0.0698534	-0.0590966	0.0814774	0.0676864	0.0749161	0.090372	-0.123952	-0.203932	-0.195615	-0.207774	0.192271	0.190506	0.182568	0.220171	0.177902	-0.224743	0.176226	0.174586	0.232351	-0.232713	0.167982	0.236074	-0.242038	-0.25849
ENSONIG00000002403	-0.0278455	0.0292868	0.0210881	-0.0161952	-0.0372827	0.0379107	-0.0122695	0.0431026	0.043227	-0.0454078	-0.0458197	-0.00454139	0.00241989	0.000201023	-0.00054118	-0.00123031	-0.00907607	-0.0147971	0.0669784	0.0244913	0.0261855	0.0270598	-0.0799223	-0.0814756	0.084517	-0.036728	-0.0921742	0.0483748	0.100741	0.10795	0.123355	-0.090972	-0.236291	-0.228035	-0.240104	0.224715	0.222961	0.215078	0.252404	0.210443	-0.256939	0.208778	0.207149	0.264483	-0.264842	0.200587	0.268175	-0.274086	-0.290389
ENSONIG00000002481	0.00698773	-0.0055459	-0.0137469	0.0186399	-0.00245441	0.00308282	0.0225652	0.00827892	0.00840344	-0.0105863	-0.0109987	0.0302909	-0.0324113	0.0350308	-0.0353707	-0.0360594	-0.043899	-0.0496142	0.0321861	0.0592958	0.0609876	0.0618605	-0.0451553	-0.0467121	0.0497605	-0.071512	-0.0574366	0.0831345	0.0660273	0.0732579	0.0887159	-0.125602	-0.202304	-0.193984	-0.206147	0.190639	0.188873	0.180933	0.218549	0.176265	-0.223122	0.174589	0.172949	0.230733	-0.231095	0.166343	0.234458	-0.240424	-0.256883
ENSONIG00000002490	0.031653	-0.0330941	-0.0248962	0.0200037	0.0410889	-0.0417167	0.0160782	-0.0469078	-0.0470322	0.0492126	0.0496245	0.00835043	-0.00622896	0.00360808	-0.00326793	-0.0025788	0.00526705	0.0109883	-0.0707785	-0.0206831	-0.0223775	-0.0232519	0.0837186	0.0852714	-0.0883119	0.0329212	0.0959664	-0.0445698	-0.10453	-0.111736	-0.127134	0.087178	0.239991	0.231742	0.2438	-0.228425	-0.226673	-0.218796	-0.256088	-0.214165	0.260618	-0.212502	-0.210874	-0.268155	0.268513	-0.204317	-0.271842	0.277747	0.294031
ENSONIG00000004296	-0.0355157	0.0369566	0.0287597	-0.0238677	-0.0449502	0.045578	-0.0199425	0.0507681	0.0508925	-0.0530725	-0.0534843	-0.0122151	0.0100937	-0.00747294	0.00713279	0.00644368	-0.00140216	-0.00712355	0.0746332	0.0168189	0.0185134	0.0193879	-0.0875693	-0.0891216	0.092161	-0.0290581	-0.0998127	0.0407084	0.108373	0.115576	0.130966	-0.0833272	-0.243741	-0.2355	-0.247546	0.232186	0.230436	0.222566	0.259822	0.217938	-0.264347	0.216277	0.21465	0.271876	-0.272234	0.208099	0.27556	-0.281458	-0.297723
ENSONIG00000004340	0.0154626	-0.0140209	-0.0222209	0.0271131	0.00602102	-0.00539261	0.0310376	-0.000196451	-7.19222e-05	-0.00211104	-0.00252341	0.0387613	-0.0408811	0.0434997	-0.0438395	-0.044528	-0.0523646	-0.0580773	0.023714	0.0677542	0.069445	0.0703174	-0.036687	-0.0382443	0.0412939	-0.0799631	-0.0489732	0.0915775	0.0575681	0.0648027	0.0802708	-0.134006	-0.193997	-0.185663	-0.197847	0.182312	0.180543	0.172591	0.210271	0.167916	-0.214852	0.166238	0.164595	0.222478	-0.222841	0.15798	0.22621	-0.232188	-0.248683
ENSONIG00000004421	-0.0157397	0.014298	0.022498	-0.0273901	-0.00629815	0.00566975	-0.0313146	0.000473592	0.000349063	0.0018339	0.00224627	-0.0390382	0.041158	-0.0437765	0.0441164	0.0448048	0.0526414	0.058354	-0.023437	-0.0680307	-0.0697214	-0.0705939	0.03641	0.0379673	-0.041017	0.0802394	0.0486964	-0.0918535	-0.0572914	-0.0645261	-0.0799945	0.134281	0.193725	0.18539	0.197575	-0.18204	-0.180271	-0.172318	-0.21	-0.167643	0.214582	-0.165964	-0.164322	-0.222208	0.222571	-0.157706	-0.22594	0.231919	0.248415
ENSONIG00000004759	0.0440008	-0.0454412	-0.0372469	0.0323562	0.0534317	-0.0540592	0.0284318	-0.0592471	-0.0593714	0.0615504	0.0619619	0.0207058	-0.0185847	0.0159642	-0.015624	-0.014935	-0.00708961	-0.00136822	-0.0830985	-0.00832778	-0.0100225	-0.010897	0.0960253	0.0975763	-0.100613	0.0205689	0.108258	-0.0322222	-0.116811	-0.124006	-0.13938	0.074862	0.251968	0.243744	0.255765	-0.240437	-0.238691	-0.230836	-0.268013	-0.226218	0.272527	-0.22456	-0.222936	-0.280038	0.280395	-0.216397	-0.283713	0.289596	0.305819
ENSONIG00000004881	0.0226194	-0.0211779	-0.0293766	0.0342678	0.0131788	-0.0125504	0.0381914	-0.00735448	-0.00722995	0.00504703	0.00463466	0.0459129	-0.0480321	0.0506498	-0.0509895	-0.0516777	-0.0595115	-0.0652218	0.0165574	0.074894	0.0765839	0.0774559	-0.0295328	-0.0310905	0.0341409	-0.0870962	-0.0418225	0.0987032	0.0504204	0.057658	0.0731338	-0.141096	-0.18697	-0.178624	-0.190825	0.17527	0.173498	0.165535	0.203267	0.160855	-0.207856	0.159175	0.15753	0.215494	-0.215857	0.150908	0.219232	-0.22522	-0.241744
ENSONIG00000005154	-0.0482375	0.0496776	0.0414848	-0.0365949	-0.0576664	0.0582938	-0.0326711	0.0634803	0.0636046	-0.065783	-0.0661945	-0.0249459	0.022825	-0.0202047	0.0198646	0.0191756	0.0113307	0.00560945	0.0873244	0.00408661	0.00578137	0.00665596	-0.100246	-0.101796	0.104832	-0.0163284	-0.112474	0.0279829	0.121022	0.128214	0.143579	-0.070632	-0.25607	-0.247855	-0.259863	0.244552	0.242807	0.234961	0.272097	0.230348	-0.276606	0.228691	0.227069	0.284107	-0.284464	0.220536	0.287777	-0.293653	-0.309855
ENSONIG00000005220	0.0324264	-0.0309853	-0.0391816	0.044071	0.0229879	-0.0223596	0.047993	-0.0171644	-0.0170399	0.0148572	0.0144449	0.0557109	-0.057829	0.0604454	-0.0607849	-0.0614727	-0.0693018	-0.0750083	0.00674735	0.0846734	0.086362	0.0872333	-0.0197251	-0.0212831	0.0243344	-0.0968653	-0.0320185	0.108461	0.0406199	0.047861	0.063346	-0.150802	-0.177323	-0.168963	-0.181186	0.165602	0.163828	0.155852	0.193652	0.151165	-0.19825	0.149482	0.147835	0.205903	-0.206268	0.141202	0.20965	-0.215651	-0.232212
ENSONIG00000005236	0.0335728	-0.0321317	-0.0403276	0.0452168	0.0241345	-0.0235063	0.0491386	-0.0183113	-0.0181868	0.0160041	0.0155918	0.0568561	-0.0589741	0.0615902	-0.0619297	-0.0626175	-0.070446	-0.0761521	0.00560038	0.0858163	0.0875047	0.0883759	-0.0185783	-0.0201364	0.0231877	-0.0980068	-0.0308721	0.109601	0.0394738	0.0467153	0.0622012	-0.151935	-0.176194	-0.167832	-0.180057	0.164471	0.162697	0.154719	0.192526	0.150031	-0.197125	0.148348	0.1467	0.204781	-0.205145	0.140067	0.208528	-0.214531	-0.231097
ENSONIG00000005311	0.0568467	-0.0582861	-0.0500968	0.0452087	0.0662709	-0.0668979	0.0412862	-0.0720816	-0.0722058	0.0743829	0.0747941	0.0335633	-0.0314429	0.0288232	-0.0284832	-0.0277943	-0.0199507	-0.0142301	-0.0959092	0.00453445	0.00283968	0.00196507	0.10882	0.110369	-0.113402	0.00770794	0.121036	-0.0193643	-0.129575	-0.136759	-0.152105	0.0620299	0.264394	0.256198	0.268178	-0.252902	-0.251161	-0.243332	-0.280382	-0.238728	0.28488	-0.237075	-0.235456	-0.292362	0.292718	-0.228936	-0.296023	0.301883	0.31804
ENSONIG00000005569	-0.0572223	0.0586618	0.0504726	-0.0455846	-0.0666464	0.0672734	-0.0416622	0.0724569	0.0725811	-0.0747581	-0.0751693	-0.0339394	0.031819	-0.0291993	0.0288593	0.0281704	0.0203269	0.0146063	0.0962837	-0.00491073	-0.00321596	-0.00234135	-0.109194	-0.110743	0.113776	-0.00733167	-0.121409	0.018988	0.129948	0.137132	0.152477	-0.0616543	-0.264757	-0.256562	-0.26854	0.253266	0.251525	0.243697	0.280743	0.239093	-0.285241	0.23744	0.235822	0.292722	-0.293078	0.229303	0.296382	-0.302242	-0.318396
ENSONIG00000005793	-0.0594595	0.0608988	0.0527107	-0.0478232	-0.0688822	0.0695092	-0.0439012	0.0746918	0.074816	-0.0769927	-0.0774038	-0.036179	0.0340588	-0.0314393	0.0310993	0.0304105	0.0225674	0.0168471	0.0985141	-0.00715171	-0.00545696	-0.00458236	-0.111421	-0.11297	0.116002	-0.00509069	-0.123634	0.0167474	0.13217	0.139351	0.154691	-0.0594174	-0.266917	-0.258727	-0.270699	0.255433	0.253694	0.24587	0.282894	0.241269	-0.287388	0.239617	0.237999	0.294864	-0.29522	0.231483	0.298522	-0.304378	-0.32052
ENSONIG00000005856	0.0678481	-0.0692866	-0.0611027	0.0562174	0.0772654	-0.0778919	0.0522971	-0.0830712	-0.0831953	0.0853705	0.0857814	0.0445778	-0.0424583	0.0398396	-0.0394997	-0.0388111	-0.03097	-0.0252508	-0.106875	0.0155568	0.0138622	0.0129877	0.119771	0.121318	-0.124346	-0.00331493	0.13197	-0.00834241	-0.140497	-0.14767	-0.16299	0.0510246	0.275008	0.266837	0.278781	-0.263551	-0.261815	-0.254009	-0.290946	-0.249418	0.295429	-0.247769	-0.246155	-0.302886	0.30324	-0.239653	-0.306533	0.312373	0.328471
ENSONIG00000005890	-0.0679207	0.0693591	0.0611753	-0.05629	-0.0773379	0.0779644	-0.0523697	0.0831437	0.0832678	-0.085443	-0.0858538	-0.0446504	0.0425309	-0.0399122	0.0395723	0.0388838	0.0310427	0.0253235	0.106948	-0.0156295	-0.0139349	-0.0130604	-0.119843	-0.12139	0.124419	0.00338764	-0.132042	0.0082697	0.140569	0.147742	0.163062	-0.050952	-0.275078	-0.266907	-0.278851	0.263621	0.261885	0.254079	0.291015	0.249488	-0.295498	0.247839	0.246225	0.302955	-0.30331	0.239723	0.306603	-0.312443	-0.328539
ENSONIG00000006005	-0.0472647	0.0458244	0.0540155	-0.0589014	-0.0378311	0.0372031	-0.0628203	0.03201	0.0318856	-0.0297036	-0.0292914	-0.0705314	0.0726475	-0.0752612	0.0756004	0.0762875	0.0841081	0.0898079	0.00810272	-0.0994604	-0.101147	-0.102017	0.00487616	0.0064345	-0.00948641	0.111634	0.0171729	-0.123211	-0.025778	-0.0330231	-0.0485191	0.165465	0.162689	0.154308	0.166562	-0.15094	-0.149161	-0.141167	-0.179062	-0.136469	0.183673	-0.134783	-0.133132	-0.191349	0.191715	-0.126486	-0.195107	0.201127	0.217743
ENSONIG00000006516	-0.0731395	0.0745774	0.0663965	-0.0615128	-0.082553	0.0831793	-0.0575936	0.0883563	0.0884804	-0.0906545	-0.0910652	-0.0498765	0.0477575	-0.0451394	0.0447996	0.0441111	0.0362716	0.0305534	0.112148	-0.0208605	-0.0191661	-0.0182916	-0.125035	-0.126581	0.129608	0.00861943	-0.137227	0.0030379	0.145747	0.152914	0.168222	-0.0457263	-0.280105	-0.271946	-0.283871	0.268664	0.266931	0.259136	0.296017	0.254551	-0.300492	0.252904	0.251293	0.307937	-0.308291	0.244799	0.311578	-0.317408	-0.333476
ENSONIG00000006638	-0.0765017	0.0779393	0.0697604	-0.0648778	-0.0859127	0.0865388	-0.0609594	0.0917143	0.0918383	-0.0940118	-0.0944224	-0.0532437	0.051125	-0.0485074	0.0481676	0.0474793	0.0396409	0.0339233	0.115498	-0.0242313	-0.022537	-0.0216626	-0.12838	-0.129925	0.132951	0.0119909	-0.140566	-0.000333777	0.149082	0.156245	0.171544	-0.0423578	-0.28334	-0.275189	-0.287102	0.27191	0.270179	0.262391	0.299236	0.25781	-0.303707	0.256165	0.254555	0.311143	-0.311497	0.248067	0.31478	-0.320604	-0.336653
ENSONIG00000006857	0.0571331	-0.0556936	-0.0638802	0.0687631	0.0477039	-0.0470762	0.0726795	-0.0418852	-0.0417608	0.0395796	0.0391676	0.0803851	-0.0824996	0.0851113	-0.0854502	-0.0861368	-0.0939508	-0.0996454	-0.0179838	0.109288	0.110973	0.111842	0.00500576	0.0034474	-0.000395403	-0.121449	-0.00729174	0.133012	0.0158982	0.0231451	0.0386466	-0.175202	-0.152931	-0.144537	-0.15681	0.141164	0.139383	0.131377	0.169331	0.126673	-0.17395	0.124984	0.123332	0.181641	-0.182007	0.116677	0.185405	-0.191437	-0.208088
ENSONIG00000007315	-0.0870356	0.0884719	0.0802998	-0.075421	-0.0964379	0.0970634	-0.0715054	0.102234	0.102358	-0.104529	-0.104939	-0.0637948	0.0616774	-0.0590613	0.0587217	0.0580338	0.0501994	0.0444844	0.12599	-0.034796	-0.0331022	-0.032228	-0.138854	-0.140397	0.143418	0.0225586	-0.151022	-0.0109028	0.159525	0.166676	0.181947	-0.0317959	-0.29346	-0.285335	-0.29721	0.282066	0.28034	0.272575	0.309304	0.268008	-0.313759	0.266367	0.264761	0.32117	-0.321523	0.258292	0.324794	-0.330597	-0.346587
ENSONIG00000007364	0.0892561	-0.0906921	-0.0825216	0.0776436	0.0986565	-0.0992818	0.0737287	-0.104451	-0.104575	0.106746	0.107156	0.0660193	-0.0639022	0.0612864	-0.0609469	-0.0602591	-0.0524257	-0.0467113	-0.128201	0.0370237	0.03533	0.0344559	0.141061	0.142604	-0.145624	-0.0247871	0.153225	0.0131319	-0.161725	-0.168873	-0.184139	0.0295678	0.29559	0.28747	0.299338	-0.284204	-0.282479	-0.274719	-0.311423	-0.270155	0.315875	-0.268515	-0.26691	-0.32328	0.323633	-0.260445	-0.326902	0.3327	0.348677
ENSONIG00000007401	0.0983811	-0.0998159	-0.0916522	0.086778	0.107773	-0.108398	0.082866	-0.113562	-0.113686	0.115854	0.116264	0.0751618	-0.0730462	0.070432	-0.0700927	-0.0694052	-0.0615762	-0.0558646	-0.137285	0.0461812	0.0444882	0.0436144	0.150129	0.15167	-0.154686	-0.0339486	0.162276	0.0222959	-0.170763	-0.1779	-0.19314	0.0204052	0.304333	0.296237	0.308071	-0.292979	-0.291259	-0.28352	-0.320119	-0.278968	0.324558	-0.277333	-0.275732	-0.33194	0.332291	-0.269283	-0.33555	0.341329	0.357252
ENSONIG00000007470	0.0792184	-0.077781	-0.0859548	0.0908293	0.0698025	-0.0691756	0.0947385	-0.0639909	-0.0638667	0.061688	0.0612764	0.102429	-0.104539	0.107146	-0.107484	-0.108169	-0.115965	-0.121646	-0.0401112	0.131264	0.132944	0.133811	0.0271397	0.0255818	-0.0225307	-0.143391	0.0148449	0.154918	-0.00623827	0.00100989	0.0165183	-0.196953	-0.131019	-0.122599	-0.13491	0.119215	0.117429	0.109401	0.147474	0.104685	-0.15211	0.102992	0.101335	0.159829	-0.160196	0.0946642	0.163608	-0.169664	-0.186386
ENSONIG00000007486	-0.103246	0.10468	0.0965206	-0.0916486	-0.112633	0.113258	-0.0877382	0.118419	0.118542	-0.12071	-0.121119	-0.0800371	0.0779222	-0.075309	0.0749698	0.0742826	0.0664562	0.0607464	0.142127	-0.0510655	-0.0493728	-0.0484993	-0.154962	-0.156501	0.159515	0.0388354	-0.167099	-0.0271844	0.175579	0.18271	0.197935	-0.0155159	-0.308988	-0.300904	-0.312719	0.297651	0.295934	0.288206	0.324748	0.28366	-0.32918	0.282028	0.280429	0.336549	-0.336899	0.273989	0.340153	-0.345922	-0.361815
ENSONIG00000007499	0.0817715	-0.0803344	-0.0885065	0.0933799	0.0723575	-0.0717307	0.0972882	-0.0665469	-0.0664227	0.0642444	0.0638328	0.104977	-0.107086	0.109692	-0.11003	-0.110715	-0.118509	-0.124188	-0.0426705	0.133803	0.135483	0.136349	0.0297001	0.0281424	-0.0250915	-0.145925	0.017406	0.157448	-0.00879966	-0.00155156	0.0139571	-0.199463	-0.128479	-0.120056	-0.132371	0.116672	0.114885	0.106855	0.14494	0.102137	-0.149578	0.100444	0.0987863	0.1573	-0.157668	0.092114	0.161081	-0.167139	-0.183869
ENSONIG00000008081	-0.0876853	0.0862489	0.0944167	-0.0992874	-0.0782757	0.0776492	-0.103193	0.0724677	0.0723435	-0.0701661	-0.0697547	-0.110877	0.112986	-0.115589	0.115927	0.116612	0.1244	0.130075	0.0485994	-0.139683	-0.141361	-0.142226	-0.0356321	-0.0340746	0.0310243	0.151794	-0.0233399	-0.163306	0.0147344	0.00748663	-0.00802233	0.205275	0.122591	0.114162	0.126486	-0.110775	-0.108987	-0.100952	-0.139065	-0.0962313	0.143707	-0.0945368	-0.0928785	-0.151436	0.151804	-0.0862025	-0.15522	0.161285	0.178032
ENSONIG00000008123	-0.123134	0.124565	0.116423	-0.111561	-0.132499	0.133122	-0.107659	0.13827	0.138393	-0.140555	-0.140963	-0.0999724	0.0978612	-0.0952526	0.094914	0.0942279	0.0864141	0.0807127	0.161911	-0.0710446	-0.069354	-0.0684815	-0.174705	-0.176239	0.179242	0.058828	-0.1868	-0.047187	0.195248	0.202352	0.217515	0.00450026	-0.327962	-0.319931	-0.331668	0.3167	0.314993	0.307314	0.343614	0.302797	-0.348014	0.301174	0.299585	0.355329	-0.355677	0.293184	0.358906	-0.364632	-0.380402
ENSONIG00000008450	-0.12334	0.12477	0.116629	-0.111767	-0.132704	0.133327	-0.107865	0.138475	0.138598	-0.14076	-0.141168	-0.100179	0.0980674	-0.0954588	0.0951202	0.0944342	0.0866205	0.0809192	0.162115	-0.0712513	-0.0695607	-0.0686882	-0.174909	-0.176443	0.179446	0.0590349	-0.187003	-0.047394	0.195451	0.202555	0.217717	0.00470745	-0.328158	-0.320128	-0.331864	0.316896	0.31519	0.307512	0.343808	0.302994	-0.348208	0.301372	0.299783	0.355523	-0.355871	0.293382	0.3591	-0.364825	-0.380594
ENSONIG00000008544	0.110028	-0.108595	-0.116744	0.121603	0.100639	-0.100013	0.125499	-0.0948418	-0.0947178	0.0925445	0.0921339	0.133162	-0.135265	0.137861	-0.138198	-0.13888	-0.146646	-0.152303	-0.0710121	0.161879	0.163551	0.164414	0.0580602	0.0565044	-0.053457	-0.173947	0.0457793	0.185415	-0.0371796	-0.0299355	-0.0144304	-0.227197	-0.100278	-0.0918287	-0.104183	0.0884339	0.0866421	0.0785898	0.116796	0.0738598	-0.121452	0.0721621	0.0705007	0.129205	-0.129574	0.0638129	0.133002	-0.139086	-0.155894
ENSONIG00000008750	0.132714	-0.134143	-0.126011	0.121155	0.142067	-0.142689	0.117257	-0.14783	-0.147953	0.150112	0.150519	0.109579	-0.10747	0.104864	-0.104525	-0.10384	-0.0960333	-0.0903367	-0.171435	0.0806762	0.0789868	0.0781149	0.184207	0.185739	-0.188737	-0.0684679	0.19628	0.0568334	-0.204713	-0.211802	-0.226933	-0.0141593	0.337072	0.329068	0.340765	-0.325847	-0.324146	-0.316492	-0.352669	-0.311989	0.357053	-0.310371	-0.308787	-0.364342	0.364688	-0.302405	-0.367905	0.373609	0.389318
ENSONIG00000008993	-0.133648	0.135077	0.126946	-0.122091	-0.143	0.143622	-0.118193	0.148762	0.148885	-0.151043	-0.151451	-0.110515	0.108407	-0.105801	0.105463	0.104777	0.0969715	0.0912754	0.172364	-0.0816157	-0.0799264	-0.0790546	-0.185134	-0.186665	0.189662	0.0694082	-0.197204	-0.0577744	0.205635	0.212723	0.227851	0.0151017	-0.337959	-0.329958	-0.341651	0.326738	0.325038	0.317386	0.353551	0.312884	-0.357933	0.311267	0.309683	0.365219	-0.365566	0.303303	0.368782	-0.374483	-0.390186
ENSONIG00000009785	-0.118231	0.116799	0.12494	-0.129794	-0.10885	0.108225	-0.133686	0.103058	0.102934	-0.100763	-0.100352	-0.141341	0.143441	-0.146034	0.146371	0.147052	0.154808	0.160458	0.0792456	-0.170021	-0.171691	-0.172553	-0.0663011	-0.0647461	0.0617002	0.182072	-0.0540259	-0.193522	0.0454294	0.0381876	0.0226858	0.23523	0.0920593	0.0836037	0.0959678	-0.0802065	-0.0784134	-0.0703559	-0.108592	-0.0656231	0.113252	-0.0639244	-0.0622621	-0.121013	0.121383	-0.0555708	-0.124814	0.130905	0.147733
ENSONIG00000009995	0.118832	-0.1174	-0.125541	0.130394	0.109451	-0.108827	0.134286	-0.10366	-0.103536	0.101364	0.100954	0.14194	-0.14404	0.146633	-0.146969	-0.147651	-0.155406	-0.161055	-0.0798486	0.170617	0.172287	0.173148	0.0669047	0.0653497	-0.0623039	-0.182667	0.0546299	0.194116	-0.0460337	-0.038792	-0.0232905	-0.235818	-0.091457	-0.0830009	-0.0953656	0.0796035	0.0778103	0.0697525	0.107991	0.0650195	-0.112651	0.0633207	0.0616584	0.120413	-0.120782	0.0549668	0.124214	-0.130306	-0.147135
ENSONIG00000010015	0.135905	-0.134477	-0.142599	0.147441	0.126545	-0.125921	0.151323	-0.120765	-0.120641	0.118474	0.118065	0.158958	-0.161052	0.163638	-0.163974	-0.164653	-0.172387	-0.17802	-0.096995	0.187553	0.189217	0.190076	0.0840694	0.0825164	-0.0794745	-0.199564	0.0718093	0.210973	-0.0632218	-0.0559865	-0.0404956	-0.252511	-0.0743024	-0.0658348	-0.0782167	0.0624331	0.0606378	0.0525709	0.0908623	0.0478331	-0.0955309	0.0461327	0.0444688	0.103307	-0.103677	0.0377715	0.107115	-0.11322	-0.130087
ENSONIG00000010169	-0.145829	0.144403	0.152513	-0.157348	-0.136482	0.135859	-0.161224	0.130709	0.130586	-0.128421	-0.128012	-0.168846	0.170937	-0.173519	0.173854	0.174532	0.182252	0.187875	0.106967	-0.197389	-0.19905	-0.199907	-0.0940535	-0.0925019	0.0894625	0.209376	-0.0818036	-0.22076	0.0732224	0.0659918	0.0505092	0.262197	0.0643026	0.0558294	0.0682197	-0.0524257	-0.0506294	-0.0425583	-0.0808754	-0.0378183	0.0855481	-0.0361173	-0.0344527	-0.0933317	0.0937023	-0.027753	-0.097144	0.103255	0.120142
ENSONIG00000000029	-0.533537	0.534756	0.527808	-0.523645	-0.541499	0.542027	-0.520296	0.546386	0.546491	-0.548318	-0.548662	-0.513681	0.511859	-0.509606	0.509313	0.50872	0.50195	0.496993	0.566256	-0.488556	-0.487076	-0.486312	-0.576906	-0.578178	0.580665	0.477838	-0.586907	-0.467565	0.593854	0.59967	0.612008	0.429401	-0.698626	-0.692527	-0.701429	0.690064	0.688761	0.682881	0.710418	0.679408	-0.71371	0.678158	0.676933	0.719162	-0.719421	0.671984	0.721818	-0.726055	-0.737635
ENSONIG00000000520	0.527513	-0.528738	-0.521759	0.517578	0.535511	-0.536042	0.514215	-0.540421	-0.540526	0.542361	0.542708	0.507571	-0.505742	0.503479	-0.503185	-0.50259	-0.495791	-0.490814	-0.560385	0.482344	0.480858	0.480091	0.571087	0.572366	-0.574866	-0.471583	0.581139	0.461272	-0.588121	-0.593968	-0.606373	-0.422973	0.693524	0.687384	0.696347	-0.684904	-0.683592	-0.677673	-0.705399	-0.674177	0.708715	-0.672919	-0.671686	-0.714207	0.714467	-0.666705	-0.716882	0.72115	0.732818
ENSONIG00000000629	-0.522196	0.523425	0.516419	-0.512222	-0.530225	0.530757	-0.508846	0.535154	0.535259	-0.537102	-0.53745	-0.502178	0.500342	-0.498071	0.497776	0.497179	0.490356	0.485362	0.5552	-0.476861	-0.475371	-0.474601	-0.565947	-0.567231	0.569742	0.466065	-0.576043	-0.45572	0.583057	0.58893	0.601393	0.417304	-0.68901	-0.682833	-0.691849	0.680338	0.679019	0.673065	0.700957	0.669549	-0.704293	0.668284	0.667044	0.70982	-0.710082	0.662035	0.712512	-0.716808	-0.728553
ENSONIG00000000706	0.545742	-0.546949	-0.540065	0.53594	0.553629	-0.554153	0.532621	-0.55847	-0.558574	0.560383	0.560725	0.526064	-0.524259	0.522025	-0.521735	-0.521147	-0.514435	-0.50952	-0.578145	0.501153	0.499686	0.498928	0.588686	0.589945	-0.592407	-0.490522	0.598582	0.48033	-0.605455	-0.611207	-0.623409	-0.442448	0.708924	0.702912	0.711688	-0.700484	-0.699199	-0.693399	-0.720546	-0.689974	0.723789	-0.68874	-0.687532	-0.729159	0.729414	-0.682649	-0.731775	0.735947	0.747345
ENSONIG00000000978	-0.548045	0.54925	0.542378	-0.538261	-0.555918	0.556441	-0.534948	0.56075	0.560854	-0.56266	-0.563	-0.528402	0.5266	-0.52437	0.52408	0.523493	0.516792	0.511886	0.580388	-0.503532	-0.502067	-0.501311	-0.590908	-0.592164	0.594621	0.492918	-0.600784	-0.482741	0.607642	0.613383	0.625557	0.444914	-0.710862	-0.704866	-0.713618	0.702444	0.701163	0.695379	0.722451	0.691962	-0.725685	0.690732	0.689527	0.731039	-0.731293	0.684657	0.733647	-0.737807	-0.74917
ENSONIG00000001221	0.548565	-0.54977	-0.542901	0.538784	0.556435	-0.556957	0.535473	-0.561265	-0.561368	0.563173	0.563514	0.52893	-0.527128	0.524899	-0.52461	-0.524023	-0.517324	-0.51242	-0.580894	0.504069	0.502605	0.501848	0.591409	0.592665	-0.59512	-0.493458	0.601281	0.483286	-0.608136	-0.613873	-0.626042	-0.44547	0.711299	0.705307	0.714053	-0.702887	-0.701606	-0.695826	-0.72288	-0.692411	0.726112	-0.691182	-0.689977	-0.731463	0.731717	-0.68511	-0.734069	0.738226	0.749582
ENSONIG00000001489	-0.548865	0.55007	0.543202	-0.539087	-0.556733	0.557255	-0.535776	0.561562	0.561665	-0.56347	-0.563811	-0.529234	0.527433	-0.525205	0.524915	0.524328	0.517631	0.512728	0.581186	-0.504379	-0.502915	-0.502159	-0.591699	-0.592954	0.595409	0.49377	-0.601567	-0.4836	0.608421	0.614157	0.626322	0.445792	-0.711551	-0.705562	-0.714304	0.703142	0.701862	0.696084	0.723128	0.69267	-0.726359	0.691441	0.690237	0.731708	-0.731962	0.685371	0.734313	-0.738468	-0.74982
ENSONIG00000001641	0.509941	-0.51118	-0.504114	0.499882	0.51804	-0.518577	0.496478	-0.523013	-0.523119	0.524979	0.52533	0.489754	-0.487904	0.485614	-0.485317	-0.484714	-0.477837	-0.472803	-0.543243	0.464237	0.462735	0.46196	0.554094	0.555391	-0.557926	-0.453359	0.564289	0.442938	-0.571374	-0.577307	-0.589901	-0.404259	0.67857	0.67231	0.681448	-0.669783	-0.668446	-0.662415	-0.690681	-0.658854	0.694065	-0.657572	-0.656317	-0.699669	0.699935	-0.651245	-0.7024	0.706759	0.718678
ENSONIG00000001725	-0.509724	0.510964	0.503897	-0.499664	-0.517824	0.518362	-0.496259	0.522798	0.522905	-0.524764	-0.525115	-0.489535	0.487684	-0.485394	0.485096	0.484494	0.477615	0.472581	0.543032	-0.464014	-0.462512	-0.461736	-0.553884	-0.555181	0.557717	0.453134	-0.564081	-0.442712	0.571167	0.577101	0.589697	0.404029	-0.678385	-0.672124	-0.681264	0.669596	0.668259	0.662226	0.690499	0.658664	-0.693883	0.657383	0.656126	0.699489	-0.699755	0.651053	0.702221	-0.70658	-0.718503
ENSONIG00000001778	0.503694	-0.504939	-0.497843	0.493593	0.511829	-0.512368	0.490175	-0.516824	-0.51693	0.518798	0.51915	0.483424	-0.481566	0.479267	-0.478969	-0.478364	-0.471459	-0.466406	-0.537145	0.457807	0.4563	0.455521	0.548048	0.54935	-0.551898	-0.446889	0.558292	0.43643	-0.565412	-0.571376	-0.584035	-0.397621	0.67323	0.666929	0.676127	-0.664385	-0.66304	-0.65697	-0.685423	-0.653386	0.68883	-0.652096	-0.650832	-0.694474	0.694742	-0.645729	-0.697224	0.701614	0.713621
ENSONIG00000002326	-0.501327	0.502574	0.495467	-0.49121	-0.509474	0.510015	-0.487786	0.514477	0.514584	-0.516455	-0.516808	-0.481025	0.479164	-0.476862	0.476563	0.475957	0.469042	0.463982	0.534834	-0.455371	-0.453861	-0.453082	-0.545755	-0.54706	0.549612	0.444437	-0.556018	-0.433964	0.563151	0.569126	0.58181	0.395107	-0.671202	-0.664886	-0.674107	0.662336	0.660987	0.654903	0.683427	0.65131	-0.686842	0.650018	0.648751	0.692501	-0.69277	0.643635	0.695259	-0.69966	-0.7117
ENSONIG00000002332	0.498592	-0.499842	-0.492722	0.488457	0.506755	-0.507297	0.485028	-0.511768	-0.511875	0.513749	0.514102	0.478255	-0.476391	0.474085	-0.473785	-0.473178	-0.466252	-0.461182	-0.532163	0.452558	0.451046	0.450265	0.543107	0.544415	-0.546972	-0.441607	0.553391	0.431118	-0.56054	-0.566527	-0.579239	-0.392205	0.668859	0.662524	0.671772	-0.659967	-0.658615	-0.652513	-0.681119	-0.648911	0.684544	-0.647615	-0.646345	-0.69022	0.690489	-0.641216	-0.692986	0.697401	0.709479
ENSONIG00000002499	-0.497571	0.498821	0.491696	-0.487429	-0.505739	0.506281	-0.483997	0.510755	0.510862	-0.512737	-0.513091	-0.47722	0.475354	-0.473047	0.472747	0.47214	0.465209	0.460137	0.531165	-0.451506	-0.449994	-0.449212	-0.542117	-0.543426	0.545985	0.440549	-0.552409	-0.430054	0.559563	0.565556	0.578278	0.39112	-0.667982	-0.661641	-0.670898	0.659081	0.657728	0.65162	0.680255	0.648014	-0.683685	0.646717	0.645446	0.689367	-0.689636	0.640311	0.692136	-0.696556	-0.708648
ENSONIG00000003002	0.569591	-0.570775	-0.564022	0.559974	0.577326	-0.577839	0.556717	-0.582072	-0.582173	0.583947	0.584282	0.55028	-0.548508	0.546314	-0.546029	-0.545452	-0.538859	-0.534031	-0.601348	0.525808	0.524366	0.523621	0.611667	0.612899	-0.615308	-0.515355	0.621349	0.505331	-0.62807	-0.633694	-0.645615	-0.46803	0.728895	0.723057	0.731577	-0.720698	-0.71945	-0.713815	-0.74017	-0.710484	0.743315	-0.709285	-0.70811	-0.74852	0.748766	-0.703361	-0.751054	0.755094	0.766126
ENSONIG00000003187	0.574437	-0.575616	-0.568891	0.564859	0.58214	-0.582651	0.561615	-0.586866	-0.586967	0.588733	0.589066	0.555204	-0.553438	0.551253	-0.55097	-0.550394	-0.543827	-0.539017	-0.606058	0.530824	0.529387	0.528645	0.616331	0.617557	-0.619955	-0.52041	0.625968	0.51042	-0.632657	-0.638253	-0.650116	-0.473243	0.732927	0.727126	0.735592	-0.724781	-0.723541	-0.71794	-0.74413	-0.71463	0.747254	-0.713438	-0.71227	-0.752424	0.752669	-0.707549	-0.754941	0.758955	0.76991
ENSONIG00000003788	0.489512	-0.490768	-0.483606	0.479317	0.497723	-0.498268	0.475868	-0.502767	-0.502874	0.50476	0.505116	0.469056	-0.467181	0.464863	-0.464561	-0.463951	-0.456986	-0.45189	-0.523292	0.443219	0.441699	0.440914	0.534307	0.535624	-0.538199	-0.432212	0.544662	0.42167	-0.55186	-0.55789	-0.570693	-0.382576	0.661058	0.654665	0.663998	-0.652084	-0.65072	-0.644563	-0.673434	-0.640929	0.676893	-0.639621	-0.63834	-0.682625	0.682897	-0.633166	-0.685418	0.689877	0.702079
ENSONIG00000004341	0.488121	-0.489379	-0.48221	0.477917	0.49634	-0.496885	0.474465	-0.501388	-0.501495	0.503383	0.503739	0.467647	-0.465771	0.46345	-0.463149	-0.462538	-0.455568	-0.450467	-0.521932	0.441789	0.440268	0.439483	0.532959	0.534277	-0.536854	-0.430774	0.543324	0.420224	-0.550529	-0.556566	-0.569383	-0.381102	0.659861	0.653459	0.662805	-0.650875	-0.649508	-0.643343	-0.672255	-0.639704	0.675719	-0.638395	-0.637112	-0.681459	0.681731	-0.631931	-0.684257	0.688722	0.700943
ENSONIG00000005377	-0.581469	0.582642	0.575957	-0.571949	-0.589125	0.589633	-0.568724	0.593822	0.593922	-0.595677	-0.596008	-0.562351	0.560595	-0.558423	0.558141	0.557569	0.551038	0.546255	0.61289	-0.538108	-0.536679	-0.53594	-0.623094	-0.624312	0.626693	0.527749	-0.632665	-0.517811	0.639307	0.644864	0.656639	0.480817	-0.738762	-0.733014	-0.741402	0.730692	0.729462	0.723912	0.749859	0.720631	-0.752953	0.71945	0.718292	0.758072	-0.758315	0.713612	0.760564	-0.764538	-0.77538
ENSONIG00000005408	0.479076	-0.480341	-0.473132	0.468815	0.487343	-0.487891	0.465343	-0.49242	-0.492529	0.494427	0.494786	0.458489	-0.456602	0.454269	-0.453966	-0.453352	-0.446345	-0.441217	-0.51309	0.432496	0.430967	0.430178	0.524187	0.525513	-0.528108	-0.421425	0.53462	0.410825	-0.541874	-0.547951	-0.560858	-0.371528	0.652061	0.645602	0.655032	-0.642995	-0.641616	-0.635398	-0.664569	-0.631728	0.668065	-0.630407	-0.629114	-0.67386	0.674135	-0.623889	-0.676685	0.681194	0.693536
ENSONIG00000005922	0.585631	-0.586799	-0.580139	0.576146	0.593259	-0.593764	0.572932	-0.597937	-0.598037	0.599785	0.600115	0.566581	-0.564832	0.562667	-0.562386	-0.561816	-0.555308	-0.550541	-0.616932	0.54242	0.540996	0.54026	0.627094	0.628307	-0.630679	-0.532095	0.636625	0.522189	-0.643239	-0.648772	-0.660496	-0.485304	0.742206	0.736491	0.744832	-0.734181	-0.732958	-0.727438	-0.75324	-0.724175	0.756315	-0.723	-0.721848	-0.761405	0.761646	-0.717193	-0.763882	0.767831	0.778607
ENSONIG00000005934	0.586383	-0.587551	-0.580895	0.576904	0.594006	-0.594511	0.573693	-0.598681	-0.598781	0.600528	0.600858	0.567346	-0.565597	0.563434	-0.563153	-0.562583	-0.55608	-0.551315	-0.617662	0.5432	0.541776	0.541041	0.627817	0.629029	-0.631399	-0.532881	0.637341	0.522981	-0.64395	-0.649478	-0.661193	-0.486116	0.742828	0.737119	0.745451	-0.734811	-0.73359	-0.728075	-0.75385	-0.724815	0.756922	-0.723641	-0.72249	-0.762006	0.762247	-0.71784	-0.764481	0.768425	0.779189
ENSONIG00000005978	0.474371	-0.47564	-0.468409	0.46408	0.482662	-0.483212	0.460599	-0.487755	-0.487863	0.489768	0.490127	0.453725	-0.451834	0.449494	-0.44919	-0.448575	-0.441549	-0.436408	-0.508489	0.427663	0.426131	0.425339	0.519621	0.520952	-0.523555	-0.416565	0.530089	0.405939	-0.537367	-0.543466	-0.556419	-0.366554	0.647994	0.641505	0.650979	-0.638887	-0.637502	-0.631256	-0.66056	-0.62757	0.664073	-0.626243	-0.624944	-0.669896	0.670172	-0.619697	-0.672734	0.677265	0.68967
ENSONIG00000006443	0.589994	-0.591158	-0.584523	0.580545	0.597591	-0.598095	0.577344	-0.602251	-0.602351	0.604092	0.60442	0.571017	-0.569274	0.567117	-0.566837	-0.566269	-0.559785	-0.555035	-0.621167	0.546943	0.545524	0.54479	0.631286	0.632494	-0.634855	-0.536653	0.640775	0.526781	-0.647359	-0.652867	-0.664535	-0.490013	0.74581	0.740128	0.748419	-0.737832	-0.736616	-0.731128	-0.756776	-0.727883	0.759832	-0.726715	-0.72557	-0.76489	0.76513	-0.720941	-0.767351	0.771275	0.781979
ENSONIG00000006992	-0.590954	0.592116	0.585487	-0.581513	-0.598544	0.599048	-0.578315	0.6032	0.603299	-0.605039	-0.605367	-0.571992	0.570251	-0.568096	0.567816	0.567249	0.56077	0.556023	0.622098	-0.547938	-0.54652	-0.545787	-0.632207	-0.633414	0.635773	0.537656	-0.641688	-0.527791	0.648265	0.653767	0.665424	0.491049	-0.746601	-0.740927	-0.749207	0.738634	0.73742	0.731939	0.757553	0.728698	-0.760605	0.727531	0.726388	0.765655	-0.765895	0.721764	0.768113	-0.772031	-0.78272
ENSONIG00000007262	0.469869	-0.471142	-0.463892	0.459551	0.478183	-0.478735	0.45606	-0.483291	-0.4834	0.485309	0.48567	0.449169	-0.447273	0.444927	-0.444622	-0.444005	-0.436961	-0.431808	-0.504085	0.423042	0.421506	0.420712	0.515252	0.516587	-0.519197	-0.411918	0.525752	0.401267	-0.533054	-0.539172	-0.552169	-0.361798	0.644096	0.63758	0.647094	-0.63495	-0.633559	-0.627287	-0.656717	-0.623586	0.660246	-0.622254	-0.620949	-0.666096	0.666373	-0.615681	-0.668947	0.6735	0.685963
ENSONIG00000007531	0.461221	-0.4625	-0.455213	0.450851	0.469579	-0.470133	0.447343	-0.474713	-0.474823	0.476743	0.477105	0.440417	-0.438512	0.436155	-0.435849	-0.435228	-0.428151	-0.422974	-0.495622	0.414168	0.412625	0.411828	0.506853	0.508195	-0.510822	-0.402994	0.517415	0.392298	-0.524761	-0.530917	-0.543996	-0.352671	0.636591	0.630022	0.639613	-0.627371	-0.625969	-0.619648	-0.649317	-0.615917	0.652876	-0.614575	-0.613261	-0.658776	0.659056	-0.607952	-0.661652	0.666245	0.67882
ENSONIG00000008163	0.601886	-0.603036	-0.596474	0.592539	0.609399	-0.609897	0.589372	-0.614007	-0.614105	0.615827	0.616151	0.583111	-0.581386	0.579251	-0.578974	-0.578412	-0.571994	-0.567292	-0.632704	0.55928	0.557875	0.557149	0.642701	0.643894	-0.646226	-0.54909	0.652074	0.53931	-0.658575	-0.664012	-0.675528	-0.502868	0.755593	0.750005	0.758158	-0.747746	-0.746551	-0.741151	-0.766373	-0.737958	0.769376	-0.736808	-0.735681	-0.774345	0.77458	-0.731124	-0.776763	0.780616	0.791124
ENSONIG00000008197	0.614317	-0.615454	-0.60897	0.605081	0.62174	-0.622232	0.60195	-0.626292	-0.626389	0.628089	0.62841	0.595761	-0.594056	0.591945	-0.591671	-0.591115	-0.584769	-0.580118	-0.644753	0.572193	0.570802	0.570084	0.654619	0.655797	-0.658098	-0.56211	0.663866	0.552431	-0.670278	-0.675639	-0.686992	-0.516341	0.765758	0.760271	0.768277	-0.758052	-0.756878	-0.751573	-0.776338	-0.748435	0.779285	-0.747305	-0.746197	-0.784159	0.78439	-0.741718	-0.78653	0.790307	0.800605
ENSONIG00000008289	-0.615262	0.616398	0.60992	-0.606034	-0.622678	0.62317	-0.602907	0.627225	0.627322	-0.629021	-0.629341	-0.596723	0.595019	-0.592911	0.592637	0.592082	0.585741	0.581094	0.645668	-0.573176	-0.571786	-0.571068	-0.655525	-0.656701	0.658999	0.563101	-0.664762	-0.553429	0.671167	0.676523	0.687862	0.517367	-0.766528	-0.761049	-0.769043	0.758833	0.757661	0.752363	0.777093	0.749229	-0.780036	0.748101	0.746994	0.784902	-0.785132	0.742521	0.787269	-0.791041	-0.801323
ENSONIG00000008505	0.442525	-0.443818	-0.436454	0.432046	0.450973	-0.451534	0.428501	-0.456164	-0.456275	0.458216	0.458583	0.421506	-0.419581	0.417201	-0.416891	-0.416265	-0.409118	-0.403891	-0.477311	0.395002	0.393445	0.39264	0.488676	0.490035	-0.492693	-0.383726	0.499368	0.372935	-0.506806	-0.513041	-0.526292	-0.332983	0.620289	0.613609	0.623363	-0.610913	-0.609488	-0.603063	-0.633237	-0.599272	0.636859	-0.597908	-0.596573	-0.642864	0.643149	-0.59118	-0.645793	0.65047	0.663283
ENSONIG00000008507	0.44197	-0.443263	-0.435897	0.431487	0.45042	-0.450981	0.427942	-0.455613	-0.455724	0.457666	0.458033	0.420945	-0.419019	0.416638	-0.416329	-0.415702	-0.408554	-0.403325	-0.476767	0.394433	0.392875	0.392071	0.488136	0.489495	-0.492154	-0.383154	0.498832	0.372361	-0.506273	-0.51251	-0.525765	-0.3324	0.619803	0.61312	0.622879	-0.610423	-0.608998	-0.602569	-0.632757	-0.598776	0.636381	-0.597412	-0.596076	-0.64239	0.642675	-0.59068	-0.64532	0.65	0.662819
ENSONIG00000008513	-0.437561	0.438857	0.431473	-0.427053	-0.446031	0.446594	-0.423499	0.451237	0.451348	-0.453295	-0.453662	-0.416486	0.414556	-0.412169	0.41186	0.411231	0.404067	0.398827	0.472446	-0.389917	-0.388356	-0.387549	-0.483845	-0.485208	0.487874	0.378614	-0.49457	-0.367799	0.502032	0.508288	0.521582	0.327765	-0.615943	-0.609234	-0.619031	0.606527	0.605096	0.598643	0.628948	0.594837	-0.632586	0.593468	0.592126	0.638619	-0.638906	0.586711	0.641562	-0.646261	-0.659135
ENSONIG00000008526	0.433514	-0.434813	-0.427413	0.422984	0.442004	-0.442567	0.419423	-0.447221	-0.447332	0.449284	0.449652	0.412395	-0.410461	0.40807	-0.407759	-0.40713	-0.399951	-0.394701	-0.468479	0.385774	0.384209	0.383402	0.479906	0.481273	-0.483946	-0.37445	0.490658	0.363616	-0.49814	-0.504412	-0.517742	-0.323515	0.612395	0.605663	0.615494	-0.602947	-0.601511	-0.595037	-0.625447	-0.591218	0.629099	-0.589844	-0.588498	-0.635154	0.635442	-0.583065	-0.638107	0.642824	0.655748
ENSONIG00000008736	-0.429301	0.430603	0.423187	-0.418748	-0.43781	0.438375	-0.415179	0.443039	0.443151	-0.445107	-0.445476	-0.408136	0.406198	-0.403802	0.403491	0.40286	0.395667	0.390406	0.464348	-0.381461	-0.379894	-0.379085	-0.475804	-0.477174	0.479854	0.370116	-0.486584	-0.359261	0.494085	0.500374	0.513741	0.319093	-0.608697	-0.60194	-0.611807	0.599215	0.597774	0.591277	0.621796	0.587445	-0.625462	0.586066	0.584716	0.63154	-0.631829	0.579265	0.634505	-0.63924	-0.652215
ENSONIG00000009191	0.428986	-0.430288	-0.42287	0.41843	0.437496	-0.438061	0.414861	-0.442726	-0.442838	0.444794	0.445163	0.407817	-0.405879	0.403482	-0.403171	-0.40254	-0.395346	-0.390084	-0.464039	0.381138	0.379571	0.378761	0.475496	0.476867	-0.479547	-0.369791	0.486279	0.358935	-0.493781	-0.500071	-0.513441	-0.318762	0.60842	0.601661	0.611531	-0.598935	-0.597494	-0.590995	-0.621523	-0.587162	0.625189	-0.585783	-0.584432	-0.631269	0.631558	-0.57898	-0.634235	0.638971	0.65195
ENSONIG00000009293	-0.631073	0.632191	0.625815	-0.621991	-0.638369	0.638853	-0.618912	0.642842	0.642937	-0.644608	-0.644923	-0.612823	0.611145	-0.609068	0.608799	0.608252	0.602006	0.597427	0.660973	-0.589624	-0.588254	-0.587547	-0.670657	-0.671812	0.67407	0.579692	-0.679728	-0.570154	0.686016	0.691271	0.702395	0.534561	-0.779354	-0.774007	-0.781808	0.771844	0.770699	0.765526	0.789658	0.762465	-0.792526	0.761362	0.760282	0.797267	-0.797492	0.75591	0.799573	-0.803247	-0.813252
ENSONIG00000009563	-0.635647	0.636759	0.630414	-0.626608	-0.642908	0.643389	-0.623543	0.647358	0.647453	-0.649115	-0.649429	-0.617483	0.615813	-0.613746	0.613477	0.612933	0.606715	0.602157	0.665397	-0.594387	-0.593023	-0.592319	-0.67503	-0.676178	0.678424	0.584498	-0.684051	-0.574999	0.690304	0.69553	0.706589	0.539547	-0.783044	-0.777736	-0.785479	0.775589	0.774452	0.769315	0.79327	0.766276	-0.796116	0.765181	0.764108	0.800821	-0.801044	0.759767	0.803109	-0.806753	-0.816678
ENSONIG00000009910	0.639158	-0.640267	-0.633945	0.630153	0.646392	-0.646871	0.6271	-0.650825	-0.650919	0.652575	0.652887	0.621061	-0.619397	0.617337	-0.61707	-0.616527	-0.610331	-0.605789	-0.668792	0.598046	0.596687	0.595985	0.678385	0.679529	-0.681765	-0.588189	0.687368	0.578722	-0.693594	-0.698797	-0.709807	-0.543379	0.78587	0.780592	0.788292	-0.778457	-0.777327	-0.772219	-0.796037	-0.769196	0.798866	-0.768107	-0.76704	-0.803542	0.803764	-0.762722	-0.805816	0.809438	0.819299
ENSONIG00000010054	-0.643203	0.644306	0.638013	-0.634237	-0.650404	0.650881	-0.631196	0.654817	0.654911	-0.65656	-0.656871	-0.625183	0.623526	-0.621475	0.621208	0.620668	0.614497	0.609974	0.672701	-0.602262	-0.600908	-0.600209	-0.682248	-0.683386	0.685611	0.592444	-0.691187	-0.583012	0.697381	0.702558	0.71351	0.547796	-0.789118	-0.783876	-0.791524	0.781755	0.780632	0.775557	0.799216	0.772553	-0.802025	0.771471	0.77041	0.806668	-0.806888	0.76612	0.808926	-0.812521	-0.82231
ENSONIG00000000347	-0.581964	0.580791	0.587448	-0.591401	-0.57426	0.573745	-0.594562	0.569482	0.569379	-0.567583	-0.567244	-0.600759	0.602453	-0.604543	0.604814	0.605363	0.611589	0.616106	0.549664	-0.623714	-0.625038	-0.62572	-0.538776	-0.537463	0.534886	0.633236	-0.528375	-0.642215	0.521048	0.514848	0.501491	0.674354	-0.399016	-0.406785	-0.395414	0.409897	0.411537	0.418887	0.383725	0.42319	-0.379391	0.424732	0.426239	0.372149	-0.371803	0.432293	0.368592	-0.362875	-0.346989
ENSONIG00000000728	0.569848	-0.568663	-0.57539	0.579385	0.562064	-0.561544	0.582581	-0.557237	-0.557133	0.555319	0.554976	0.588845	-0.590558	0.592671	-0.592945	-0.5935	-0.599796	-0.604364	-0.537223	0.612061	0.6134	0.614091	0.526231	0.524905	-0.522305	-0.621696	0.515735	0.630784	-0.508341	-0.502086	-0.488614	-0.663336	0.385383	0.393202	0.381757	-0.396334	-0.397984	-0.405384	-0.369997	-0.409716	0.365637	-0.411268	-0.412786	-0.358352	0.358004	-0.418881	-0.354774	0.349025	0.333051
ENSONIG00000000849	-0.601888	0.600736	0.607272	-0.611153	-0.594321	0.593815	-0.614256	0.589626	0.589526	-0.587761	-0.587427	-0.620336	0.621998	-0.624048	0.624314	0.624852	0.630959	0.635387	0.570146	-0.642844	-0.644142	-0.64481	-0.559435	-0.558143	0.555608	0.652174	-0.5492	-0.660966	0.541987	0.535882	0.522723	0.6924	-0.42156	-0.429242	-0.417997	0.432318	0.433939	0.441205	0.406434	0.445457	-0.402145	0.44698	0.44847	0.394978	-0.394636	0.454451	0.391457	-0.385798	-0.370065
ENSONIG00000001895	-0.560576	0.559381	0.56616	-0.570187	-0.552732	0.552208	-0.573408	0.547868	0.547764	-0.545936	-0.545591	-0.579723	0.58145	-0.58358	0.583857	0.584416	0.590764	0.595371	0.527709	-0.603133	-0.604484	-0.605181	-0.51664	-0.515305	0.512687	0.612853	-0.506072	-0.622023	0.49863	0.492334	0.478776	0.654883	-0.374987	-0.382842	-0.371345	0.385989	0.387648	0.395083	0.359531	0.399436	-0.355152	0.400996	0.402522	0.347836	-0.347487	0.408649	0.344243	-0.33847	-0.322431
ENSONIG00000001993	-0.55921	0.558014	0.564801	-0.568832	-0.551357	0.550833	-0.572057	0.546488	0.546384	-0.544554	-0.544209	-0.578379	0.580108	-0.582241	0.582517	0.583077	0.589434	0.594046	0.526308	-0.601818	-0.60317	-0.603868	-0.515228	-0.513892	0.511271	0.611549	-0.50465	-0.620731	0.4972	0.490898	0.477328	0.653636	-0.373458	-0.381319	-0.369813	0.384468	0.386128	0.393568	0.357993	0.397925	-0.35361	0.399486	0.401012	0.34629	-0.345941	0.407144	0.342694	-0.336918	-0.32087
ENSONIG00000002524	0.5585	-0.557304	-0.564095	0.568128	0.550643	-0.550118	0.571355	-0.545772	-0.545667	0.543837	0.543491	0.577681	-0.579411	0.581545	-0.581822	-0.582382	-0.588742	-0.593357	-0.52558	0.601134	0.602488	0.603186	0.514495	0.513158	-0.510536	-0.610872	0.503911	0.62006	-0.496458	-0.490153	-0.476576	-0.652989	0.372664	0.380528	0.369019	-0.383678	-0.385338	-0.392782	-0.357194	-0.39714	0.35281	-0.398701	-0.400228	-0.345487	0.345138	-0.406362	-0.341891	0.336113	0.32006
ENSONIG00000002672	0.611314	-0.610172	-0.616649	0.620494	0.603814	-0.603313	0.623568	-0.599161	-0.599061	0.597312	0.596981	0.629591	-0.631238	0.633269	-0.633532	-0.634065	-0.640113	-0.644498	-0.579846	0.651881	0.653165	0.653827	0.569223	0.567941	-0.565427	-0.661116	0.55907	0.669817	-0.551913	-0.545854	-0.532794	-0.700906	0.432281	0.43992	0.428738	-0.442979	-0.444591	-0.451814	-0.417238	-0.45604	0.412972	-0.457555	-0.459035	-0.405843	0.405502	-0.46498	-0.402339	0.396709	0.381054
ENSONIG00000002989	0.551858	-0.550655	-0.557482	0.561538	0.543959	-0.543432	0.564783	-0.539063	-0.538958	0.537118	0.53677	0.571144	-0.572884	0.57503	-0.575308	-0.575872	-0.582268	-0.58691	-0.51877	0.594733	0.596095	0.596797	0.50763	0.506287	-0.503653	-0.60453	0.496997	0.613775	-0.48951	-0.483177	-0.46954	-0.64692	0.365242	0.373131	0.361584	-0.376291	-0.377957	-0.385425	-0.349723	-0.389798	0.345327	-0.391365	-0.392897	-0.337982	0.337632	-0.399052	-0.334375	0.328581	0.312484
ENSONIG00000003017	0.548774	-0.547568	-0.554412	0.558478	0.540856	-0.540328	0.561731	-0.535948	-0.535843	0.533999	0.53365	0.568108	-0.569853	0.572004	-0.572283	-0.572848	-0.579262	-0.583916	-0.515609	0.59176	0.593125	0.593829	0.504445	0.503099	-0.500459	-0.601584	0.493789	0.610855	-0.486286	-0.47994	-0.466276	-0.644099	0.361801	0.369701	0.358138	-0.372866	-0.374535	-0.382014	-0.346261	-0.386394	0.341858	-0.387963	-0.389498	-0.334504	0.334153	-0.395663	-0.330892	0.32509	0.308973
ENSONIG00000003054	0.548258	-0.547052	-0.553899	0.557967	0.540337	-0.539809	0.56122	-0.535427	-0.535322	0.533477	0.533128	0.5676	-0.569346	0.571498	-0.571777	-0.572343	-0.578759	-0.583415	-0.51508	0.591262	0.592628	0.593333	0.503912	0.502565	-0.499924	-0.601091	0.493252	0.610366	-0.485747	-0.479398	-0.46573	-0.643627	0.361226	0.369128	0.357562	-0.372294	-0.373963	-0.381444	-0.345682	-0.385825	0.341278	-0.387395	-0.38893	-0.333922	0.333571	-0.395096	-0.33031	0.324507	0.308387
ENSONIG00000003082	0.548065	-0.546858	-0.553706	0.557774	0.540143	-0.539614	0.561029	-0.535232	-0.535126	0.533281	0.532932	0.567409	-0.569155	0.571308	-0.571587	-0.572153	-0.57857	-0.583227	-0.514881	0.591076	0.592442	0.593146	0.503712	0.502365	-0.499724	-0.600906	0.493051	0.610183	-0.485544	-0.479195	-0.465525	-0.643449	0.36101	0.368913	0.357346	-0.372079	-0.373748	-0.38123	-0.345464	-0.385611	0.34106	-0.387181	-0.388716	-0.333704	0.333353	-0.394883	-0.330091	0.324288	0.308166
ENSONIG00000003160	0.543047	-0.541836	-0.548711	0.552795	0.535095	-0.534564	0.556063	-0.530165	-0.530059	0.528207	0.527857	0.56247	-0.564222	0.566384	-0.566665	-0.567232	-0.573676	-0.578353	-0.50974	0.586236	0.587608	0.588316	0.498531	0.49718	-0.494529	-0.59611	0.487833	0.605429	-0.480302	-0.473932	-0.460219	-0.638855	0.35542	0.363342	0.351748	-0.366515	-0.368188	-0.375689	-0.33984	-0.380081	0.335427	-0.381655	-0.383194	-0.328054	0.327703	-0.389376	-0.324434	0.318619	0.302465
ENSONIG00000003560	-0.623031	0.621903	0.628304	-0.632104	-0.615618	0.615123	-0.635142	0.611018	0.610919	-0.609189	-0.608862	-0.641092	0.642719	-0.644724	0.644984	0.645511	0.651483	0.655813	0.591915	-0.663102	-0.66437	-0.665023	-0.581405	-0.580136	0.577647	0.672216	-0.571355	-0.680801	0.56427	0.558272	0.545338	0.71145	-0.445663	-0.453245	-0.442145	0.456281	0.457881	0.465049	0.430726	0.469243	-0.42649	0.470746	0.472215	0.419408	-0.41907	0.478113	0.415929	-0.410336	-0.39478
ENSONIG00000003958	-0.53993	0.538716	0.545607	-0.549702	-0.531959	0.531426	-0.552977	0.527017	0.526912	-0.525055	-0.524704	-0.5594	0.561157	-0.563325	0.563606	0.564175	0.570635	0.575324	0.506546	-0.583228	-0.584604	-0.585313	-0.495313	-0.493959	0.491303	0.593129	-0.484593	-0.602474	0.477046	0.470663	0.456924	0.635998	-0.351952	-0.359885	-0.348275	0.363063	0.364738	0.37225	0.336351	0.376648	-0.331931	0.378225	0.379766	0.324549	-0.324197	0.385958	0.320924	-0.315102	-0.298929
ENSONIG00000004350	0.630859	-0.629739	-0.636089	0.639857	0.623505	-0.623013	0.64287	-0.61894	-0.618842	0.617126	0.616802	0.64877	-0.650383	0.652372	-0.65263	-0.653152	-0.659073	-0.663365	-0.599983	0.670589	0.671845	0.672493	0.58955	0.58829	-0.585819	-0.67962	0.579572	0.688125	-0.572537	-0.566579	-0.553732	-0.718475	0.454634	0.462178	0.451134	-0.465198	-0.46679	-0.47392	-0.439772	-0.478092	0.435556	-0.479586	-0.481047	-0.428508	0.428172	-0.486913	-0.425044	0.419477	0.403991
ENSONIG00000004402	0.533549	-0.532329	-0.539254	0.543369	0.52554	-0.525005	0.546661	-0.520575	-0.520469	0.518604	0.518251	0.553116	-0.554882	0.55706	-0.557343	-0.557915	-0.564409	-0.569123	-0.500012	0.577068	0.578452	0.579165	0.48873	0.487369	-0.484702	-0.587023	0.477964	0.596421	-0.470386	-0.463978	-0.450184	-0.630144	0.344864	0.352819	0.341176	-0.356006	-0.357687	-0.36522	-0.329219	-0.369632	0.324788	-0.371213	-0.372759	-0.317387	0.317034	-0.378971	-0.313753	0.307915	0.291704
ENSONIG00000005362	-0.528629	0.527404	0.534355	-0.538485	-0.52059	0.520054	-0.541789	0.515608	0.515502	-0.51363	-0.513276	-0.548268	0.550041	-0.552228	0.552512	0.553086	0.559606	0.564338	0.494974	-0.572316	-0.573705	-0.574421	-0.483655	-0.482291	0.479615	0.582312	-0.472855	-0.591749	0.465254	0.458826	0.444991	0.625624	-0.339407	-0.347379	-0.335712	0.350574	0.352258	0.359808	0.32373	0.36423	-0.31929	0.365815	0.367365	0.311875	-0.311521	0.37359	0.308234	-0.302385	-0.286145
ENSONIG00000005505	-0.525502	0.524275	0.531241	-0.53538	-0.517445	0.516907	-0.538692	0.512452	0.512345	-0.510469	-0.510115	-0.545187	0.546965	-0.549157	0.549441	0.550017	0.556552	0.561297	0.491773	-0.569295	-0.570687	-0.571405	-0.480431	-0.479064	0.476383	0.579317	-0.46961	-0.588779	0.461993	0.455553	0.441693	0.622749	-0.335943	-0.343926	-0.332243	0.347125	0.348811	0.356372	0.320247	0.360801	-0.315801	0.362388	0.36394	0.308377	-0.308022	0.370175	0.304731	-0.298876	-0.282617
ENSONIG00000005695	-0.515893	0.514658	0.521672	-0.525841	-0.507782	0.50724	-0.529176	0.502755	0.502648	-0.500759	-0.500402	-0.535718	0.537508	-0.539717	0.540003	0.540583	0.547167	0.551947	0.481943	-0.560006	-0.561409	-0.562133	-0.47053	-0.469155	0.466457	0.570107	-0.459644	-0.579645	0.451983	0.445506	0.431568	0.613904	-0.325322	-0.333337	-0.321607	0.336549	0.338242	0.345834	0.309565	0.350282	-0.305103	0.351875	0.353434	0.297651	-0.297296	0.359696	0.293993	-0.288117	-0.271803
ENSONIG00000007023	-0.648105	0.647007	0.653238	-0.656936	-0.640886	0.640403	-0.659891	0.636404	0.636308	-0.634622	-0.634304	-0.665678	0.667259	-0.669209	0.669462	0.669974	0.675778	0.679984	0.617779	-0.687061	-0.688292	-0.688926	-0.607521	-0.606282	0.603852	0.695905	-0.597707	-0.704229	0.590785	0.584921	0.572272	0.733897	-0.4745	-0.481955	-0.471041	0.484939	0.486511	0.493554	0.459808	0.497674	-0.455639	0.49915	0.500593	0.448669	-0.448336	0.506384	0.445243	-0.439735	-0.42441
ENSONIG00000007651	0.513297	-0.512059	-0.519087	0.523263	0.505171	-0.504629	0.526605	-0.500136	-0.500028	0.498136	0.497779	0.533159	-0.534953	0.537165	-0.537452	-0.538033	-0.54463	-0.549419	-0.479288	0.557495	0.558901	0.559626	0.467857	0.466479	-0.463777	-0.567616	0.456953	0.577175	-0.44928	-0.442793	-0.428834	-0.611512	0.322457	0.330481	0.318739	-0.333696	-0.335391	-0.342992	-0.306684	-0.347444	0.302218	-0.34904	-0.3506	-0.294759	0.294404	-0.35687	-0.291098	0.285216	0.268888
ENSONIG00000008208	-0.508538	0.507296	0.514347	-0.518538	-0.500386	0.499842	-0.521891	0.495334	0.495226	-0.493329	-0.49297	-0.528467	0.530267	-0.532488	0.532775	0.533358	0.539979	0.544786	0.474422	-0.552891	-0.554302	-0.55503	-0.462957	-0.461575	0.458865	0.56305	-0.452022	-0.572646	0.444327	0.437822	0.423827	0.607122	-0.317212	-0.325251	-0.313487	0.328472	0.330171	0.337787	0.30141	0.342248	-0.296936	0.343847	0.34541	0.289465	-0.289108	0.351693	0.285797	-0.279906	-0.263552
ENSONIG00000008375	0.654487	-0.653397	-0.659583	0.663253	0.647319	-0.64684	0.666187	-0.642869	-0.642773	0.6411	0.640783	0.67193	-0.6735	0.675435	-0.675686	-0.676194	-0.681953	-0.686127	-0.62437	0.693148	0.694369	0.694998	0.61418	0.612949	-0.610535	-0.70192	0.604429	0.710175	-0.597549	-0.591722	-0.579149	-0.739584	0.481886	0.489307	0.478443	-0.492277	-0.493842	-0.500851	-0.46726	-0.504952	0.46311	-0.50642	-0.507856	-0.456169	0.455838	-0.513619	-0.452758	0.447273	0.43201
ENSONIG00000008451	-0.659554	0.65847	0.66462	-0.668268	-0.652427	0.651951	-0.671184	0.648002	0.647907	-0.646243	-0.645928	-0.676893	0.678453	-0.680376	0.680625	0.68113	0.686853	0.691	0.629606	-0.697977	-0.699189	-0.699814	-0.619469	-0.618245	0.615844	0.706691	-0.609769	-0.714891	0.602925	0.597126	0.584614	0.74409	-0.487764	-0.495157	-0.484334	0.498116	0.499675	0.506657	0.473192	0.510741	-0.469056	0.512204	0.513634	0.46214	-0.461809	0.519373	0.45874	-0.453274	-0.438062
ENSONIG00000008603	0.660248	-0.659164	-0.66531	0.668955	0.653127	-0.652651	0.671868	-0.648705	-0.648611	0.646948	0.646633	0.677572	-0.679131	0.681053	-0.681302	-0.681806	-0.687524	-0.691668	-0.630323	0.698638	0.699849	0.700474	0.620194	0.618971	-0.616571	-0.707344	0.610501	0.715536	-0.603661	-0.597867	-0.585364	-0.744707	0.488571	0.495959	0.485142	-0.498916	-0.500475	-0.507453	-0.474005	-0.511535	0.469871	-0.512997	-0.514426	-0.462959	0.462629	-0.520163	-0.459561	0.454097	0.438892
ENSONIG00000008982	-0.661369	0.660287	0.666424	-0.670065	-0.654257	0.653782	-0.672974	0.649841	0.649747	-0.648086	-0.647772	-0.67867	0.680227	-0.682145	0.682394	0.682898	0.688608	0.692746	0.631482	-0.699706	-0.700915	-0.701539	-0.621365	-0.620144	0.617746	0.708399	-0.611683	-0.716579	0.604851	0.599064	0.586574	0.745703	-0.489873	-0.497256	-0.486447	0.50021	0.501767	0.50874	0.47532	0.512818	-0.471189	0.514279	0.515706	0.464282	-0.463952	0.521438	0.460887	-0.455427	-0.440234
ENSONIG00000008992	0.468247	-0.466972	-0.474209	0.478512	0.459883	-0.459325	0.481955	-0.454703	-0.454592	0.452647	0.452279	0.488712	-0.490562	0.492844	-0.49314	-0.49374	-0.500547	-0.505492	-0.433277	0.513834	0.515288	0.516037	0.421544	0.42013	-0.417359	-0.524298	0.410361	0.534189	-0.402497	-0.395851	-0.381562	-0.569792	0.273094	0.28125	0.269315	-0.284519	-0.286243	-0.293975	-0.257071	-0.298506	0.252537	-0.30013	-0.301719	-0.244968	0.244607	-0.308103	-0.241253	0.235288	0.218739
ENSONIG00000009253	0.466599	-0.465323	-0.472567	0.476874	0.458227	-0.457668	0.480321	-0.453042	-0.452931	0.450984	0.450616	0.487085	-0.488937	0.491222	-0.491518	-0.492118	-0.498933	-0.503883	-0.431597	0.512234	0.513689	0.514439	0.419853	0.418438	-0.415664	-0.52271	0.40866	0.532612	-0.400789	-0.394138	-0.379838	-0.568259	0.2713	0.27946	0.267519	-0.282731	-0.284456	-0.292193	-0.25527	-0.296727	0.250733	-0.298352	-0.299941	-0.24316	0.242799	-0.306329	-0.239444	0.233476	0.21692
ENSONIG00000009730	-0.698533	0.6975	0.703354	-0.706824	-0.691745	0.691291	-0.709596	0.687527	0.687437	-0.68585	-0.685549	-0.71502	0.716501	-0.718327	0.718564	0.719043	0.724473	0.728405	0.669968	-0.735014	-0.736162	-0.736754	-0.660276	-0.659105	0.656807	0.74326	-0.650991	-0.751008	0.644433	0.638874	0.626866	0.778512	-0.533427	-0.540587	-0.530102	0.543452	0.544961	0.551718	0.519298	0.555668	-0.515286	0.557083	0.558465	0.508572	-0.508252	0.564013	0.505271	-0.499962	-0.485173
ENSONIG00000009890	-0.70047	0.69944	0.705278	-0.708738	-0.6937	0.693247	-0.711503	0.689493	0.689402	-0.68782	-0.68752	-0.716912	0.718389	-0.72021	0.720446	0.720924	0.726339	0.73026	0.671977	-0.736849	-0.737994	-0.738584	-0.662309	-0.661141	0.658848	0.74507	-0.653046	-0.752795	0.646503	0.640957	0.628975	0.78021	-0.535717	-0.542866	-0.532398	0.545725	0.547232	0.553976	0.521613	0.557919	-0.517606	0.559331	0.560711	0.510904	-0.510584	0.566249	0.507608	-0.502307	-0.487541
ENSONIG00000010077	-0.70392	0.702895	0.708705	-0.712149	-0.697182	0.696731	-0.7149	0.692995	0.692905	-0.691329	-0.691031	-0.720282	0.721752	-0.723564	0.723799	0.724274	0.729662	0.733562	0.675559	-0.740117	-0.741256	-0.741842	-0.665932	-0.664769	0.662486	0.748294	-0.656708	-0.755976	0.650193	0.644669	0.632736	0.783233	-0.539803	-0.546929	-0.536494	0.54978	0.551281	0.558005	0.525741	0.561935	-0.521747	0.563342	0.564717	0.515064	-0.514745	0.570237	0.511778	-0.506492	-0.491767
ENSONIG00000000143	0.962783	-0.962392	-0.964588	0.965867	0.960188	-0.960012	0.966877	-0.958545	-0.958509	0.957885	0.957766	0.96882	-0.969344	0.969985	-0.970067	-0.970234	-0.972104	-0.97343	-0.951458	0.975605	0.975976	0.976166	0.947383	0.946883	-0.945897	-0.978219	0.943375	0.980573	-0.940485	-0.937997	-0.932508	-0.988053	0.884965	0.888886	0.88313	-0.890442	-0.891259	-0.894895	-0.877105	-0.897001	0.874844	-0.897753	-0.898485	-0.871031	0.870849	-0.901407	-0.869144	0.86609	0.857471
ENSONIG00000000899	0.965373	-0.964995	-0.967114	0.968347	0.962866	-0.962697	0.96932	-0.961278	-0.961243	0.960639	0.960524	0.97119	-0.971694	0.972309	-0.972389	-0.972549	-0.974345	-0.975617	-0.954413	0.977699	0.978054	0.978236	0.950459	0.949973	-0.949016	-0.980197	0.946565	0.982439	-0.943754	-0.941332	-0.935985	-0.989509	0.889463	0.893311	0.887662	-0.894837	-0.895639	-0.899203	-0.881747	-0.901269	0.879525	-0.902005	-0.902723	-0.87578	0.8756	-0.905586	-0.873925	0.870923	0.862447
ENSONIG00000001006	0.958582	-0.958171	-0.960486	0.961836	0.95585	-0.955666	0.962903	-0.954123	-0.954085	0.953429	0.953305	0.96496	-0.965514	0.966193	-0.966281	-0.966458	-0.968443	-0.969854	-0.946691	0.972171	0.972566	0.97277	0.94243	0.941908	-0.940878	-0.974966	0.938246	0.977492	-0.935234	-0.932643	-0.926936	-0.985607	0.877816	0.881851	0.875929	-0.883453	-0.884294	-0.888038	-0.869736	-0.890209	0.867413	-0.890983	-0.891738	-0.863497	0.86331	-0.894752	-0.86156	0.858426	0.849585
ENSONIG00000001286	0.958162	-0.957749	-0.960075	0.961433	0.955417	-0.955231	0.962505	-0.953681	-0.953644	0.952984	0.952859	0.964573	-0.96513	0.965813	-0.965901	-0.966079	-0.968076	-0.969494	-0.946216	0.971825	0.972223	0.972428	0.941937	0.941413	-0.940379	-0.974638	0.937737	0.97718	-0.934712	-0.932112	-0.926383	-0.985358	0.877111	0.881156	0.875219	-0.882763	-0.883606	-0.887361	-0.869009	-0.889538	0.86668	-0.890314	-0.891072	-0.862755	0.862566	-0.894094	-0.860812	0.85767	0.848809
ENSONIG00000001355	0.968844	-0.968486	-0.970496	0.971664	0.966462	-0.966301	0.972585	-0.96495	-0.964917	0.964342	0.964233	0.974353	-0.974828	0.975409	-0.975484	-0.975635	-0.977327	-0.978522	-0.958399	0.980475	0.980807	0.980977	0.954614	0.954149	-0.953231	-0.982809	0.950879	0.984894	-0.948179	-0.945852	-0.940704	-0.991389	0.895619	0.899363	0.893866	-0.900848	-0.901627	-0.905092	-0.888104	-0.907099	0.885939	-0.907815	-0.908512	-0.882288	0.882112	-0.911292	-0.880479	0.87755	0.869276
ENSONIG00000001457	-0.956368	0.955946	0.958321	-0.959707	-0.953567	0.953377	-0.960803	0.951796	0.951758	-0.951086	-0.950958	-0.962917	0.963487	-0.964186	0.964276	0.964458	0.966502	0.967954	0.94419	-0.970344	-0.970752	-0.970962	-0.939835	-0.939302	0.93825	0.97323	-0.935563	-0.975843	0.932489	0.929846	0.924028	0.984281	-0.874114	-0.878205	-0.8722	0.87983	0.880684	0.884482	0.865922	0.886686	-0.863567	0.887472	0.888238	0.8596	-0.85941	0.891297	0.857637	-0.854463	-0.845511
ENSONIG00000001824	0.969226	-0.96887	-0.970868	0.972029	0.966859	-0.966698	0.972944	-0.965355	-0.965323	0.964751	0.964642	0.9747	-0.975172	0.975749	-0.975824	-0.975974	-0.977654	-0.97884	-0.95884	0.980778	0.981108	0.981277	0.955074	0.954611	-0.953698	-0.983094	0.951358	0.985161	-0.948671	-0.946353	-0.941228	-0.99159	0.896307	0.900039	0.89456	-0.901519	-0.902296	-0.90575	-0.888815	-0.90775	0.886657	-0.908463	-0.909158	-0.883016	0.882841	-0.911929	-0.881212	0.878292	0.870041
ENSONIG00000001912	-0.953053	0.952615	0.955078	-0.956517	-0.950151	0.949955	-0.957655	0.948319	0.94828	-0.947584	-0.947453	-0.959851	0.960444	-0.961171	0.961264	0.961454	0.963582	0.965096	0.940461	-0.96759	-0.968017	-0.968236	-0.93597	-0.93542	0.934337	0.970609	-0.93157	-0.973348	0.928406	0.925689	0.919711	0.982252	-0.868647	-0.872821	-0.866695	0.87448	0.875351	0.879229	0.860295	0.881479	-0.857895	0.882281	0.883064	0.853854	-0.85366	0.88619	0.851854	-0.848621	-0.839509
ENSONIG00000002583	0.952477	-0.952036	-0.954514	0.955961	0.949558	-0.949361	0.957106	-0.947715	-0.947675	0.946976	0.946844	0.959317	-0.959914	0.960645	-0.96074	-0.960931	-0.963073	-0.964597	-0.939814	0.967109	0.967539	0.967759	0.9353	0.934748	-0.933659	-0.97015	0.930878	0.972911	-0.927699	-0.924969	-0.918964	-0.981894	0.867705	0.871893	0.865747	-0.873558	-0.874432	-0.878323	-0.859326	-0.880581	0.856918	-0.881386	-0.882172	-0.852864	0.85267	-0.885309	-0.850858	0.847615	0.838476
ENSONIG00000002735	0.973077	-0.972744	-0.974613	0.975697	0.970858	-0.970707	0.97655	-0.969445	-0.969415	0.968877	0.968775	0.978184	-0.978623	0.979159	-0.979228	-0.979367	-0.980923	-0.982019	-0.963303	0.983803	0.984105	0.98426	0.959738	0.959299	-0.958433	-0.985924	0.956211	0.987806	-0.953657	-0.951451	-0.946563	-0.993552	0.903355	0.906963	0.901664	-0.908393	-0.909144	-0.912479	-0.896104	-0.91441	0.894013	-0.915098	-0.915768	-0.890484	0.890315	-0.91844	-0.888735	0.885903	0.877892
ENSONIG00000003107	-0.950311	0.949862	0.952394	-0.953875	-0.94733	0.947128	-0.955046	0.945448	0.945408	-0.944694	-0.944559	-0.957308	0.95792	-0.958669	0.958765	0.958961	0.961156	0.962719	0.937389	-0.965297	-0.965738	-0.965965	-0.932789	-0.932227	0.931118	0.968422	-0.928287	-0.971262	0.925052	0.922274	0.916169	0.980538	-0.864189	-0.868429	-0.862207	0.870114	0.870999	0.87494	0.855709	0.877228	-0.853273	0.878044	0.878839	0.849172	-0.848976	0.882018	0.847144	-0.843864	-0.834625
ENSONIG00000003272	0.973919	-0.973591	-0.97543	0.976497	0.971733	-0.971585	0.977335	-0.970342	-0.970311	0.969781	0.96968	0.978942	-0.979373	0.979899	-0.979967	-0.980104	-0.981631	-0.982707	-0.964284	0.984456	0.984752	0.984904	0.960765	0.960332	-0.959476	-0.986532	0.957282	0.988372	-0.954758	-0.952577	-0.947743	-0.993962	0.904927	0.908507	0.903249	-0.909926	-0.910671	-0.913979	-0.897731	-0.915893	0.895655	-0.916575	-0.91724	-0.892152	0.891984	-0.91989	-0.890416	0.887604	0.879649
ENSONIG00000003493	-0.975407	0.975088	0.976874	-0.977909	-0.973282	0.973138	-0.978722	0.971928	0.971899	-0.971383	-0.971285	-0.980279	0.980696	-0.981205	0.98127	0.981403	0.982879	0.983917	0.966025	-0.985603	-0.985888	-0.986034	-0.962589	-0.962166	0.96133	0.987599	-0.959184	-0.989362	0.956715	0.95458	0.949845	0.99467	-0.907738	-0.911267	-0.906084	0.912665	0.913399	0.916658	0.900642	0.918544	-0.898594	0.919215	0.91987	0.895138	-0.894972	0.922478	0.893424	-0.890648	-0.882793
ENSONIG00000003645	0.975432	-0.975114	-0.976899	0.977933	0.973309	-0.973164	0.978746	-0.971956	-0.971926	0.97141	0.971312	0.980302	-0.980718	0.981227	-0.981293	-0.981425	-0.9829	-0.983938	-0.966055	0.985622	0.985907	0.986053	0.962621	0.962197	-0.961362	-0.987617	0.959217	0.989379	-0.956748	-0.954615	-0.949881	-0.994682	0.907787	0.911314	0.906133	-0.912712	-0.913446	-0.916704	-0.900692	-0.918589	0.898645	-0.919261	-0.919915	-0.895189	0.895023	-0.922523	-0.893476	0.890701	0.882848
ENSONIG00000003798	-0.947653	0.947191	0.949789	-0.951309	-0.944595	0.944389	-0.952512	0.942668	0.942626	-0.941895	-0.941756	-0.954837	0.955465	-0.956235	0.956335	0.956536	0.958794	0.960404	0.934418	-0.96306	-0.963515	-0.963749	-0.929717	-0.929142	0.928009	0.966285	-0.925118	-0.969221	0.921816	0.918982	0.912756	0.978847	-0.859915	-0.864217	-0.857905	0.865927	0.866825	0.870826	0.851315	0.873148	-0.848846	0.873977	0.874785	0.844689	-0.844489	0.878013	0.842633	-0.839309	-0.82995
ENSONIG00000003961	-0.976351	0.976039	0.97779	-0.978804	-0.974267	0.974125	-0.979601	0.972937	0.972908	-0.972401	-0.972305	-0.981125	0.981533	-0.982031	0.982095	0.982224	0.983667	0.984681	0.967134	-0.986325	-0.986603	-0.986745	-0.963753	-0.963336	0.962512	0.988269	-0.960399	-0.989982	0.957965	0.95586	0.951189	0.995107	-0.909545	-0.91304	-0.907906	0.914425	0.915152	0.918379	0.902514	0.920246	-0.900484	0.92091	0.921558	0.897058	-0.896894	0.92414	0.895359	-0.892607	-0.884817
ENSONIG00000004399	0.980072	-0.979784	-0.981392	0.98232	0.978152	-0.978022	0.983047	-0.976925	-0.976898	0.976429	0.97634	0.984435	-0.984806	0.985257	-0.985316	-0.985433	-0.986737	-0.98765	-0.971539	0.989122	0.98937	0.989497	0.968383	0.967993	-0.967222	-0.990849	0.965242	0.992355	-0.962956	-0.960976	-0.956571	-0.996719	0.916853	0.920208	0.915278	-0.921537	-0.922234	-0.925328	-0.910092	-0.927116	0.908139	-0.927753	-0.928373	-0.90484	0.904681	-0.930843	-0.903203	0.900549	0.893032
ENSONIG00000005608	0.940603	-0.940112	-0.942876	0.944495	0.937355	-0.937136	0.945778	-0.93531	-0.935266	0.934491	0.934344	0.94826	-0.948931	0.949755	-0.949861	-0.950076	-0.952495	-0.954222	-0.926582	0.957077	0.957567	0.957819	0.921623	0.921017	-0.919824	-0.960554	0.916781	0.96373	-0.91331	-0.910334	-0.903806	-0.974245	0.848795	0.853253	0.846713	-0.855026	-0.855957	-0.860107	-0.839893	-0.862517	0.837339	-0.863377	-0.864216	-0.833041	0.832835	-0.867569	-0.830916	0.827483	0.817823
ENSONIG00000006122	0.935198	-0.934686	-0.93757	0.939261	0.931812	-0.931584	0.940601	-0.929683	-0.929637	0.92883	0.928677	0.943197	-0.9439	0.944762	-0.944873	-0.945099	-0.947634	-0.949445	-0.920609	0.952444	0.95296	0.953224	0.915464	0.914836	-0.913599	-0.956103	0.910446	0.959454	-0.906852	-0.903774	-0.897027	-0.970613	0.840453	0.845023	0.838319	-0.846841	-0.847796	-0.852053	-0.831333	-0.854527	0.828718	-0.85541	-0.856271	-0.824319	0.824108	-0.859714	-0.822145	0.818633	0.808756
ENSONIG00000006337	0.93437	-0.933855	-0.936757	0.938459	0.930964	-0.930734	0.939807	-0.928822	-0.928776	0.927964	0.92781	0.94242	-0.943127	0.943996	-0.944108	-0.944335	-0.946887	-0.948711	-0.919697	0.951732	0.952251	0.952517	0.914523	0.913892	-0.912649	-0.955418	0.90948	0.958795	-0.905868	-0.902774	-0.895995	-0.970049	0.839188	0.843774	0.837047	-0.845599	-0.846558	-0.850831	-0.830036	-0.853314	0.827412	-0.8542	-0.855065	-0.822998	0.822786	-0.858521	-0.820816	0.817293	0.807383
ENSONIG00000006413	-0.934329	0.933814	0.936717	-0.938419	-0.930922	0.930693	-0.939768	0.928779	0.928733	-0.927921	-0.927768	-0.942382	0.943089	-0.943958	0.94407	0.944297	0.94685	0.948675	0.919652	-0.951697	-0.952216	-0.952482	-0.914477	-0.913845	0.912602	0.955384	-0.909432	-0.958762	0.905819	0.902724	0.895944	0.970021	-0.839126	-0.843713	-0.836984	0.845538	0.846497	0.850771	0.829972	0.853254	-0.827347	0.85414	0.855006	0.822932	-0.822721	0.858463	0.820751	-0.817226	-0.807315
ENSONIG00000006625	0.931118	-0.930591	-0.933562	0.935305	0.927633	-0.927398	0.936687	-0.925442	-0.925394	0.924565	0.924408	0.939365	-0.94009	0.940981	-0.941096	-0.941329	-0.943948	-0.945821	-0.916118	0.948924	0.949458	0.949732	0.910837	0.910193	-0.908924	-0.952716	0.905692	0.956193	-0.90201	-0.898857	-0.891953	-0.967819	0.834248	0.838899	0.832077	-0.840749	-0.841722	-0.846056	-0.824971	-0.848576	0.822312	-0.849475	-0.850353	-0.81784	0.817626	-0.853861	-0.81563	0.812061	0.802028
ENSONIG00000006900	-0.985827	0.985584	0.986938	-0.987715	-0.984199	0.984087	-0.988321	0.98315	0.983128	-0.982726	-0.98265	-0.989469	0.989774	-0.990144	0.990192	0.990288	0.991348	0.992083	0.978499	-0.993254	-0.993449	-0.993548	-0.975739	-0.975397	0.97472	0.994599	-0.972973	-0.995741	0.97095	0.96919	0.965253	0.998769	-0.928938	-0.932047	-0.927477	0.933277	0.933921	0.936779	0.922658	0.938428	-0.920839	0.939015	0.939587	0.917764	-0.917616	0.94186	0.916236	-0.913758	-0.906723
ENSONIG00000007208	0.986808	-0.986573	-0.98788	0.988627	0.985235	-0.985127	0.98921	-0.984221	-0.984199	0.98381	0.983736	0.990313	-0.990605	0.99096	-0.991006	-0.991098	-0.992112	-0.992813	-0.979709	0.993926	0.994112	0.994206	0.977025	0.976692	-0.976032	-0.995199	0.974331	0.996272	-0.972357	-0.970639	-0.966792	-0.999047	0.931125	0.934187	0.929686	-0.935398	-0.936033	-0.938845	-0.924937	-0.940468	0.923144	-0.941045	-0.941608	-0.920112	0.919966	-0.943843	-0.918605	0.91616	0.909217
ENSONIG00000007358	0.989353	-0.989142	-0.990314	0.990982	0.987935	-0.987837	0.9915	-0.987016	-0.986996	0.986642	0.986575	0.992476	-0.992733	0.993045	-0.993085	-0.993166	-0.994051	-0.994658	-0.982893	0.995612	0.995769	0.995849	0.98042	0.980112	-0.979501	-0.996683	0.977924	0.997564	-0.976089	-0.974488	-0.97089	-0.999633	0.937035	0.939966	0.935657	-0.941124	-0.94173	-0.944417	-0.931103	-0.945966	0.929382	-0.946517	-0.947053	-0.92647	0.926329	-0.949184	-0.925021	0.922671	0.915985
ENSONIG00000007543	0.989565	-0.989356	-0.990516	0.991177	0.98816	-0.988064	0.99169	-0.98725	-0.98723	0.98688	0.986813	0.992654	-0.992909	0.993217	-0.993256	-0.993336	-0.99421	-0.994808	-0.983162	0.995748	0.995903	0.995982	0.980707	0.980401	-0.979796	-0.996801	0.978229	0.997665	-0.976407	-0.974816	-0.97124	-0.999671	0.937546	0.940465	0.936173	-0.941618	-0.942222	-0.944898	-0.931637	-0.946441	0.929922	-0.946989	-0.947523	-0.92702	0.92688	-0.949644	-0.925577	0.923235	0.916572
ENSONIG00000007739	0.990459	-0.990259	-0.991368	0.991997	0.989113	-0.989021	0.992485	-0.988239	-0.98822	0.987884	0.98782	0.993401	-0.993642	0.993934	-0.993971	-0.994047	-0.994871	-0.995433	-0.984301	0.996312	0.996456	0.996529	0.981927	0.981631	-0.981044	-0.997288	0.979525	0.998078	-0.977756	-0.97621	-0.97273	-0.999814	0.939733	0.942601	0.938383	-0.943734	-0.944327	-0.946955	-0.933922	-0.948469	0.932235	-0.949007	-0.94953	-0.929379	0.929242	-0.951612	-0.927959	0.925652	0.919089
ENSONIG00000007847	-0.991009	0.990815	0.991891	-0.992501	-0.989701	0.989611	-0.992973	0.988851	0.988832	-0.988504	-0.988442	-0.993858	0.99409	-0.994371	0.994407	0.99448	0.995273	0.995812	0.985007	-0.996652	-0.996789	-0.996858	-0.982686	-0.982396	0.981821	0.997578	-0.980333	-0.998321	0.978598	0.977081	0.973662	0.999884	-0.94111	-0.943946	-0.939776	0.945066	0.945652	0.948249	0.935362	0.949744	-0.933694	0.950276	0.950793	0.930867	-0.930731	0.952849	0.929461	-0.927177	-0.920678
ENSONIG00000009294	0.913608	-0.913021	-0.916335	0.918284	0.909728	-0.909467	0.919831	-0.907294	-0.907242	0.906322	0.906147	0.922836	-0.923651	0.924652	-0.924782	-0.925044	-0.927995	-0.930112	-0.896981	0.933629	0.934235	0.934547	0.891168	0.89046	-0.889067	-0.937945	0.885521	0.941924	-0.88149	-0.878044	-0.870516	-0.955402	0.808367	0.813335	0.80605	-0.815313	-0.816353	-0.820993	-0.798474	-0.823693	0.795642	-0.824657	-0.825598	-0.790884	0.790656	-0.829361	-0.788535	0.784743	0.774097
ENSONIG00000009739	0.913182	-0.912594	-0.915916	0.91787	0.909294	-0.909032	0.919421	-0.906854	-0.906802	0.905879	0.905705	0.922433	-0.92325	0.924254	-0.924383	-0.924646	-0.927605	-0.929728	-0.896518	0.933254	0.933862	0.934174	0.890693	0.889983	-0.888588	-0.937582	0.885035	0.941572	-0.880996	-0.877543	-0.870001	-0.955093	0.807751	0.812726	0.805431	-0.814708	-0.815749	-0.820396	-0.797844	-0.823099	0.795009	-0.824065	-0.825007	-0.790244	0.790016	-0.828777	-0.787891	0.784094	0.773435
ENSONIG00000010121	-0.912671	0.912081	0.915413	-0.917371	-0.908771	0.908509	-0.918927	0.906325	0.906273	-0.905348	-0.905173	-0.921948	0.922767	-0.923774	0.923905	0.924168	0.927137	0.929265	0.895962	-0.932803	-0.933413	-0.933726	-0.890122	-0.889411	0.888012	0.937145	-0.884451	-0.941149	0.880402	0.876942	0.869383	0.954721	-0.807012	-0.811995	-0.804687	0.81398	0.815024	0.819679	0.797088	0.822387	-0.794248	0.823354	0.824298	0.789475	-0.789247	0.828075	0.787119	-0.783316	-0.77264
ENSONIG00000000710	-0.818383	0.817553	0.822248	-0.825024	-0.81292	0.812554	-0.827236	0.809514	0.809441	-0.808157	-0.807914	-0.831553	0.83273	-0.834178	0.834366	0.834745	0.83904	0.842139	0.795245	-0.847328	-0.848227	-0.84869	-0.787309	-0.786347	0.784458	0.853766	-0.779668	-0.859777	0.774249	0.769642	0.759647	0.880795	-0.680095	-0.686294	-0.677212	0.688769	0.690072	0.695897	0.66782	0.699296	-0.664322	0.700512	0.7017	0.658461	-0.658181	0.706459	0.655574	-0.650924	-0.63793
ENSONIG00000000825	0.815352	-0.814516	-0.819247	0.822043	0.809849	-0.80948	0.824273	-0.806418	-0.806345	0.805052	0.804807	0.828624	-0.829809	0.831269	-0.831458	-0.831841	-0.83617	-0.839294	-0.792048	0.844526	0.845433	0.845899	0.784059	0.783091	-0.781189	-0.851019	0.776367	0.857082	-0.770913	-0.766276	-0.75622	-0.878295	0.676234	0.682463	0.673337	-0.684951	-0.68626	-0.692115	-0.6639	-0.695531	0.660386	-0.696753	-0.697947	-0.654498	0.654216	-0.702731	-0.651597	0.646926	0.633875
ENSONIG00000000829	-0.814029	0.813191	0.817937	-0.820742	-0.808509	0.808139	-0.822979	0.805067	0.804994	-0.803697	-0.803451	-0.827345	0.828534	-0.829999	0.830189	0.830573	0.834917	0.838052	0.790654	-0.843302	-0.844212	-0.844681	-0.782641	-0.78167	0.779763	0.849819	-0.774927	-0.855905	0.769458	0.764809	0.754725	0.877202	-0.674552	-0.680794	-0.671649	0.683287	0.684599	0.690466	0.662192	0.69389	-0.658672	0.695115	0.696311	0.652771	-0.652489	0.701107	0.649865	-0.645185	-0.632109
ENSONIG00000000860	0.825787	-0.824973	-0.829581	0.832303	0.820425	-0.820066	0.834473	-0.817081	-0.817009	0.815749	0.81551	0.838707	-0.83986	0.84128	-0.841464	-0.841836	-0.846045	-0.849081	-0.803063	0.854163	0.855043	0.855497	0.795261	0.794315	-0.792458	-0.860465	0.787746	0.866346	-0.782415	-0.77788	-0.768041	-0.886878	0.689573	0.695695	0.686724	-0.69814	-0.699426	-0.705178	-0.677444	-0.708534	0.673987	-0.709734	-0.710906	-0.668193	0.667916	-0.715604	-0.665339	0.660742	0.647891
ENSONIG00000000939	0.808459	-0.807609	-0.812419	0.815262	0.802866	-0.802491	0.81753	-0.79938	-0.799305	0.797991	0.797743	0.821956	-0.823162	0.824648	-0.82484	-0.825229	-0.829635	-0.832816	-0.784785	0.838144	0.839067	0.839543	0.776675	0.775693	-0.773763	-0.844759	0.768871	0.85094	-0.763339	-0.758636	-0.748441	-0.872588	0.667489	0.673785	0.66456	-0.6763	-0.677624	-0.683544	-0.655024	-0.686999	0.651473	-0.688234	-0.689442	-0.645525	0.64524	-0.694282	-0.642595	0.637877	0.624698
ENSONIG00000001100	0.835447	-0.834654	-0.839143	0.841795	0.830221	-0.82987	0.843907	-0.82696	-0.82689	0.82566	0.825428	0.848028	-0.849151	0.850532	-0.850711	-0.851073	-0.855166	-0.858118	-0.81328	0.863056	0.863911	0.864351	0.805659	0.804735	-0.80292	-0.869175	0.798314	0.87488	-0.793101	-0.788665	-0.779035	-0.89476	0.702033	0.708053	0.699232	-0.710455	-0.71172	-0.717373	-0.690103	-0.72067	0.686702	-0.721849	-0.723	-0.681	0.680727	-0.727615	-0.678191	0.673664	0.661009
ENSONIG00000001568	0.838198	-0.837411	-0.841865	0.844496	0.833011	-0.832663	0.846592	-0.829775	-0.829705	0.828485	0.828254	0.85068	-0.851794	0.853164	-0.853341	-0.8537	-0.85776	-0.860687	-0.816193	0.865583	0.86643	0.866867	0.808625	0.807708	-0.805905	-0.871649	0.80133	0.877303	-0.796151	-0.791744	-0.782176	-0.896992	0.705602	0.711592	0.702815	-0.713982	-0.715241	-0.720864	-0.69373	-0.724144	0.690346	-0.725317	-0.726462	-0.684671	0.684399	-0.731052	-0.681874	0.677369	0.664771
ENSONIG00000001849	-0.796117	0.795244	0.800189	-0.803115	-0.790368	0.789983	-0.805448	0.786786	0.786709	-0.78536	-0.785104	-0.810004	0.811246	-0.812776	0.812974	0.813375	0.817914	0.821193	0.771803	-0.826687	-0.82764	-0.82813	-0.763485	-0.762478	0.7605	0.833513	-0.755486	-0.839897	0.749819	0.745003	0.734569	0.862302	-0.65195	-0.658363	-0.648968	0.660925	0.662274	0.668306	0.639261	0.671827	-0.635648	0.673087	0.674318	0.629595	-0.629306	0.679252	0.626615	-0.621817	-0.608419
ENSONIG00000002345	-0.790103	0.789218	0.794228	-0.797192	-0.78428	0.78389	-0.799556	0.780653	0.780575	-0.779209	-0.77895	-0.804174	0.805433	-0.806984	0.807185	0.807591	0.812193	0.815518	0.765487	-0.821091	-0.822057	-0.822555	-0.757071	-0.756052	0.754051	0.828017	-0.74898	-0.834497	0.743249	0.73838	0.727833	0.85726	-0.644431	-0.650898	-0.641424	0.653482	0.654843	0.660928	0.631636	0.66448	-0.627994	0.665751	0.666993	0.621893	-0.621602	0.671973	0.61889	-0.614054	-0.600553
ENSONIG00000002523	0.845298	-0.844527	-0.84889	0.851467	0.840216	-0.839875	0.853519	-0.837043	-0.836975	0.835778	0.835552	0.857521	-0.85861	0.859951	-0.860124	-0.860476	-0.864446	-0.867309	-0.823721	0.872094	0.872922	0.873349	0.816293	0.815392	-0.813621	-0.878019	0.809128	0.883539	-0.80404	-0.79971	-0.790302	-0.902728	0.714861	0.720771	0.71211	-0.723129	-0.72437	-0.729917	-0.703143	-0.733151	0.699801	-0.734308	-0.735438	-0.694197	0.693929	-0.739963	-0.691436	0.686986	0.674538
ENSONIG00000003121	-0.787744	0.786855	0.79189	-0.794869	-0.781893	0.781501	-0.797245	0.778248	0.77817	-0.776797	-0.776538	-0.801887	0.803152	-0.804711	0.804913	0.805322	0.809948	0.813291	0.763011	-0.818894	-0.819865	-0.820366	-0.754558	-0.753534	0.751524	0.825859	-0.746431	-0.832376	0.740675	0.735786	0.725195	0.855277	-0.641491	-0.64798	-0.638474	0.650572	0.651937	0.658042	0.628656	0.661607	-0.625002	0.662882	0.664129	0.618883	-0.61859	0.669125	0.61587	-0.61102	-0.59748
ENSONIG00000003138	0.847582	-0.846816	-0.851149	0.853708	0.842533	-0.842195	0.855746	-0.839382	-0.839314	0.838125	0.8379	0.859719	-0.860801	0.862132	-0.862304	-0.862653	-0.866594	-0.869435	-0.826145	0.874185	0.875006	0.875429	0.818763	0.817867	-0.816107	-0.880064	0.811641	0.88554	-0.806583	-0.802277	-0.792923	-0.904565	0.717853	0.723737	0.715114	-0.726085	-0.72732	-0.732842	-0.706186	-0.736061	0.702858	-0.737212	-0.738337	-0.697278	0.697011	-0.742841	-0.694527	0.690096	0.677698
ENSONIG00000003857	0.786778	-0.785887	-0.790932	0.793917	0.780915	-0.780522	0.796298	-0.777263	-0.777185	0.775809	0.775549	0.800949	-0.802218	0.80378	-0.803982	-0.804392	-0.809028	-0.812378	-0.761997	0.817993	0.818967	0.819469	0.753528	0.752503	-0.750489	-0.824974	0.745387	0.831506	-0.739622	-0.734724	-0.724115	-0.854464	0.640288	0.646785	0.637267	-0.649381	-0.650748	-0.656862	-0.627436	-0.660431	0.623778	-0.661708	-0.662956	-0.617651	0.617358	-0.667959	-0.614635	0.609778	0.596222
ENSONIG00000004181	0.848346	-0.847582	-0.851906	0.854458	0.843309	-0.842972	0.856491	-0.840165	-0.840097	0.838911	0.838687	0.860455	-0.861534	0.862862	-0.863033	-0.863381	-0.867313	-0.870147	-0.826957	0.874884	0.875704	0.876126	0.81959	0.818696	-0.81694	-0.880748	0.812483	0.886209	-0.807435	-0.803137	-0.793801	-0.905179	0.718856	0.724731	0.716122	-0.727076	-0.728309	-0.733822	-0.707206	-0.737037	0.703883	-0.738186	-0.739309	-0.698311	0.698044	-0.743806	-0.695565	0.691139	0.678758
ENSONIG00000004708	-0.848784	0.84802	0.852338	-0.854887	-0.843753	0.843416	-0.856918	0.840613	0.840545	-0.839361	-0.839136	-0.860876	0.861953	-0.863279	0.863451	0.863798	0.867724	0.870554	0.827422	-0.875284	-0.876103	-0.876524	-0.820063	-0.819171	0.817416	0.881139	-0.812964	-0.886591	0.807922	0.803629	0.794303	0.90553	-0.719431	-0.7253	-0.716698	0.727643	0.728876	0.734384	0.70779	0.737595	-0.70447	0.738743	0.739865	0.698902	-0.698636	0.744358	0.696158	-0.691736	-0.679365
ENSONIG00000004840	0.780048	-0.779145	-0.784259	0.787286	0.774105	-0.773707	0.789701	-0.770404	-0.770325	0.768931	0.768667	0.794419	-0.795705	0.79729	-0.797495	-0.797911	-0.802616	-0.806015	-0.75494	0.811716	0.812705	0.813214	0.746365	0.745327	-0.743289	-0.818806	0.738124	0.825442	-0.73229	-0.727335	-0.716604	-0.848788	0.631932	0.638488	0.628885	-0.641108	-0.642487	-0.648658	-0.618967	-0.652261	0.615277	-0.65355	-0.65481	-0.609098	0.608803	-0.659861	-0.606056	0.60116	0.587494
ENSONIG00000005559	-0.78	0.779097	0.784212	-0.787239	-0.774057	0.773659	-0.789654	0.770356	0.770277	-0.768883	-0.768619	-0.794373	0.795659	-0.797244	0.79745	0.797865	0.80257	0.80597	0.75489	-0.811672	-0.812661	-0.81317	-0.746315	-0.745276	0.743238	0.818762	-0.738073	-0.825399	0.732239	0.727283	0.716551	0.848748	-0.631874	-0.63843	-0.628826	0.64105	0.642429	0.6486	0.618908	0.652204	-0.615218	0.653493	0.654753	0.609038	-0.608743	0.659804	0.605996	-0.601099	-0.587432
ENSONIG00000005639	0.778614	-0.777708	-0.782838	0.785873	0.772654	-0.772255	0.788295	-0.768944	-0.768864	0.767466	0.767202	0.793027	-0.794317	0.795907	-0.796113	-0.79653	-0.801249	-0.804659	-0.753437	0.810378	0.81137	0.811881	0.74484	0.7438	-0.741756	-0.81749	0.736579	0.824148	-0.73073	-0.725763	-0.715006	-0.847576	0.630157	0.636726	0.627104	-0.63935	-0.640732	-0.646915	-0.617168	-0.650525	0.613472	-0.651817	-0.653079	-0.607282	0.606986	-0.65814	-0.604235	0.59933	0.585641
ENSONIG00000005746	-0.854844	0.854095	0.858331	-0.860832	-0.849906	0.849575	-0.862823	0.846823	0.846756	-0.845593	-0.845373	-0.866704	0.867761	-0.86906	0.869228	0.869569	0.873417	0.876188	0.833863	-0.88082	-0.881622	-0.882034	-0.826629	-0.825751	0.824026	0.88655	-0.819646	-0.891883	0.814685	0.810461	0.801278	0.910378	-0.727418	-0.733216	-0.724718	0.73553	0.736747	0.742187	0.715915	0.745357	-0.712634	0.746491	0.747598	0.70713	-0.706866	0.752033	0.704417	-0.700044	-0.687808
ENSONIG00000005862	-0.856279	0.855534	0.859751	-0.86224	-0.851364	0.851034	-0.864222	0.848294	0.848228	-0.84707	-0.846851	-0.868084	0.869135	-0.870429	0.870596	0.870935	0.874764	0.877522	0.835391	-0.88213	-0.882927	-0.883337	-0.828186	-0.827312	0.825594	0.88783	-0.821232	-0.893134	0.81629	0.812082	0.802934	0.911522	-0.729318	-0.735099	-0.726626	0.737406	0.738619	0.744042	0.717849	0.747203	-0.714576	0.748333	0.749437	0.709088	-0.708825	0.753858	0.706382	-0.702022	-0.689819
ENSONIG00000005945	0.859211	-0.858473	-0.86265	0.865115	0.854342	-0.854015	0.867077	-0.851301	-0.851235	0.850088	0.84987	0.870901	-0.871942	0.873222	-0.873388	-0.873723	-0.877513	-0.880242	-0.838512	0.884802	0.88559	0.885996	0.831369	0.830502	-0.828799	-0.89044	0.824473	0.895685	-0.819571	-0.815397	-0.806321	-0.913853	0.733208	0.738954	0.730533	-0.741246	-0.742452	-0.747841	-0.721808	-0.750982	0.718555	-0.752105	-0.753201	-0.713098	0.712837	-0.757593	-0.710408	0.706072	0.693937
ENSONIG00000006021	-0.766651	0.765725	0.770974	-0.774081	-0.760555	0.760146	-0.776561	0.75676	0.756679	-0.75525	-0.754979	-0.781407	0.782729	-0.784357	0.784568	0.784995	0.789832	0.793328	0.740914	-0.799193	-0.800211	-0.800735	-0.732135	-0.731072	0.728987	0.806492	-0.723703	-0.813329	0.717736	0.71267	0.701706	0.837426	-0.615414	-0.622082	-0.612315	0.624748	0.626151	0.63243	0.602232	0.636098	-0.598482	0.63741	0.638693	0.592203	-0.591903	0.643836	0.589113	-0.584139	-0.570262
ENSONIG00000006425	-0.766619	0.765693	0.770942	-0.774049	-0.760522	0.760114	-0.776529	0.756727	0.756646	-0.755217	-0.754946	-0.781375	0.782698	-0.784326	0.784537	0.784964	0.789801	0.793297	0.74088	-0.799163	-0.800181	-0.800705	-0.732101	-0.731038	0.728952	0.806462	-0.723668	-0.8133	0.717702	0.712635	0.70167	0.837398	-0.615375	-0.622043	-0.612275	0.624709	0.626112	0.632392	0.602192	0.636059	-0.598442	0.637372	0.638655	0.592163	-0.591863	0.643798	0.589073	-0.584098	-0.570221
ENSONIG00000006562	0.864229	-0.863503	-0.86761	0.870033	0.85944	-0.859119	0.871962	-0.856448	-0.856384	0.855254	0.855041	0.875719	-0.876742	0.877999	-0.878162	-0.878491	-0.882213	-0.884892	-0.84386	0.889367	0.890141	0.890539	0.836825	0.835971	-0.834292	-0.894897	0.830029	0.900039	-0.825198	-0.821082	-0.812131	-0.917824	0.739897	0.745581	0.737251	-0.747848	-0.749041	-0.75437	-0.728617	-0.757475	0.725398	-0.758586	-0.75967	-0.719996	0.719738	-0.764012	-0.717333	0.713041	0.701024
ENSONIG00000006806	-0.764487	0.763557	0.768827	-0.771947	-0.758366	0.757957	-0.774437	0.754557	0.754475	-0.753041	-0.752769	-0.779303	0.780631	-0.782266	0.782478	0.782907	0.787764	0.791276	0.73865	-0.797167	-0.798189	-0.798716	-0.729839	-0.728773	0.72668	0.804499	-0.721378	-0.811368	0.71539	0.710307	0.699305	0.835583	-0.612759	-0.619445	-0.609652	0.622118	0.623525	0.629821	0.599543	0.633499	-0.595784	0.634815	0.636101	0.58949	-0.589189	0.641259	0.586392	-0.581406	-0.567496
ENSONIG00000007568	0.868941	-0.868227	-0.872267	0.874649	0.86423	-0.863913	0.876546	-0.861285	-0.861221	0.86011	0.859899	0.88024	-0.881244	0.88248	-0.88264	-0.882964	-0.88662	-0.889251	-0.848889	0.893645	0.894404	0.894795	0.841957	0.841115	-0.839461	-0.899072	0.835259	0.904114	-0.830495	-0.826436	-0.817605	-0.921531	0.746217	0.751841	0.743598	-0.754084	-0.755264	-0.760535	-0.735052	-0.763607	0.731865	-0.764705	-0.765777	-0.726517	0.726262	-0.77007	-0.723881	0.71963	0.707727
ENSONIG00000007670	0.759126	-0.758187	-0.763509	0.76666	0.752946	-0.752532	0.769175	-0.7491	-0.749017	0.747569	0.747295	0.77409	-0.775432	0.777084	-0.777298	-0.777731	-0.782639	-0.786188	-0.733046	0.792143	0.793176	0.793708	0.724157	0.723081	-0.720969	-0.799555	0.715621	0.806502	-0.709583	-0.704457	-0.693365	-0.831007	0.606198	0.612927	0.603071	-0.615617	-0.617033	-0.623371	-0.592899	-0.627074	0.589117	-0.628399	-0.629693	-0.582784	0.582481	-0.634886	-0.579668	0.574652	0.560662
ENSONIG00000007974	0.755449	-0.754503	-0.75986	0.763033	0.749229	-0.748812	0.765564	-0.745358	-0.745275	0.743818	0.743542	0.770514	-0.771864	0.773528	-0.773743	-0.77418	-0.779122	-0.782696	-0.729205	0.788694	0.789735	0.790271	0.720262	0.71918	-0.717056	-0.796161	0.711677	0.803161	-0.705604	-0.70045	-0.689297	-0.827862	0.60171	0.608468	0.59857	-0.61117	-0.612593	-0.618959	-0.588356	-0.622678	0.584558	-0.624009	-0.62531	-0.578199	0.577896	-0.630526	-0.57507	0.570035	0.555991
ENSONIG00000008731	-0.877502	0.87681	0.880724	-0.883031	-0.872935	0.872628	-0.884867	0.870079	0.870017	-0.868939	-0.868735	-0.88844	0.889412	-0.890607	0.890762	0.891075	0.894608	0.89715	0.858044	-0.901391	-0.902124	-0.902501	-0.851306	-0.850488	0.848878	0.906624	-0.84479	-0.911481	0.840153	0.8362	0.827594	0.928211	-0.757797	-0.763308	-0.75523	0.765506	0.766662	0.771825	0.746851	0.774832	-0.743724	0.775907	0.776957	0.738478	-0.738226	0.781159	0.73589	-0.731717	-0.720029
ENSONIG00000008800	-0.884622	0.883949	0.887754	-0.889996	-0.88018	0.879882	-0.891779	0.877401	0.877341	-0.876291	-0.876092	-0.89525	0.896193	-0.897353	0.897503	0.897806	0.901234	0.903699	0.865678	-0.907808	-0.908517	-0.908882	-0.859108	-0.85831	0.85674	0.912874	-0.85275	-0.917571	0.848223	0.844361	0.835951	0.933707	-0.767534	-0.772948	-0.765012	0.775106	0.776241	0.78131	0.756777	0.784262	-0.753704	0.785317	0.786347	0.748545	-0.748298	0.79047	0.746	-0.741896	-0.730395
ENSONIG00000009122	-0.884637	0.883964	0.887769	-0.890011	-0.880195	0.879897	-0.891794	0.877416	0.877356	-0.876307	-0.876108	-0.895264	0.896207	-0.897367	0.897517	0.89782	0.901248	0.903712	0.865694	-0.907821	-0.90853	-0.908895	-0.859125	-0.858326	0.856756	0.912887	-0.852766	-0.917583	0.84824	0.844379	0.835968	0.933718	-0.767555	-0.772968	-0.765032	0.775126	0.776261	0.781329	0.756798	0.784281	-0.753725	0.785336	0.786366	0.748566	-0.748319	0.790489	0.746021	-0.741917	-0.730417
ENSONIG00000009793	0.88788	-0.887216	-0.89097	0.893181	0.883496	-0.883202	0.89494	-0.880753	-0.880694	0.879658	0.879462	0.898361	-0.899291	0.900434	-0.900582	-0.900881	-0.904259	-0.906687	-0.869178	0.910735	0.911433	0.911793	0.862687	0.861897	-0.860346	-0.915722	0.856402	0.920344	-0.851927	-0.848109	-0.83979	-0.936202	0.772023	0.777391	0.769522	-0.77953	-0.780656	-0.78568	-0.761356	-0.788606	0.758307	-0.789651	-0.790672	-0.75319	0.752945	-0.794758	-0.750665	0.746593	0.73518
ENSONIG00000009857	-0.726968	0.725977	0.731593	-0.73492	-0.720452	0.720016	-0.737577	0.7164	0.716314	-0.714789	-0.7145	-0.742774	0.744193	-0.745941	0.746167	0.746626	0.751822	0.755583	0.699514	-0.761898	-0.762995	-0.76356	-0.69018	-0.689051	0.686836	0.76977	-0.681229	-0.777159	0.674903	0.669537	0.657937	0.803316	-0.567279	-0.574249	-0.564042	0.577036	0.578504	0.585076	0.553517	0.588917	-0.549606	0.590291	0.591635	0.54306	-0.542748	0.597026	0.53984	-0.53466	-0.520223
ENSONIG00000009976	0.895672	-0.89503	-0.898658	0.900793	0.891433	-0.891148	0.902491	-0.888779	-0.888721	0.887719	0.887529	0.905793	-0.90669	0.907792	-0.907935	-0.908224	-0.911479	-0.913818	-0.877565	0.917712	0.918384	0.91873	0.871269	0.870503	-0.868997	-0.922507	0.865167	0.926944	-0.860819	-0.857108	-0.849016	-0.942116	0.782856	0.788109	0.780407	-0.790202	-0.791303	-0.796218	-0.772409	-0.799079	0.769422	-0.800101	-0.801099	-0.764407	0.764167	-0.805093	-0.761932	0.75794	0.746746
ENSONIG00000010045	0.717923	-0.716919	-0.722612	0.725986	0.711319	-0.710877	0.728681	-0.707213	-0.707125	0.705579	0.705287	0.733952	-0.735391	0.737165	-0.737395	-0.73786	-0.743133	-0.746949	-0.690106	0.753361	0.754474	0.755048	0.680655	0.679512	-0.67727	-0.761355	0.671594	0.768861	-0.665192	-0.659763	-0.648029	-0.795457	0.556458	0.563491	0.553192	-0.566303	-0.567785	-0.574417	-0.542575	-0.578294	0.53863	-0.579682	-0.581038	-0.53203	0.531714	-0.586481	-0.528783	0.52356	0.509007
ENSONIG00000010235	0.715637	-0.714629	-0.720342	0.723727	0.70901	-0.708566	0.726431	-0.70489	-0.704802	0.703252	0.702958	0.731721	-0.733165	0.734945	-0.735176	-0.735642	-0.740934	-0.744765	-0.687729	0.7512	0.752318	0.752893	0.678249	0.677103	-0.674854	-0.759224	0.669161	0.76676	-0.66274	-0.657295	-0.645528	-0.793466	0.55373	0.560778	0.550457	-0.563597	-0.565082	-0.57173	-0.539817	-0.575616	0.535864	-0.577007	-0.578366	-0.52925	0.528934	-0.583821	-0.525997	0.520763	0.506182
ENSONIG00000000047	-0.318383	0.317016	0.324784	-0.329408	-0.309418	0.308821	-0.333113	0.303874	0.303756	-0.301675	-0.301282	-0.34039	0.342384	-0.344845	0.345164	0.345811	0.353162	0.358509	0.281008	-0.367544	-0.369119	-0.369932	-0.268529	-0.267027	0.264085	0.378901	-0.256663	-0.389664	0.248334	0.241307	0.226228	0.428625	-0.113083	-0.121513	-0.109182	0.124896	0.12668	0.134691	0.0965579	0.13939	-0.0918898	0.141075	0.142724	0.0841053	-0.0837343	0.149355	0.0802885	-0.0741652	-0.0572086
ENSONIG00000000133	0.316906	-0.315538	-0.323309	0.327936	0.307936	-0.307338	0.331643	-0.302389	-0.302271	0.300189	0.299796	0.338924	-0.340919	0.343382	-0.343701	-0.344348	-0.351704	-0.357054	-0.279512	0.366094	0.36767	0.368484	0.267027	0.265525	-0.262581	-0.377459	0.255156	0.388228	-0.246824	-0.239794	-0.224709	-0.427217	0.111534	0.119966	0.107632	-0.123349	-0.125134	-0.133146	-0.0950066	-0.137846	0.0903378	-0.139532	-0.141181	-0.0825522	0.0821812	-0.147814	-0.078735	0.0726109	0.0556526
ENSONIG00000000610	-0.341151	0.339795	0.347497	-0.352082	-0.33226	0.331668	-0.355754	0.326761	0.326643	-0.324579	-0.324189	-0.362966	0.364942	-0.367381	0.367697	0.368338	0.375621	0.380917	0.30407	-0.389864	-0.391424	-0.392229	-0.29168	-0.290189	0.287267	0.401108	-0.279895	-0.411759	0.271622	0.264639	0.249652	0.450288	-0.137011	-0.145414	-0.133121	0.148786	0.150564	0.158547	0.120532	0.163229	-0.115876	0.164908	0.166551	0.108111	-0.107741	0.173156	0.104303	-0.0981925	-0.0812677
ENSONIG00000000729	-0.345461	0.344107	0.351796	-0.356373	-0.336585	0.335993	-0.360038	0.331094	0.330977	-0.328916	-0.328527	-0.367238	0.36921	-0.371645	0.37196	0.3726	0.379869	0.385156	0.308438	-0.394085	-0.395643	-0.396446	-0.296066	-0.294577	0.291659	0.405307	-0.284298	-0.415937	0.276035	0.269061	0.254092	0.454381	-0.141555	-0.149952	-0.137667	0.153322	0.155099	0.163076	0.125086	0.167754	-0.120433	0.169432	0.171073	0.112671	-0.112301	0.177674	0.108865	-0.102758	-0.0858402
ENSONIG00000000736	0.30717	-0.305797	-0.313595	0.318239	0.298171	-0.297571	0.321958	-0.292606	-0.292487	0.290399	0.290004	0.329265	-0.331268	0.33374	-0.33406	-0.33471	-0.342093	-0.347463	-0.269658	0.356539	0.358122	0.358938	0.257138	0.255631	-0.25268	-0.36795	0.245235	0.378764	-0.236881	-0.229833	-0.214712	-0.417929	0.101345	0.109786	0.0974388	-0.113174	-0.114961	-0.122983	-0.0848006	-0.12769	0.0801276	-0.129378	-0.131029	-0.0723355	0.0719642	-0.137671	-0.0685153	0.0623868	0.0454182
ENSONIG00000000952	-0.298913	0.297537	0.305356	-0.310013	-0.289889	0.289288	-0.313743	0.28431	0.28419	-0.282097	-0.281701	-0.321072	0.32308	-0.325559	0.325881	0.326532	0.333938	0.339326	0.261305	-0.34843	-0.350018	-0.350838	-0.248755	-0.247245	0.244287	0.359879	-0.236826	-0.370731	0.228455	0.221392	0.206242	0.410042	-0.0927217	-0.10117	-0.0888121	0.104561	0.106349	0.11438	0.0761643	0.119091	-0.0714882	0.120781	0.122435	0.0636912	-0.0633197	0.129084	0.0598688	-0.053737	-0.0367611
ENSONIG00000001223	-0.361383	0.360039	0.367678	-0.372224	-0.352563	0.351975	-0.375865	0.347107	0.34699	-0.344942	-0.344555	-0.383016	0.384975	-0.387392	0.387706	0.388341	0.395559	0.400807	0.324584	-0.409672	-0.411217	-0.412014	-0.312281	-0.3108	0.307897	0.420809	-0.300575	-0.431355	0.292355	0.285415	0.270518	0.469477	-0.158383	-0.166759	-0.154506	0.170119	0.171891	0.179845	0.141955	0.184509	-0.137312	0.186182	0.187818	0.129567	-0.129198	0.194398	0.125769	-0.119673	-0.102786
ENSONIG00000001300	-0.292995	0.291616	0.299451	-0.304117	-0.283955	0.283352	-0.307855	0.278365	0.278245	-0.276148	-0.275752	-0.315199	0.317211	-0.319696	0.320018	0.320671	0.328092	0.333492	0.25532	-0.342617	-0.344209	-0.34503	-0.24275	-0.241238	0.238275	0.354092	-0.230802	-0.36497	0.222419	0.215347	0.200176	0.404384	-0.0865516	-0.0950051	-0.0826399	0.0983977	0.100188	0.108223	0.0699859	0.112938	-0.0653077	0.114629	0.116284	0.0575076	-0.0571359	0.122939	0.0536838	-0.04755	-0.0305696
ENSONIG00000001928	-0.36362	0.362277	0.369909	-0.374451	-0.354808	0.354221	-0.378088	0.349357	0.34924	-0.347194	-0.346807	-0.385232	0.387189	-0.389604	0.389917	0.390552	0.397762	0.403005	0.326853	-0.41186	-0.413404	-0.4142	-0.31456	-0.31308	0.31018	0.422985	-0.302863	-0.433519	0.294649	0.287715	0.272827	0.471595	-0.160753	-0.169125	-0.156877	0.172483	0.174255	0.182205	0.14433	0.186868	-0.139689	0.18854	0.190175	0.131946	-0.131577	0.196751	0.128149	-0.122056	-0.105173
ENSONIG00000002365	-0.291535	0.290155	0.297994	-0.302662	-0.28249	0.281887	-0.306401	0.276898	0.276778	-0.27468	-0.274283	-0.313749	0.315763	-0.318248	0.318571	0.319224	0.326649	0.332052	0.253843	-0.341182	-0.342774	-0.343596	-0.241268	-0.239756	0.236792	0.352664	-0.229316	-0.363548	0.22093	0.213855	0.19868	0.402987	-0.08503	-0.0934847	-0.0811178	0.0968778	0.098668	0.106705	0.0684623	0.111421	-0.0637836	0.113112	0.114767	0.0559828	-0.0556111	0.121423	0.0521587	-0.0460244	-0.0290431
ENSONIG00000002415	-0.368879	0.367539	0.375154	-0.379685	-0.360087	0.3595	-0.383315	0.354647	0.35453	-0.352488	-0.352102	-0.390441	0.392393	-0.394803	0.395115	0.395748	0.402941	0.408171	0.332189	-0.417003	-0.418543	-0.419337	-0.31992	-0.318443	0.315548	0.428099	-0.308244	-0.438605	0.300045	0.293123	0.278261	0.476571	-0.166328	-0.174693	-0.162456	0.178048	0.179817	0.18776	0.149921	0.192417	-0.145283	0.194087	0.195721	0.137547	-0.137178	0.20229	0.133752	-0.127664	-0.110791
ENSONIG00000002488	-0.368885	0.367544	0.375159	-0.379691	-0.360092	0.359506	-0.38332	0.354652	0.354536	-0.352494	-0.352108	-0.390446	0.392399	-0.394808	0.39512	0.395753	0.402946	0.408176	0.332194	-0.417009	-0.418548	-0.419342	-0.319925	-0.318448	0.315553	0.428104	-0.30825	-0.43861	0.30005	0.293128	0.278266	0.476576	-0.166334	-0.174698	-0.162461	0.178053	0.179823	0.187765	0.149926	0.192422	-0.145289	0.194093	0.195726	0.137552	-0.137184	0.202295	0.133758	-0.127669	-0.110797
ENSONIG00000002667	-0.285268	0.283886	0.29174	-0.296417	-0.276206	0.275602	-0.300165	0.270603	0.270483	-0.268381	-0.267984	-0.307528	0.309546	-0.312037	0.31236	0.313015	0.320457	0.325871	0.247507	-0.335022	-0.336619	-0.337442	-0.234912	-0.233397	0.230428	0.346532	-0.222941	-0.357443	0.214542	0.207457	0.192261	0.396988	-0.0785071	-0.0869664	-0.0745928	0.0903617	0.0921529	0.100195	0.0619314	0.104914	-0.0572507	0.106607	0.108263	0.049447	-0.0490752	0.114924	0.0456216	-0.0394855	-0.0225004
ENSONIG00000003145	0.372381	-0.371043	-0.378646	0.383171	0.363602	-0.363016	0.386794	-0.35817	-0.358053	0.356014	0.355629	0.39391	-0.395859	0.398264	-0.398576	-0.399208	-0.406389	-0.41161	-0.335743	0.420427	0.421964	0.422757	0.323489	0.322015	-0.319124	-0.431503	0.311829	0.44199	-0.30364	-0.296726	-0.28188	-0.479882	0.170045	0.178404	0.166175	-0.181757	-0.183525	-0.191462	-0.153647	-0.196115	0.149012	-0.197784	-0.199417	-0.14128	0.140912	-0.205981	-0.137488	0.131402	0.114538
ENSONIG00000003291	-0.277501	0.276116	0.283989	-0.288678	-0.268418	0.267812	-0.292434	0.262802	0.262682	-0.260575	-0.260177	-0.299816	0.301839	-0.304337	0.304661	0.305317	0.312779	0.318208	0.239657	-0.327385	-0.328986	-0.329812	-0.227037	-0.225519	0.222544	0.338928	-0.215043	-0.349873	0.20663	0.199533	0.184312	0.389547	-0.0704357	-0.0789005	-0.0665192	0.0822981	0.0840906	0.0921391	0.0538511	0.0968616	-0.0491684	0.0985557	0.100213	0.0413616	-0.0409896	0.10688	0.0375348	-0.0313968	-0.0144079
ENSONIG00000003387	0.383925	-0.382593	-0.390158	0.394659	0.37519	-0.374607	0.398263	-0.369784	-0.369669	0.367639	0.367256	0.405341	-0.407279	0.409671	-0.409982	-0.41061	-0.417751	-0.422943	-0.347463	0.431709	0.433237	0.434025	0.335264	0.333795	-0.330917	-0.442719	0.323653	0.453142	-0.315497	-0.308611	-0.293822	-0.490785	0.18232	0.19066	0.178459	-0.194005	-0.195769	-0.203686	-0.165957	-0.208328	0.161331	-0.209993	-0.211621	-0.153614	0.153246	-0.218167	-0.149829	0.143754	0.126917
ENSONIG00000003864	0.38917	-0.387841	-0.395387	0.399877	0.380455	-0.379873	0.403473	-0.375062	-0.374946	0.372922	0.372539	0.410532	-0.412466	0.414852	-0.415161	-0.415788	-0.422911	-0.428089	-0.352789	0.436831	0.438355	0.439141	0.340616	0.33915	-0.336277	-0.447811	0.329028	0.458203	-0.320888	-0.314015	-0.299253	-0.495732	0.187908	0.196239	0.184051	-0.19958	-0.201342	-0.20925	-0.171562	-0.213886	0.166941	-0.215549	-0.217175	-0.15923	0.158863	-0.223713	-0.155448	0.149379	0.132555
ENSONIG00000003870	-0.391305	0.389978	0.397517	-0.402003	-0.382599	0.382018	-0.405594	0.377211	0.377096	-0.375073	-0.374691	-0.412646	0.414578	-0.416962	0.417271	0.417897	0.425012	0.430184	0.354959	-0.438917	-0.440439	-0.441224	-0.342796	-0.341331	0.338461	0.449884	-0.331218	-0.460264	0.323084	0.316216	0.301465	0.497745	-0.190186	-0.198513	-0.18633	0.201852	0.203614	0.211518	0.173847	0.216152	-0.169227	0.217813	0.219439	0.16152	-0.161153	0.225973	0.15774	-0.151672	-0.134854
ENSONIG00000004138	-0.391476	0.390149	0.397687	-0.402173	-0.382771	0.38219	-0.405764	0.377383	0.377268	-0.375245	-0.374863	-0.412816	0.414747	-0.41713	0.41744	0.418066	0.42518	0.430352	0.355133	-0.439084	-0.440606	-0.441391	-0.34297	-0.341506	0.338636	0.45005	-0.331393	-0.460429	0.32326	0.316392	0.301643	0.497906	-0.190368	-0.198695	-0.186513	0.202034	0.203796	0.211699	0.17403	0.216333	-0.169411	0.217995	0.21962	0.161704	-0.161336	0.226154	0.157923	-0.151855	-0.135038
ENSONIG00000004466	-0.393143	0.391817	0.39935	-0.403831	-0.384444	0.383864	-0.40742	0.379061	0.378945	-0.376924	-0.376542	-0.414466	0.416395	-0.418777	0.419086	0.419711	0.42682	0.431987	0.356826	-0.440711	-0.442232	-0.443016	-0.344672	-0.343209	0.34034	0.451667	-0.333102	-0.462037	0.324974	0.318111	0.30337	0.499477	-0.192147	-0.200471	-0.188293	0.203809	0.205569	0.21347	0.175814	0.218102	-0.171196	0.219763	0.221388	0.163492	-0.163124	0.227919	0.159712	-0.153646	-0.136833
ENSONIG00000004570	0.255308	-0.253914	-0.261838	0.266558	0.246168	-0.245559	0.27034	-0.240518	-0.240397	0.238278	0.237877	0.277772	-0.27981	0.282325	-0.282651	-0.283312	-0.290828	-0.296297	-0.217241	0.305544	0.307157	0.307989	0.204554	0.203028	-0.200039	-0.317177	0.192501	0.328211	-0.184048	-0.176919	-0.161634	-0.368238	0.0474505	0.0559276	0.0435288	-0.0593306	-0.0611261	-0.0691888	-0.0308465	-0.0739204	0.0261595	-0.0756179	-0.0772787	-0.0183465	0.0179744	-0.0839598	-0.0145174	0.00837609	-0.00861725
ENSONIG00000004686	0.251555	-0.250159	-0.258091	0.262816	0.242405	-0.241796	0.266602	-0.23675	-0.236629	0.234508	0.234107	0.274043	-0.276082	0.278601	-0.278927	-0.279589	-0.287113	-0.292589	-0.213452	0.301847	0.303462	0.304295	0.200754	0.199228	-0.196236	-0.313495	0.188692	0.324544	-0.180233	-0.173099	-0.157804	-0.364628	0.0435746	0.0520534	0.0396522	-0.0554571	-0.057253	-0.0653177	-0.0269682	-0.0700505	0.0222807	-0.0717485	-0.0734097	-0.0144671	0.0140949	-0.0800929	-0.0106377	0.00449623	-0.012497
ENSONIG00000004836	0.25049	-0.249094	-0.257028	0.261754	0.241338	-0.240728	0.265541	-0.235681	-0.23556	0.233438	0.233037	0.272984	-0.275025	0.277544	-0.27787	-0.278532	-0.286059	-0.291537	-0.212377	0.300798	0.302414	0.303247	0.199676	0.198149	-0.195157	-0.31245	0.187612	0.323503	-0.17915	-0.172015	-0.156717	-0.363603	0.0424752	0.0509544	0.0385526	-0.0543583	-0.0561543	-0.0642195	-0.0258681	-0.0689528	0.0211805	-0.0706509	-0.0723122	-0.0133668	0.0129946	-0.078996	-0.00953735	0.00339581	-0.0135973
ENSONIG00000005041	0.249414	-0.248018	-0.255954	0.260682	0.240259	-0.239649	0.26447	-0.234601	-0.23448	0.232358	0.231956	0.271915	-0.273956	0.276476	-0.276803	-0.277465	-0.284994	-0.290474	-0.211291	0.299738	0.301354	0.302188	0.198588	0.19706	-0.194067	-0.311395	0.18652	0.322451	-0.178058	-0.170921	-0.15562	-0.362568	0.0413653	0.0498449	0.0374425	-0.0532491	-0.0550452	-0.0631109	-0.0247577	-0.0678445	0.0200699	-0.0695428	-0.0712043	-0.012256	0.0118838	-0.0778886	-0.00842655	0.00228497	-0.014708
ENSONIG00000005324	-0.248941	0.247544	0.255482	-0.26021	-0.239785	0.239175	-0.263999	0.234126	0.234005	-0.231882	-0.231481	-0.271445	0.273486	-0.276007	0.276333	0.276996	0.284526	0.290006	0.210814	-0.299272	-0.300889	-0.301723	-0.198109	-0.196581	0.193588	0.310931	-0.18604	-0.321989	0.177577	0.170439	0.155137	0.362113	-0.0408771	-0.0493569	-0.0369543	0.0527611	0.0545573	0.0626233	0.0242692	0.067357	-0.0195813	0.0690553	0.0707169	0.0117675	-0.0113952	0.0774014	0.00793794	-0.00179635	0.0151966
ENSONIG00000005762	0.245707	-0.244309	-0.252253	0.256986	0.236543	-0.235933	0.260778	-0.23088	-0.230759	0.228634	0.228233	0.268231	-0.270274	0.272797	-0.273124	-0.273787	-0.281324	-0.28681	-0.207549	0.296085	0.297704	0.298538	0.194836	0.193307	-0.190312	-0.307756	0.18276	0.318827	-0.174291	-0.167149	-0.151839	-0.359	0.0375417	0.0460228	0.0336184	-0.0494276	-0.051224	-0.0592916	-0.0209321	-0.0640263	0.016244	-0.065725	-0.0673869	-0.00842971	0.00805747	-0.0740731	-0.00460009	-0.00154157	-0.0185341
ENSONIG00000006191	-0.242178	0.240779	0.248731	-0.253468	-0.233006	0.232395	-0.257264	0.227338	0.227217	-0.225091	-0.224689	-0.264724	0.266769	-0.269294	0.269622	0.270286	0.277831	0.283323	0.203989	-0.292608	-0.294228	-0.295064	-0.191266	-0.189736	0.186739	0.304292	-0.179181	-0.315376	0.170707	0.163561	0.148241	0.355601	-0.0339056	-0.0423879	-0.0299818	0.0457933	0.04759	0.0556591	0.0172943	0.0603949	-0.0126059	0.062094	0.0637563	0.00479134	-0.00441909	0.0704441	0.000961652	0.00518	0.0221717
ENSONIG00000006503	-0.42046	0.419151	0.426583	-0.431004	-0.411874	0.411302	-0.434544	0.40656	0.406446	-0.404451	-0.404073	-0.441491	0.443394	-0.445742	0.446046	0.446663	0.453669	0.45876	0.384599	-0.467354	-0.468851	-0.469624	-0.372586	-0.371139	0.368303	0.478142	-0.361146	-0.488348	0.353106	0.346316	0.331725	0.525157	-0.221404	-0.229674	-0.217574	0.23299	0.234739	0.242585	0.20517	0.247185	-0.200578	0.248834	0.250447	0.192916	-0.192551	0.25693	0.189157	-0.183123	-0.166391
ENSONIG00000006550	-0.423212	0.421905	0.429326	-0.433741	-0.414638	0.414066	-0.437275	0.409331	0.409217	-0.407224	-0.406848	-0.444212	0.446112	-0.448456	0.44876	0.449376	0.456371	0.461454	0.387398	-0.470035	-0.47153	-0.472301	-0.3754	-0.373955	0.371123	0.480805	-0.363974	-0.490994	0.355944	0.349161	0.334587	0.527737	-0.224363	-0.232627	-0.220535	0.23594	0.237688	0.245528	0.208139	0.250124	-0.203551	0.251772	0.253384	0.195893	-0.195528	0.259862	0.192136	-0.186105	-0.169383
ENSONIG00000006573	-0.423809	0.422502	0.429921	-0.434334	-0.415238	0.414666	-0.437868	0.409932	0.409818	-0.407826	-0.407449	-0.444803	0.446702	-0.449045	0.449349	0.449964	0.456957	0.462039	0.388006	-0.470616	-0.472111	-0.472882	-0.376011	-0.374567	0.371735	0.481383	-0.364588	-0.491568	0.35656	0.349779	0.335208	0.528297	-0.225005	-0.233267	-0.221178	0.236581	0.238328	0.246167	0.208784	0.250762	-0.204196	0.25241	0.254021	0.196539	-0.196174	0.260498	0.192783	-0.186753	-0.170032
ENSONIG00000006998	0.22753	-0.226126	-0.234107	0.238862	0.218326	-0.217713	0.242673	-0.212638	-0.212516	0.210383	0.20998	0.250163	-0.252216	0.254752	-0.255081	-0.255747	-0.263324	-0.268839	-0.189214	0.278165	0.279793	0.280632	0.176454	0.174919	-0.171914	-0.289904	0.164336	0.30104	-0.15584	-0.148676	-0.133322	-0.341477	0.0188415	0.0273277	0.0149163	-0.030735	-0.0325328	-0.0406073	-0.00222571	-0.0453467	-0.00246325	-0.0470471	-0.0487108	0.0102779	-0.0106502	-0.0554047	0.0141074	-0.0202481	-0.0372344
ENSONIG00000007493	0.426072	-0.424767	-0.432177	0.436585	0.417511	-0.41694	0.440114	-0.412211	-0.412098	0.410108	0.409732	0.447041	-0.448937	0.451278	-0.451581	-0.452196	-0.45918	-0.464255	-0.390309	0.472821	0.474314	0.475083	0.378327	0.376884	-0.374055	-0.483573	0.366915	0.493743	-0.358895	-0.35212	-0.337562	-0.530418	0.22744	0.235698	0.223616	-0.239009	-0.240756	-0.24859	-0.211228	-0.253182	0.206643	-0.254828	-0.256439	-0.19899	0.198626	-0.262912	-0.195236	0.189209	0.172496
ENSONIG00000007508	0.431069	-0.429767	-0.437158	0.441554	0.42253	-0.42196	0.445074	-0.417244	-0.417131	0.415146	0.41477	0.451981	-0.453872	0.456206	-0.456509	-0.457122	-0.464086	-0.469146	-0.395395	0.477687	0.479175	0.479943	0.38344	0.382001	-0.379178	-0.488406	0.372054	0.498545	-0.364051	-0.357291	-0.342763	-0.535098	0.232823	0.241069	0.229003	-0.244376	-0.24612	-0.253943	-0.216631	-0.258528	0.212051	-0.260172	-0.26178	-0.204407	0.204043	-0.268244	-0.200657	0.194636	0.177941
ENSONIG00000007736	-0.433878	0.432578	0.439958	-0.444347	-0.425351	0.424782	-0.447861	0.420073	0.41996	-0.417977	-0.417603	-0.454757	0.456646	-0.458976	0.459278	0.45989	0.466843	0.471895	0.398254	-0.480421	-0.481907	-0.482673	-0.386316	-0.384878	0.382059	0.491122	-0.374944	-0.501243	0.366951	0.360199	0.345688	0.537727	-0.235851	-0.244091	-0.232034	0.247395	0.249138	0.256955	0.219671	0.261536	-0.215094	0.263179	0.264785	0.207456	-0.207091	0.271243	0.203708	-0.197691	-0.181005
ENSONIG00000007788	0.438184	-0.436887	-0.44425	0.448628	0.429677	-0.429109	0.452134	-0.42441	-0.424297	0.422319	0.421946	0.459014	-0.460897	0.463222	-0.463523	-0.464134	-0.471069	-0.476108	-0.402638	0.484612	0.486094	0.486858	0.390724	0.38929	-0.386476	-0.495285	0.379375	0.505378	-0.371398	-0.364658	-0.350174	-0.541755	0.240498	0.248729	0.236686	-0.252029	-0.253769	-0.261576	-0.224336	-0.266152	0.219764	-0.267792	-0.269397	-0.212134	0.21177	-0.275846	-0.20839	0.202379	0.185709
ENSONIG00000008131	-0.43864	0.437343	0.444704	-0.449082	-0.430135	0.429567	-0.452586	0.424869	0.424757	-0.422779	-0.422406	-0.459464	0.461348	-0.463671	0.463973	0.464583	0.471516	0.476554	0.403103	-0.485056	-0.486537	-0.487301	-0.391191	-0.389757	0.386944	0.495725	-0.379845	-0.505816	0.371869	0.36513	0.350649	0.542182	-0.24099	-0.24922	-0.237178	0.25252	0.25426	0.262066	0.224831	0.266641	-0.220259	0.268281	0.269885	0.21263	-0.212266	0.276333	0.208886	-0.202876	-0.186207
ENSONIG00000008184	0.448495	-0.447206	-0.454526	0.458879	0.440036	-0.439471	0.462364	-0.434798	-0.434686	0.432719	0.432347	0.469203	-0.471076	0.473386	-0.473685	-0.474292	-0.481185	-0.486192	-0.413141	0.494642	0.496115	0.496874	0.401287	0.39986	-0.39706	-0.505245	0.389993	0.51527	-0.382053	-0.375345	-0.360925	-0.551388	0.251648	0.259854	0.247846	-0.263144	-0.264879	-0.272661	-0.235531	-0.277222	0.230972	-0.278857	-0.280457	-0.223361	0.222998	-0.286884	-0.219627	0.213631	0.197
ENSONIG00000008552	-0.195435	0.19402	0.202059	-0.20685	-0.186166	0.185548	-0.210689	0.18044	0.180318	-0.17817	-0.177764	-0.218238	0.220308	-0.222863	0.223195	0.223867	0.231506	0.237069	0.156871	-0.246477	-0.248119	-0.248966	-0.144039	-0.142497	0.139476	0.258323	-0.131859	-0.269567	0.123323	0.116127	0.100709	0.310432	0.013997	0.00550895	0.0179223	-0.00210032	-0.000301579	0.00777825	-0.0306096	0.0125218	0.035296	0.0142239	0.0158893	-0.0431049	0.0434768	0.022591	-0.0469307	0.0530647	0.0700258
ENSONIG00000009251	-0.454941	0.453657	0.46095	-0.465287	-0.446512	0.44595	-0.468759	0.441293	0.441181	-0.439221	-0.438851	-0.475572	0.477437	-0.479738	0.480036	0.480641	0.487506	0.492494	0.419711	-0.500909	-0.502375	-0.503131	-0.407895	-0.406472	0.403681	0.511467	-0.396636	-0.521449	0.388721	0.382032	0.367654	0.557402	-0.258634	-0.266824	-0.25484	0.270108	0.271839	0.279606	0.242548	0.284157	-0.237996	0.285789	0.287385	0.230398	-0.230036	0.293798	0.22667	-0.220684	-0.204078
ENSONIG00000009564	-0.173871	0.172451	0.180524	-0.185335	-0.164565	0.163945	-0.189192	0.158817	0.158694	-0.156539	-0.156131	-0.196775	0.198854	-0.201422	0.201755	0.20243	0.210107	0.215698	0.135165	-0.225155	-0.226806	-0.227658	-0.122294	-0.120747	0.117717	0.237066	-0.11008	-0.248375	0.101521	0.0943078	0.0788571	0.289502	0.0359309	0.0274466	0.0398538	-0.0240391	-0.0222408	-0.0141623	-0.0525313	-0.00941887	0.0572132	-0.00771667	-0.00605109	-0.0650135	0.0653849	0.000651839	-0.0688346	0.0749603	0.0918944
ENSONIG00000009688	-0.171905	0.170484	0.17856	-0.183373	-0.162596	0.161976	-0.187231	0.156846	0.156723	-0.154566	-0.154159	-0.194817	0.196897	-0.199466	0.199799	0.200475	0.208155	0.213748	0.133186	-0.223209	-0.224861	-0.225713	-0.120312	-0.118765	0.115734	0.235126	-0.108095	-0.24644	0.0995347	0.0923199	0.0768665	0.28759	0.0379261	0.0294424	0.0418488	-0.0260351	-0.0242369	-0.0161587	-0.0545251	-0.0114154	0.0592064	-0.00971321	-0.00804766	-0.0670057	0.0673771	-0.00134478	-0.0708263	0.0769512	0.0938824
ENSONIG00000009748	-0.165366	0.163944	0.172028	-0.176847	-0.156046	0.155426	-0.18071	0.150291	0.150167	-0.148009	-0.147601	-0.188306	0.190389	-0.192961	0.193295	0.193971	0.201662	0.207262	0.126609	-0.216738	-0.218392	-0.219246	-0.113724	-0.112176	0.109142	0.228673	-0.101498	-0.240006	0.0929315	0.0857123	0.0702506	0.28123	0.0445544	0.0360728	0.048476	-0.0326662	-0.0308683	-0.0227914	-0.0611479	-0.0180486	0.0658274	-0.0163466	-0.0146812	-0.0736232	0.0739945	-0.00797864	-0.077442	0.0835637	0.100485
ENSONIG00000009931	0.164292	-0.16287	-0.170956	0.175776	0.154971	-0.15435	0.179639	-0.149214	-0.149091	0.146932	0.146524	0.187236	-0.18932	0.191893	-0.192227	-0.192903	-0.200595	-0.206197	-0.125529	0.215675	0.21733	0.218183	0.112642	0.111094	-0.10806	-0.227613	0.100415	0.238949	-0.0918476	-0.0846277	-0.0691646	-0.280186	-0.0456419	-0.0371607	-0.0495632	0.0337542	0.0319564	0.0238797	0.0622344	0.019137	-0.0669136	0.017435	0.0157696	0.0747088	-0.07508	0.00906719	0.0785273	-0.0846485	-0.101568
[truncated: 206 more columns]
